# Supplementary material for: Exploiting Genomic Knowledge in Optimising Molecular Breeding Programmes: Algorithms from Evolutionary Computing
Source: PLoS One. 2012 Nov 21;7(11):e48862. doi: 10.1371/journal.pone.0048862 (PMC3504065; doi:10.1371/journal.pone.0048862)
Supplement: File S1 — Raw data for Fig 1 . (XLSX) [file pone.0048862.s001.xlsx]

## Sheet: info
	Figure Table	1
	Lambda	10000
	N	250
	K	5
	R	10
	B	20
	Tq	5

## Sheet: Fitness
	Gen	Summary Stats - Fitness - Repeated over 100 NK Landscapes
		BREEDER						Standard GA						Local Mating						Niching						EARL1						EARL2
		Mean	STD	Median	Q1	Q2	IQR	Mean	STD	Median	Q1	Q2	IQR	Mean	STD	Median	Q1	Q2	IQR	Mean	STD	Median	Q1	Q2	IQR	Mean	STD	Median	Q1	Q2	IQR	Mean	STD	Median	Q1	Q2	IQR
	0	0.569684	0.0059155	0.568873	0.564815	0.574502	0.00968721	0.569684	0.0059155	0.568873	0.564815	0.574502	0.00968721	0.569684	0.0059155	0.568873	0.564815	0.574502	0.00968721	0.569684	0.0059155	0.568873	0.564815	0.574502	0.00968721	0.569684	0.0059155	0.568873	0.564815	0.574502	0.00968721	0.569684	0.0059155	0.568873	0.564815	0.574502	0.00968721
	1	0.577176	0.00588488	0.576364	0.572809	0.580746	0.00793664	0.577176	0.00588488	0.576364	0.572809	0.580746	0.00793664	0.577176	0.00588488	0.576364	0.572809	0.580746	0.00793664	0.577176	0.00588488	0.576364	0.572809	0.580746	0.00793664	0.577176	0.00588488	0.576364	0.572809	0.580746	0.00793664	0.577176	0.00588488	0.576364	0.572809	0.580746	0.00793664
	2	0.583093	0.00578256	0.582735	0.579062	0.585482	0.0064198	0.583093	0.00578256	0.582735	0.579062	0.585482	0.0064198	0.583093	0.00578256	0.582735	0.579062	0.585482	0.0064198	0.583093	0.00578256	0.582735	0.579062	0.585482	0.0064198	0.583093	0.00578256	0.582735	0.579062	0.585482	0.0064198	0.583093	0.00578256	0.582735	0.579062	0.585482	0.0064198
	3	0.588449	0.00621075	0.587591	0.58486	0.591172	0.00631251	0.588449	0.00621075	0.587591	0.58486	0.591172	0.00631251	0.588449	0.00621075	0.587591	0.58486	0.591172	0.00631251	0.588449	0.00621075	0.587591	0.58486	0.591172	0.00631251	0.588449	0.00621075	0.587591	0.58486	0.591172	0.00631251	0.588449	0.00621075	0.587591	0.58486	0.591172	0.00631251
	4	0.59321	0.00657818	0.592439	0.589109	0.596177	0.00706837	0.59321	0.00657818	0.592439	0.589109	0.596177	0.00706837	0.59321	0.00657818	0.592439	0.589109	0.596177	0.00706837	0.59321	0.00657818	0.592439	0.589109	0.596177	0.00706837	0.59321	0.00657818	0.592439	0.589109	0.596177	0.00706837	0.59321	0.00657818	0.592439	0.589109	0.596177	0.00706837
	5	0.596848	0.00578011	0.596727	0.593664	0.599173	0.00550905	0.596848	0.00578011	0.596727	0.593664	0.599173	0.00550905	0.596848	0.00578011	0.596727	0.593664	0.599173	0.00550905	0.596848	0.00578011	0.596727	0.593664	0.599173	0.00550905	0.596848	0.00578011	0.596727	0.593664	0.599173	0.00550905	0.596848	0.00578011	0.596727	0.593664	0.599173	0.00550905
	6	0.600298	0.00607588	0.599329	0.596317	0.603435	0.00711806	0.600298	0.00607588	0.599329	0.596317	0.603435	0.00711806	0.600298	0.00607588	0.599329	0.596317	0.603435	0.00711806	0.600298	0.00607588	0.599329	0.596317	0.603435	0.00711806	0.600298	0.00607588	0.599329	0.596317	0.603435	0.00711806	0.600298	0.00607588	0.599329	0.596317	0.603435	0.00711806
	7	0.603587	0.00645707	0.603445	0.5993	0.607049	0.00774916	0.603587	0.00645707	0.603445	0.5993	0.607049	0.00774916	0.603587	0.00645707	0.603445	0.5993	0.607049	0.00774916	0.603587	0.00645707	0.603445	0.5993	0.607049	0.00774916	0.603587	0.00645707	0.603445	0.5993	0.607049	0.00774916	0.603587	0.00645707	0.603445	0.5993	0.607049	0.00774916
	8	0.607112	0.00630826	0.605904	0.602767	0.610578	0.00781115	0.607112	0.00630826	0.605904	0.602767	0.610578	0.00781115	0.607112	0.00630826	0.605904	0.602767	0.610578	0.00781115	0.607112	0.00630826	0.605904	0.602767	0.610578	0.00781115	0.607112	0.00630826	0.605904	0.602767	0.610578	0.00781115	0.607112	0.00630826	0.605904	0.602767	0.610578	0.00781115
	9	0.610395	0.00633942	0.609819	0.605448	0.613828	0.00838082	0.610395	0.00633942	0.609819	0.605448	0.613828	0.00838082	0.610395	0.00633942	0.609819	0.605448	0.613828	0.00838082	0.610395	0.00633942	0.609819	0.605448	0.613828	0.00838082	0.610395	0.00633942	0.609819	0.605448	0.613828	0.00838082	0.610395	0.00633942	0.609819	0.605448	0.613828	0.00838082
	10	0.613619	0.00662014	0.612343	0.60944	0.617244	0.00780392	0.613619	0.00662014	0.612343	0.60944	0.617244	0.00780392	0.613619	0.00662014	0.612343	0.60944	0.617244	0.00780392	0.613619	0.00662014	0.612343	0.60944	0.617244	0.00780392	0.613619	0.00662014	0.612343	0.60944	0.617244	0.00780392	0.613619	0.00662014	0.612343	0.60944	0.617244	0.00780392
	11	0.617256	0.00770096	0.61577	0.61201	0.620969	0.00895904	0.617256	0.00770096	0.61577	0.61201	0.620969	0.00895904	0.617256	0.00770096	0.61577	0.61201	0.620969	0.00895904	0.617256	0.00770096	0.61577	0.61201	0.620969	0.00895904	0.617256	0.00770096	0.61577	0.61201	0.620969	0.00895904	0.617256	0.00770096	0.61577	0.61201	0.620969	0.00895904
	12	0.620336	0.00779603	0.618854	0.614837	0.624866	0.0100288	0.620336	0.00779603	0.618854	0.614837	0.624866	0.0100288	0.620336	0.00779603	0.618854	0.614837	0.624866	0.0100288	0.620336	0.00779603	0.618854	0.614837	0.624866	0.0100288	0.620336	0.00779603	0.618854	0.614837	0.624866	0.0100288	0.620336	0.00779603	0.618854	0.614837	0.624866	0.0100288
	13	0.623678	0.00866588	0.622052	0.618385	0.626239	0.00785341	0.623678	0.00866588	0.622052	0.618385	0.626239	0.00785341	0.623678	0.00866588	0.622052	0.618385	0.626239	0.00785341	0.623678	0.00866588	0.622052	0.618385	0.626239	0.00785341	0.623678	0.00866588	0.622052	0.618385	0.626239	0.00785341	0.623678	0.00866588	0.622052	0.618385	0.626239	0.00785341
	14	0.628018	0.00967291	0.625861	0.620572	0.632978	0.0124053	0.628018	0.00967291	0.625861	0.620572	0.632978	0.0124053	0.628018	0.00967291	0.625861	0.620572	0.632978	0.0124053	0.628018	0.00967291	0.625861	0.620572	0.632978	0.0124053	0.628018	0.00967291	0.625861	0.620572	0.632978	0.0124053	0.628018	0.00967291	0.625861	0.620572	0.632978	0.0124053
	15	0.631561	0.010386	0.629775	0.623763	0.63775	0.0139866	0.631561	0.010386	0.629775	0.623763	0.63775	0.0139866	0.631561	0.010386	0.629775	0.623763	0.63775	0.0139866	0.631561	0.010386	0.629775	0.623763	0.63775	0.0139866	0.631561	0.010386	0.629775	0.623763	0.63775	0.0139866	0.631561	0.010386	0.629775	0.623763	0.63775	0.0139866
	16	0.634804	0.0116798	0.632602	0.626694	0.641052	0.0143572	0.634804	0.0116798	0.632602	0.626694	0.641052	0.0143572	0.634804	0.0116798	0.632602	0.626694	0.641052	0.0143572	0.634804	0.0116798	0.632602	0.626694	0.641052	0.0143572	0.634804	0.0116798	0.632602	0.626694	0.641052	0.0143572	0.634804	0.0116798	0.632602	0.626694	0.641052	0.0143572
	17	0.638722	0.0137855	0.636043	0.62875	0.647014	0.0182643	0.638722	0.0137855	0.636043	0.62875	0.647014	0.0182643	0.638722	0.0137855	0.636043	0.62875	0.647014	0.0182643	0.638722	0.0137855	0.636043	0.62875	0.647014	0.0182643	0.638722	0.0137855	0.636043	0.62875	0.647014	0.0182643	0.638722	0.0137855	0.636043	0.62875	0.647014	0.0182643
	18	0.641988	0.0144315	0.639479	0.631273	0.65097	0.019697	0.641988	0.0144315	0.639479	0.631273	0.65097	0.019697	0.641988	0.0144315	0.639479	0.631273	0.65097	0.019697	0.641988	0.0144315	0.639479	0.631273	0.65097	0.019697	0.641988	0.0144315	0.639479	0.631273	0.65097	0.019697	0.641988	0.0144315	0.639479	0.631273	0.65097	0.019697
	19	0.645572	0.014724	0.643693	0.633873	0.654524	0.0206516	0.645572	0.014724	0.643693	0.633873	0.654524	0.0206516	0.645572	0.014724	0.643693	0.633873	0.654524	0.0206516	0.645572	0.014724	0.643693	0.633873	0.654524	0.0206516	0.645572	0.014724	0.643693	0.633873	0.654524	0.0206516	0.645572	0.014724	0.643693	0.633873	0.654524	0.0206516
	20	0.648192	0.0153717	0.646658	0.635212	0.659157	0.0239451	0.648192	0.0153717	0.646658	0.635212	0.659157	0.0239451	0.648192	0.0153717	0.646658	0.635212	0.659157	0.0239451	0.648192	0.0153717	0.646658	0.635212	0.659157	0.0239451	0.648192	0.0153717	0.646658	0.635212	0.659157	0.0239451	0.648192	0.0153717	0.646658	0.635212	0.659157	0.0239451
	21	0.553296	0.020899	0.55063	0.539163	0.566458	0.0272948	0.540199	0.0247197	0.539059	0.523306	0.560711	0.0374045	0.535004	0.0249477	0.531187	0.516673	0.554575	0.0379029	0.540551	0.0250381	0.535411	0.523122	0.560555	0.0374335	0.540136	0.0262395	0.537428	0.522604	0.561029	0.0384251	0.539327	0.0255248	0.534452	0.522801	0.559419	0.0366179
	22	0.568711	0.0195024	0.566044	0.555651	0.582836	0.0271842	0.55164	0.0245498	0.550488	0.533514	0.568209	0.0346947	0.540796	0.0249809	0.536772	0.522016	0.558386	0.0363695	0.550959	0.0253369	0.548013	0.529967	0.57111	0.0411425	0.551478	0.0248378	0.547798	0.531721	0.571953	0.040232	0.550555	0.02512	0.54441	0.532984	0.571907	0.0389222
	23	0.581445	0.0190191	0.577915	0.569815	0.593868	0.0240531	0.560534	0.0260482	0.560211	0.542573	0.58007	0.037497	0.547101	0.0249667	0.542849	0.530372	0.565185	0.034813	0.561725	0.0244609	0.558107	0.542867	0.582607	0.0397391	0.561331	0.02499	0.558672	0.543049	0.582417	0.0393678	0.562651	0.024583	0.559929	0.544699	0.582235	0.0375361
	24	0.59212	0.0181211	0.589199	0.579725	0.604306	0.0245811	0.570232	0.0255797	0.569957	0.551294	0.59032	0.0390263	0.554462	0.0244506	0.551139	0.537312	0.572284	0.034972	0.572173	0.0247339	0.569849	0.553744	0.591588	0.0378433	0.571986	0.024917	0.570989	0.553284	0.591007	0.0377233	0.570833	0.0245314	0.568391	0.553059	0.590177	0.0371183
	25	0.601839	0.0180929	0.598914	0.589259	0.614857	0.0255975	0.578252	0.0256614	0.578989	0.55904	0.599843	0.0408029	0.56123	0.0248811	0.559419	0.541882	0.57801	0.0361283	0.58107	0.0257985	0.578084	0.562707	0.599827	0.0371196	0.579636	0.0251413	0.577294	0.55983	0.599023	0.0391934	0.57876	0.0237224	0.576408	0.560856	0.595995	0.0351392
	26	0.610096	0.0180233	0.60679	0.597364	0.621772	0.0244085	0.587575	0.0244663	0.584886	0.568327	0.605825	0.0374985	0.566684	0.023516	0.564098	0.548788	0.581879	0.0330918	0.587974	0.0251079	0.583524	0.568216	0.607275	0.0390583	0.588452	0.0243731	0.585642	0.569659	0.609402	0.0397429	0.587764	0.0242547	0.585696	0.570314	0.606259	0.0359453
	27	0.617507	0.0174159	0.614055	0.604664	0.629595	0.0249315	0.594494	0.0245609	0.59188	0.575449	0.614383	0.0389334	0.572953	0.0224139	0.570438	0.55668	0.588864	0.0321838	0.596315	0.0250822	0.596107	0.577144	0.614927	0.0377831	0.59607	0.024064	0.595022	0.577155	0.612993	0.0358379	0.595932	0.0242812	0.592355	0.577568	0.614569	0.0370007
	28	0.624396	0.017344	0.621936	0.612086	0.635488	0.0234016	0.603218	0.0237683	0.602759	0.585546	0.62141	0.035864	0.578256	0.0225136	0.575903	0.561132	0.595037	0.0339045	0.603409	0.0252426	0.603438	0.585586	0.621713	0.0361272	0.603548	0.0241787	0.604572	0.585084	0.62206	0.0369754	0.603788	0.0245717	0.603853	0.584946	0.624587	0.0396405
	29	0.630529	0.0171405	0.629835	0.618037	0.64224	0.0242029	0.611011	0.0233583	0.610353	0.593725	0.629383	0.0356584	0.583329	0.0218209	0.581181	0.568295	0.597956	0.029661	0.61123	0.0254555	0.611215	0.590471	0.631463	0.0409926	0.609864	0.0239312	0.608201	0.590655	0.628946	0.0382917	0.610964	0.0240973	0.610109	0.591898	0.633067	0.0411684
	30	0.635804	0.0170957	0.635322	0.62359	0.6471	0.0235097	0.617861	0.0225506	0.616505	0.601024	0.635167	0.0341437	0.588022	0.0211589	0.585779	0.572608	0.604719	0.0321115	0.616955	0.0245889	0.618318	0.597546	0.636472	0.0389261	0.617304	0.0235787	0.617553	0.599841	0.636071	0.03623	0.617824	0.0234307	0.618115	0.599102	0.637826	0.0387238
	31	0.640926	0.0169418	0.641266	0.629791	0.651339	0.0215477	0.623736	0.023037	0.622716	0.606798	0.640905	0.034107	0.592912	0.0207659	0.590856	0.577557	0.60862	0.031063	0.622469	0.0239485	0.620964	0.605436	0.641461	0.0360249	0.623762	0.0234427	0.62202	0.606672	0.641603	0.0349314	0.624816	0.0229735	0.622468	0.605892	0.642901	0.0370086
	32	0.645565	0.017034	0.645008	0.634447	0.654554	0.020107	0.629981	0.0228122	0.629811	0.613049	0.646652	0.0336021	0.597922	0.0202019	0.595823	0.582586	0.612202	0.0296155	0.627484	0.0227947	0.626759	0.610595	0.643856	0.0332606	0.629864	0.0231326	0.63107	0.61282	0.64727	0.0344501	0.630768	0.0219413	0.63	0.613151	0.645677	0.0325262
	33	0.649432	0.0170952	0.648564	0.639113	0.658649	0.0195355	0.635908	0.0218293	0.635	0.621754	0.652827	0.0310733	0.601402	0.0203018	0.598636	0.585771	0.615484	0.0297124	0.631221	0.0216322	0.630461	0.615894	0.648254	0.0323597	0.635373	0.0225106	0.63772	0.617391	0.65294	0.0355489	0.636927	0.0214401	0.635784	0.618576	0.652589	0.0340129
	34	0.653423	0.016634	0.652486	0.643005	0.66313	0.0201253	0.641433	0.0212393	0.640695	0.626211	0.657135	0.0309245	0.60635	0.0203403	0.605278	0.5907	0.622313	0.0316122	0.634126	0.0208376	0.633572	0.619465	0.648763	0.0292977	0.641051	0.0225028	0.642634	0.623614	0.658589	0.0349753	0.642316	0.0212007	0.642105	0.624553	0.655599	0.0310467
	35	0.656958	0.0162197	0.655973	0.646538	0.666006	0.0194674	0.64652	0.0206038	0.645181	0.630265	0.661551	0.0312855	0.60997	0.0204021	0.609791	0.594732	0.624424	0.0296917	0.636212	0.0199942	0.637672	0.623284	0.649958	0.0266741	0.646184	0.0221467	0.64967	0.630407	0.662147	0.0317397	0.64765	0.0201135	0.646113	0.631799	0.661249	0.0294495
	36	0.660125	0.0160234	0.658987	0.650067	0.669307	0.01924	0.65163	0.0199826	0.652254	0.637053	0.666347	0.0292943	0.613657	0.0200445	0.611985	0.598211	0.628474	0.0302626	0.637026	0.0196697	0.638285	0.62405	0.650472	0.0264213	0.651298	0.0213789	0.653485	0.635889	0.665997	0.0301079	0.652116	0.0192879	0.650695	0.636225	0.66514	0.0289158
	37	0.66301	0.0157481	0.661681	0.653354	0.671923	0.0185688	0.655457	0.0197221	0.655658	0.641193	0.66943	0.0282375	0.617658	0.0199969	0.615537	0.603085	0.632305	0.0292206	0.638277	0.0192761	0.639766	0.625279	0.651199	0.0259199	0.655714	0.0210196	0.656319	0.640139	0.669799	0.0296596	0.656802	0.0189944	0.65585	0.641938	0.668718	0.0267797
	38	0.66566	0.0156693	0.66423	0.656493	0.674704	0.0182115	0.659686	0.0193833	0.660426	0.645082	0.673446	0.0283648	0.620811	0.0197638	0.621204	0.604106	0.634617	0.0305117	0.638873	0.0190045	0.640202	0.625988	0.651517	0.0255281	0.659628	0.0207309	0.661103	0.64452	0.672935	0.0284143	0.661004	0.0180447	0.659302	0.647838	0.673025	0.0251862
	39	0.668304	0.0156717	0.66709	0.659177	0.677789	0.0186116	0.663429	0.0190779	0.662846	0.647696	0.676047	0.0283504	0.624237	0.0194169	0.624925	0.609396	0.63913	0.029734	0.639678	0.0183578	0.640665	0.627149	0.651716	0.0245662	0.663474	0.0201639	0.66529	0.647358	0.676882	0.0295237	0.664698	0.0173219	0.663022	0.652488	0.676451	0.0239636
	40	0.670567	0.0157113	0.669544	0.661041	0.680263	0.0192219	0.666692	0.0187738	0.666041	0.651988	0.680057	0.0280696	0.627358	0.0196838	0.628268	0.610217	0.64088	0.0306628	0.639891	0.0183597	0.641109	0.627779	0.651716	0.0239365	0.667083	0.0198719	0.668222	0.649734	0.680036	0.0303025	0.668107	0.0172085	0.66794	0.655519	0.679442	0.0239228
	41	0.672513	0.0155924	0.671287	0.663323	0.682591	0.0192681	0.669808	0.0182769	0.670026	0.656302	0.681072	0.0247694	0.630359	0.0192914	0.629762	0.613537	0.642458	0.0289204	0.640215	0.0181091	0.641109	0.627779	0.651716	0.0239365	0.66996	0.0193041	0.670571	0.653498	0.681413	0.0279147	0.670806	0.0166077	0.671583	0.658557	0.682181	0.023624
	42	0.674344	0.0154327	0.672407	0.66545	0.684343	0.0188932	0.672459	0.0179489	0.673441	0.659425	0.68349	0.0240644	0.633693	0.0188353	0.632917	0.619119	0.645104	0.025985	0.640319	0.0180295	0.641109	0.627779	0.651716	0.0239365	0.672691	0.0189631	0.6735	0.658864	0.684386	0.0255213	0.673665	0.0162248	0.673407	0.662658	0.684334	0.0216755
	43	0.676072	0.0152261	0.674007	0.666329	0.685675	0.0193458	0.674662	0.0180211	0.676114	0.661158	0.685871	0.0247132	0.636852	0.0183485	0.634477	0.62223	0.648416	0.0261858	0.640437	0.0178913	0.641109	0.627779	0.651716	0.0239365	0.675219	0.018781	0.675641	0.661478	0.686585	0.0251067	0.675988	0.015906	0.676573	0.664105	0.686854	0.0227486
	44	0.67761	0.0152749	0.676067	0.667276	0.687441	0.020165	0.677113	0.0176437	0.678267	0.665999	0.688131	0.0221318	0.639359	0.0183967	0.637301	0.624978	0.650332	0.0253544	0.640489	0.0177969	0.641109	0.627779	0.651716	0.0239365	0.677386	0.018299	0.677857	0.662075	0.687529	0.0254543	0.678058	0.0155959	0.677933	0.668482	0.687882	0.0193996
	45	0.67909	0.0151371	0.67799	0.668927	0.689714	0.0207865	0.678996	0.0174377	0.680293	0.666836	0.690307	0.0234717	0.642199	0.0184799	0.640991	0.628546	0.654358	0.0258118	0.640702	0.0177709	0.641908	0.628456	0.651716	0.0232597	0.679499	0.0178935	0.679602	0.664915	0.690855	0.0259394	0.680345	0.0155457	0.680188	0.670254	0.689989	0.0197353
	46	0.680497	0.0150681	0.678976	0.670159	0.690764	0.0206052	0.680709	0.0171826	0.682058	0.6688	0.691589	0.0227897	0.645083	0.017687	0.644451	0.632002	0.656908	0.0249067	0.640702	0.0177709	0.641908	0.628456	0.651716	0.0232597	0.681321	0.017708	0.68224	0.667879	0.692518	0.0246395	0.682026	0.0152648	0.682341	0.672177	0.691372	0.019195
	47	0.681573	0.0149731	0.681072	0.671445	0.692283	0.0208377	0.682193	0.0169383	0.683615	0.670555	0.693435	0.0228802	0.647329	0.0176157	0.646488	0.635065	0.658262	0.0231972	0.640702	0.0177709	0.641908	0.628456	0.651716	0.0232597	0.682986	0.0174197	0.68355	0.669884	0.69456	0.0246753	0.683677	0.0152732	0.683823	0.674197	0.693078	0.0188811
	48	0.682648	0.0149362	0.682896	0.672915	0.692913	0.0199975	0.68348	0.0168291	0.685113	0.671983	0.694939	0.0229553	0.649498	0.0172066	0.648919	0.636819	0.659184	0.022365	0.640702	0.0177709	0.641908	0.628456	0.651716	0.0232597	0.684394	0.0172012	0.685765	0.672719	0.694999	0.0222802	0.684967	0.0152287	0.685566	0.676148	0.694763	0.0186144
	49	0.683634	0.0148603	0.683675	0.674351	0.693651	0.0193008	0.684636	0.0164392	0.685554	0.673399	0.695686	0.0222879	0.651649	0.0170182	0.650023	0.640236	0.661962	0.0217262	0.640756	0.0177104	0.641908	0.628456	0.651716	0.0232597	0.685702	0.0168654	0.687213	0.674387	0.696569	0.0221822	0.686272	0.0151965	0.686317	0.678432	0.696311	0.0178789
	50	0.684632	0.0147106	0.684284	0.675741	0.694207	0.018466	0.685799	0.0162762	0.686212	0.674933	0.696924	0.021991	0.653787	0.0170863	0.652071	0.641592	0.665172	0.0235804	0.640756	0.0177104	0.641908	0.628456	0.651716	0.0232597	0.686853	0.0167306	0.688364	0.676925	0.697448	0.0205223	0.687307	0.0152312	0.688002	0.678972	0.6971	0.0181285
	51	0.685623	0.0148458	0.685936	0.676819	0.695671	0.0188516	0.6868	0.0161778	0.687037	0.675885	0.697633	0.0217478	0.655941	0.0166377	0.653767	0.644982	0.666424	0.0214416	0.640756	0.0177104	0.641908	0.628456	0.651716	0.0232597	0.687697	0.0165939	0.688837	0.677315	0.698417	0.0211019	0.688323	0.0151131	0.689331	0.680018	0.698803	0.0187849
	52	0.686631	0.0149292	0.686768	0.677174	0.696356	0.0191816	0.687669	0.0160272	0.687821	0.677353	0.697862	0.0205083	0.657863	0.0164936	0.654836	0.647206	0.668919	0.0217124	0.640756	0.0177104	0.641908	0.628456	0.651716	0.0232597	0.688642	0.0163536	0.689569	0.678166	0.699085	0.0209198	0.689287	0.0150819	0.690463	0.681148	0.699635	0.0184872
	53	0.687444	0.0146748	0.687632	0.678194	0.696939	0.0187446	0.688544	0.0158828	0.689232	0.67826	0.698214	0.0199547	0.659895	0.0163821	0.659471	0.649688	0.671113	0.0214246	0.640756	0.0177104	0.641908	0.628456	0.651716	0.0232597	0.689522	0.0161076	0.68987	0.679526	0.699177	0.0196511	0.690154	0.0149631	0.691596	0.681809	0.700388	0.0185794
	54	0.688239	0.0146286	0.687632	0.679151	0.697591	0.0184397	0.689356	0.0159078	0.690031	0.679054	0.698473	0.0194194	0.661796	0.0162107	0.66169	0.65138	0.673327	0.0219464	0.640756	0.0177104	0.641908	0.628456	0.651716	0.0232597	0.690334	0.0158887	0.690121	0.680717	0.700042	0.0193255	0.690856	0.0150781	0.692266	0.682095	0.70158	0.0194849
	55	0.688887	0.0146233	0.688124	0.679151	0.698021	0.0188705	0.690088	0.0157728	0.690866	0.68008	0.699306	0.019226	0.663661	0.015829	0.663461	0.652883	0.674096	0.021213	0.640756	0.0177104	0.641908	0.628456	0.651716	0.0232597	0.690919	0.0158621	0.690121	0.681683	0.701166	0.0194836	0.691664	0.0150127	0.693134	0.682447	0.702021	0.0195744
	56	0.689462	0.0146334	0.688124	0.679601	0.698934	0.0193331	0.69072	0.0157409	0.691339	0.680332	0.700093	0.0197606	0.665487	0.0156618	0.665839	0.654247	0.675834	0.0215873	0.640756	0.0177104	0.641908	0.628456	0.651716	0.0232597	0.691571	0.0157579	0.690758	0.682732	0.701365	0.0186334	0.692174	0.0150175	0.69366	0.683332	0.702287	0.0189554
	57	0.690006	0.0145272	0.688425	0.680778	0.699445	0.0186674	0.691193	0.0156539	0.691981	0.681031	0.700477	0.0194459	0.667167	0.0154216	0.667749	0.656967	0.676927	0.0199599	0.640756	0.0177104	0.641908	0.628456	0.651716	0.0232597	0.692306	0.0156935	0.691682	0.683893	0.702578	0.0186844	0.692734	0.0151278	0.693989	0.683529	0.702664	0.0191355
	58	0.690463	0.0144661	0.689611	0.682343	0.700104	0.0177611	0.691789	0.015515	0.69233	0.681781	0.701332	0.0195511	0.668933	0.0154652	0.669268	0.658215	0.678777	0.0205628	0.640756	0.0177104	0.641908	0.628456	0.651716	0.0232597	0.692915	0.0154845	0.692397	0.684625	0.703023	0.0183985	0.693221	0.0149405	0.69456	0.683786	0.702956	0.0191691
	59	0.691086	0.0144443	0.691206	0.682876	0.701326	0.0184494	0.692192	0.0154475	0.692502	0.682625	0.70159	0.0189651	0.670794	0.0151482	0.670888	0.660559	0.680192	0.0196337	0.640756	0.0177104	0.641908	0.628456	0.651716	0.0232597	0.693457	0.0154651	0.692524	0.685599	0.703104	0.017505	0.693687	0.0149599	0.695196	0.684347	0.703009	0.0186627
	60	0.691591	0.0144969	0.691589	0.683966	0.701558	0.017592	0.692584	0.0152966	0.693082	0.682901	0.701961	0.0190609	0.672143	0.0151517	0.672492	0.661827	0.681957	0.0201306	0.640756	0.0177104	0.641908	0.628456	0.651716	0.0232597	0.693852	0.0154468	0.693229	0.685992	0.703943	0.017951	0.694074	0.014961	0.695633	0.685038	0.703009	0.0179711
	61	0.692107	0.0144776	0.692222	0.68467	0.702382	0.0177125	0.692838	0.015261	0.693178	0.683044	0.701967	0.0189228	0.673489	0.0149486	0.673083	0.663254	0.683144	0.0198902	0.640756	0.0177104	0.641908	0.628456	0.651716	0.0232597	0.694262	0.0154344	0.694342	0.686527	0.705273	0.0187451	0.694532	0.014972	0.696062	0.686501	0.703653	0.0171522
	62	0.692731	0.0145395	0.692313	0.684749	0.703416	0.0186675	0.693091	0.0152165	0.693238	0.683355	0.702158	0.0188024	0.675096	0.0146925	0.675646	0.664454	0.684836	0.0203827	0.640756	0.0177104	0.641908	0.628456	0.651716	0.0232597	0.69468	0.0154397	0.69443	0.687152	0.705273	0.0181201	0.694826	0.0149268	0.696355	0.686621	0.703937	0.0173163
	63	0.693293	0.0145802	0.692722	0.684815	0.70414	0.0193257	0.693384	0.015194	0.693501	0.683667	0.702482	0.0188152	0.676294	0.0145295	0.675915	0.666463	0.686716	0.0202536	0.640756	0.0177104	0.641908	0.628456	0.651716	0.0232597	0.694941	0.0154681	0.694479	0.687152	0.705761	0.0186081	0.69527	0.0148599	0.696624	0.686621	0.704375	0.0177539
	64	0.693733	0.0145002	0.693913	0.684847	0.704357	0.0195103	0.69382	0.0152447	0.693651	0.684801	0.703243	0.0184418	0.677617	0.0144031	0.676796	0.6676	0.687267	0.0196668	0.640756	0.0177104	0.641908	0.628456	0.651716	0.0232597	0.695443	0.0152785	0.694928	0.688032	0.705761	0.0177285	0.69561	0.0148947	0.697022	0.687147	0.704526	0.0173793
	65	0.694138	0.0144268	0.69473	0.686004	0.704593	0.0185896	0.694089	0.0152116	0.693875	0.685121	0.703357	0.0182354	0.678954	0.0142999	0.678601	0.669352	0.689088	0.0197363	0.640756	0.0177104	0.641908	0.628456	0.651716	0.0232597	0.695705	0.0152413	0.694959	0.688659	0.706009	0.0173492	0.695901	0.0149341	0.697972	0.687147	0.705371	0.0182245
	66	0.694528	0.0144635	0.69489	0.686004	0.70477	0.0187668	0.694394	0.0151743	0.693875	0.685707	0.703408	0.0177011	0.680033	0.014188	0.678883	0.670225	0.690644	0.0204194	0.640756	0.0177104	0.641908	0.628456	0.651716	0.0232597	0.695935	0.0151928	0.696112	0.688801	0.706416	0.0176149	0.696145	0.0149354	0.6983	0.687207	0.706059	0.0188523
	67	0.69492	0.0146009	0.695571	0.686326	0.705355	0.0190287	0.694634	0.0150274	0.693875	0.686016	0.703528	0.0175121	0.681104	0.014379	0.6805	0.672246	0.691249	0.0190031	0.640756	0.0177104	0.641908	0.628456	0.651716	0.0232597	0.696248	0.0151493	0.696407	0.688863	0.70673	0.0178669	0.696399	0.0148622	0.698621	0.687765	0.70662	0.0188548
	68	0.695284	0.0145962	0.696265	0.686326	0.70614	0.019814	0.694853	0.0149845	0.694171	0.686021	0.703996	0.0179755	0.682302	0.0140929	0.681645	0.672969	0.692011	0.0190418	0.640756	0.0177104	0.641908	0.628456	0.651716	0.0232597	0.696525	0.0151005	0.696793	0.689214	0.707283	0.0180687	0.69674	0.0147641	0.698687	0.687996	0.70662	0.0186233
	69	0.695594	0.0146307	0.696295	0.68652	0.706558	0.0200379	0.69515	0.0149242	0.694254	0.686968	0.704117	0.0171494	0.683482	0.0140205	0.683464	0.674244	0.693032	0.0187885	0.640756	0.0177104	0.641908	0.628456	0.651716	0.0232597	0.696768	0.015018	0.696793	0.689214	0.707926	0.0187115	0.697056	0.0148741	0.698917	0.688433	0.706942	0.0185092
	70	0.695923	0.0145483	0.696295	0.686801	0.706558	0.0197566	0.695409	0.0149335	0.695095	0.687465	0.704254	0.0167888	0.684404	0.0138786	0.684273	0.67556	0.693715	0.0181553	0.640756	0.0177104	0.641908	0.628456	0.651716	0.0232597	0.697102	0.0146941	0.697137	0.689629	0.708164	0.0185348	0.697266	0.0148279	0.698974	0.688433	0.706942	0.0185092
	71	0.696219	0.014464	0.696295	0.687086	0.706558	0.0194717	0.69549	0.0149195	0.695095	0.687619	0.704254	0.0166342	0.685332	0.0138796	0.685271	0.67732	0.694714	0.0173944	0.640756	0.0177104	0.641908	0.628456	0.651716	0.0232597	0.697345	0.0145972	0.697295	0.689629	0.708164	0.0185348	0.697439	0.0148144	0.69916	0.689095	0.707035	0.0179409
	72	0.696403	0.014418	0.696295	0.687086	0.706841	0.0197544	0.695611	0.0148299	0.695135	0.688301	0.704254	0.0159529	0.68621	0.0137683	0.685599	0.677849	0.695581	0.0177321	0.640756	0.0177104	0.641908	0.628456	0.651716	0.0232597	0.697584	0.0145144	0.697295	0.689895	0.708188	0.0182924	0.697718	0.0147484	0.699451	0.689154	0.707136	0.0179827
	73	0.696613	0.014321	0.696562	0.68735	0.706841	0.0194906	0.695742	0.0148157	0.695135	0.688325	0.704681	0.0163563	0.687196	0.013783	0.686372	0.679395	0.697295	0.0178995	0.640757	0.017712	0.641908	0.628456	0.651716	0.0232597	0.697822	0.0145185	0.697496	0.690183	0.708188	0.0180044	0.698023	0.0145273	0.699451	0.689734	0.707136	0.017402
	74	0.696862	0.0142859	0.696771	0.68735	0.707317	0.0199673	0.695839	0.0147865	0.695135	0.688689	0.704681	0.0159923	0.688043	0.0137404	0.687298	0.680532	0.698294	0.0177619	0.640757	0.017712	0.641908	0.628456	0.651716	0.0232597	0.698049	0.0144196	0.697643	0.69031	0.708188	0.0178774	0.698309	0.0145116	0.699573	0.689872	0.707136	0.0172645
	75	0.697161	0.014166	0.697279	0.687902	0.707403	0.0195013	0.695943	0.014756	0.695135	0.688689	0.704681	0.0159923	0.688888	0.013835	0.687296	0.68176	0.698881	0.0171213	0.640787	0.0177269	0.641908	0.628456	0.651716	0.0232597	0.698366	0.0144939	0.697651	0.690382	0.709387	0.019005	0.698457	0.0144635	0.699635	0.689981	0.707136	0.0171553
	76	0.697469	0.014105	0.697627	0.688319	0.707742	0.0194233	0.696092	0.0147628	0.695135	0.68909	0.704681	0.0155907	0.689626	0.0138147	0.688713	0.682639	0.700034	0.017395	0.640827	0.0177147	0.641908	0.628456	0.651716	0.0232597	0.698591	0.0144692	0.698233	0.690587	0.709387	0.0187993	0.698668	0.0143064	0.699703	0.689981	0.707136	0.0171553
	77	0.697705	0.0141013	0.698038	0.688417	0.707885	0.0194673	0.696238	0.0146794	0.695135	0.68909	0.705204	0.0161137	0.690423	0.0137828	0.689563	0.683419	0.700191	0.016772	0.640827	0.0177147	0.641908	0.628456	0.651716	0.0232597	0.698791	0.0143812	0.698268	0.690821	0.709387	0.0185659	0.698915	0.0141184	0.69979	0.689981	0.70733	0.0173486
	78	0.697915	0.0140711	0.698041	0.688417	0.707885	0.0194673	0.696362	0.0146685	0.695135	0.689278	0.705271	0.0159928	0.691218	0.0136571	0.691146	0.683993	0.700795	0.0168027	0.640842	0.0177089	0.641908	0.628456	0.651716	0.0232597	0.69895	0.0143955	0.698268	0.691155	0.709387	0.0182315	0.699095	0.0140671	0.700227	0.690409	0.70751	0.0171009
	79	0.698156	0.0140442	0.699092	0.688417	0.707885	0.0194673	0.696553	0.0144758	0.695135	0.689278	0.705271	0.0159928	0.691906	0.0136168	0.692103	0.684871	0.701329	0.0164577	0.640922	0.0177524	0.641908	0.628456	0.652352	0.023896	0.699173	0.0143327	0.69845	0.691445	0.709942	0.0184973	0.699307	0.0140135	0.700227	0.691011	0.708742	0.0177301
	80	0.698304	0.0139965	0.699412	0.688417	0.707885	0.0194673	0.696734	0.0144022	0.695135	0.689278	0.705271	0.0159928	0.692551	0.0135501	0.692587	0.685728	0.701703	0.0159749	0.640922	0.0177524	0.641908	0.628456	0.652352	0.023896	0.699351	0.0142955	0.698643	0.691494	0.709942	0.0184481	0.699494	0.0139818	0.700583	0.691516	0.708868	0.0173519
	81	0.698424	0.0139138	0.699463	0.68874	0.707885	0.0191445	0.696878	0.0142998	0.695135	0.689278	0.705271	0.0159928	0.693169	0.0133679	0.693599	0.686239	0.70183	0.0155908	0.640925	0.0177471	0.641908	0.628456	0.652352	0.023896	0.699581	0.0143011	0.698868	0.691494	0.709942	0.0184481	0.699638	0.0138867	0.700583	0.691841	0.708868	0.0170274
	82	0.69858	0.0138478	0.700279	0.688817	0.707885	0.0190678	0.696959	0.0143022	0.695147	0.689278	0.705354	0.0160762	0.694026	0.0132234	0.693869	0.687577	0.703069	0.0154916	0.641014	0.0177405	0.641908	0.628456	0.652352	0.023896	0.699716	0.0142807	0.698868	0.691661	0.710344	0.0186838	0.699827	0.0139152	0.700773	0.692189	0.709227	0.0170374
	83	0.698847	0.0139049	0.700288	0.689351	0.707956	0.0186057	0.697133	0.0141929	0.695233	0.689291	0.705354	0.016063	0.69469	0.0131203	0.695587	0.688435	0.703244	0.014809	0.641129	0.0177367	0.641908	0.629421	0.652507	0.0230858	0.700026	0.0142948	0.699479	0.691718	0.712289	0.0205708	0.699922	0.0139124	0.700844	0.692189	0.709227	0.0170374
	84	0.69903	0.0138983	0.700288	0.689759	0.707956	0.0181972	0.697352	0.0140339	0.695839	0.689711	0.705354	0.0156431	0.695201	0.0131345	0.695644	0.688591	0.703532	0.0149406	0.641235	0.0177558	0.641908	0.630508	0.652686	0.022178	0.700149	0.0142425	0.699719	0.69181	0.712457	0.020647	0.70005	0.0138493	0.70102	0.692189	0.709615	0.0174258
	85	0.699177	0.0139786	0.700448	0.689913	0.707956	0.0180429	0.697511	0.0139784	0.696398	0.689744	0.705354	0.01561	0.695782	0.0129861	0.696312	0.689389	0.704527	0.0151382	0.641462	0.0177954	0.641908	0.630508	0.652889	0.0223807	0.700301	0.0142551	0.699857	0.69181	0.712714	0.0209042	0.700173	0.0138452	0.70102	0.692552	0.710064	0.0175118
	86	0.69928	0.0140252	0.700714	0.689913	0.707956	0.0180429	0.697618	0.0138744	0.696638	0.69012	0.705354	0.0152339	0.696313	0.0130703	0.696667	0.690187	0.704745	0.0145577	0.641476	0.0177828	0.641908	0.630508	0.652889	0.0223807	0.700573	0.0141641	0.699857	0.691967	0.71311	0.0211435	0.700281	0.0137859	0.70102	0.692756	0.710488	0.0177319
	87	0.699379	0.0140681	0.700714	0.689913	0.708304	0.0183909	0.69775	0.0138214	0.69687	0.690147	0.705354	0.0152072	0.696767	0.0130118	0.69699	0.690909	0.704769	0.0138601	0.641604	0.0178422	0.642305	0.630508	0.653018	0.0225095	0.700786	0.0141249	0.699882	0.692131	0.71311	0.0209797	0.700413	0.0138053	0.70102	0.692756	0.710888	0.0181317
	88	0.699629	0.014085	0.700714	0.689913	0.70887	0.0189568	0.69785	0.0137681	0.696949	0.690318	0.705354	0.0150362	0.69731	0.0129345	0.697554	0.691772	0.70572	0.0139484	0.6417	0.0177588	0.642305	0.630508	0.653018	0.0225095	0.700889	0.0141071	0.699882	0.692409	0.713911	0.0215021	0.700558	0.0138735	0.70102	0.692859	0.711113	0.0182535
	89	0.699758	0.0141035	0.700714	0.690058	0.709225	0.0191673	0.697961	0.01372	0.697443	0.690318	0.705354	0.0150362	0.69785	0.012998	0.698022	0.692117	0.705787	0.0136692	0.641825	0.0178066	0.642305	0.630508	0.653292	0.0227838	0.70105	0.0141478	0.699882	0.692409	0.714357	0.021948	0.700644	0.0138452	0.70102	0.693186	0.711113	0.0179272
	90	0.699861	0.014155	0.700764	0.690113	0.70933	0.0192172	0.698128	0.0136444	0.697581	0.690359	0.705354	0.0149958	0.698275	0.0129262	0.698654	0.69257	0.705965	0.0133944	0.64197	0.0179246	0.642419	0.630508	0.653409	0.0229009	0.701198	0.0141389	0.699882	0.692409	0.714357	0.021948	0.700784	0.0137624	0.70102	0.693186	0.711113	0.0179272

## Sheet: Entropy
	Gen	Summary Stats - Entropy - Repeated over 100 NK Landscapes
		BREEDER						Standard GA						Local Mating						Niching						EARL1						EARL2
		Mean	STD	Median	Q1	Q2	IQR	Mean	STD	Median	Q1	Q2	IQR	Mean	STD	Median	Q1	Q2	IQR	Mean	STD	Median	Q1	Q2	IQR	Mean	STD	Median	Q1	Q2	IQR	Mean	STD	Median	Q1	Q2	IQR
	0	0.999927	6.1385e-06	0.999928	0.999923	0.999932	9.09653e-06	0.999927	6.1385e-06	0.999928	0.999923	0.999932	9.09653e-06	0.999927	6.1385e-06	0.999928	0.999923	0.999932	9.09653e-06	0.999927	6.1385e-06	0.999928	0.999923	0.999932	9.09653e-06	0.999927	6.1385e-06	0.999928	0.999923	0.999932	9.09653e-06	0.999927	6.1385e-06	0.999928	0.999923	0.999932	9.09653e-06
	1	0.998878	0.000103193	0.99889	0.998821	0.998945	0.00012367	0.998878	0.000103193	0.99889	0.998821	0.998945	0.00012367	0.998878	0.000103193	0.99889	0.998821	0.998945	0.00012367	0.998878	0.000103193	0.99889	0.998821	0.998945	0.00012367	0.998878	0.000103193	0.99889	0.998821	0.998945	0.00012367	0.998878	0.000103193	0.99889	0.998821	0.998945	0.00012367
	2	0.99658	0.000360145	0.996584	0.996355	0.996836	0.000480867	0.99658	0.000360145	0.996584	0.996355	0.996836	0.000480867	0.99658	0.000360145	0.996584	0.996355	0.996836	0.000480867	0.99658	0.000360145	0.996584	0.996355	0.996836	0.000480867	0.99658	0.000360145	0.996584	0.996355	0.996836	0.000480867	0.99658	0.000360145	0.996584	0.996355	0.996836	0.000480867
	3	0.993272	0.000795341	0.993389	0.99276	0.993783	0.00102288	0.993272	0.000795341	0.993389	0.99276	0.993783	0.00102288	0.993272	0.000795341	0.993389	0.99276	0.993783	0.00102288	0.993272	0.000795341	0.993389	0.99276	0.993783	0.00102288	0.993272	0.000795341	0.993389	0.99276	0.993783	0.00102288	0.993272	0.000795341	0.993389	0.99276	0.993783	0.00102288
	4	0.989218	0.00132056	0.989273	0.988339	0.990256	0.00191709	0.989218	0.00132056	0.989273	0.988339	0.990256	0.00191709	0.989218	0.00132056	0.989273	0.988339	0.990256	0.00191709	0.989218	0.00132056	0.989273	0.988339	0.990256	0.00191709	0.989218	0.00132056	0.989273	0.988339	0.990256	0.00191709	0.989218	0.00132056	0.989273	0.988339	0.990256	0.00191709
	5	0.984723	0.00208536	0.98513	0.983573	0.986235	0.00266181	0.984723	0.00208536	0.98513	0.983573	0.986235	0.00266181	0.984723	0.00208536	0.98513	0.983573	0.986235	0.00266181	0.984723	0.00208536	0.98513	0.983573	0.986235	0.00266181	0.984723	0.00208536	0.98513	0.983573	0.986235	0.00266181	0.984723	0.00208536	0.98513	0.983573	0.986235	0.00266181
	6	0.979971	0.00316748	0.980428	0.978491	0.982307	0.00381572	0.979971	0.00316748	0.980428	0.978491	0.982307	0.00381572	0.979971	0.00316748	0.980428	0.978491	0.982307	0.00381572	0.979971	0.00316748	0.980428	0.978491	0.982307	0.00381572	0.979971	0.00316748	0.980428	0.978491	0.982307	0.00381572	0.979971	0.00316748	0.980428	0.978491	0.982307	0.00381572
	7	0.974881	0.00478066	0.975626	0.973088	0.978142	0.00505385	0.974881	0.00478066	0.975626	0.973088	0.978142	0.00505385	0.974881	0.00478066	0.975626	0.973088	0.978142	0.00505385	0.974881	0.00478066	0.975626	0.973088	0.978142	0.00505385	0.974881	0.00478066	0.975626	0.973088	0.978142	0.00505385	0.974881	0.00478066	0.975626	0.973088	0.978142	0.00505385
	8	0.96905	0.00750733	0.970562	0.966956	0.973257	0.00630123	0.96905	0.00750733	0.970562	0.966956	0.973257	0.00630123	0.96905	0.00750733	0.970562	0.966956	0.973257	0.00630123	0.96905	0.00750733	0.970562	0.966956	0.973257	0.00630123	0.96905	0.00750733	0.970562	0.966956	0.973257	0.00630123	0.96905	0.00750733	0.970562	0.966956	0.973257	0.00630123
	9	0.962283	0.012539	0.964772	0.96129	0.968377	0.00708739	0.962283	0.012539	0.964772	0.96129	0.968377	0.00708739	0.962283	0.012539	0.964772	0.96129	0.968377	0.00708739	0.962283	0.012539	0.964772	0.96129	0.968377	0.00708739	0.962283	0.012539	0.964772	0.96129	0.968377	0.00708739	0.962283	0.012539	0.964772	0.96129	0.968377	0.00708739
	10	0.953717	0.022135	0.958387	0.952692	0.963612	0.0109197	0.953717	0.022135	0.958387	0.952692	0.963612	0.0109197	0.953717	0.022135	0.958387	0.952692	0.963612	0.0109197	0.953717	0.022135	0.958387	0.952692	0.963612	0.0109197	0.953717	0.022135	0.958387	0.952692	0.963612	0.0109197	0.953717	0.022135	0.958387	0.952692	0.963612	0.0109197
	11	0.942677	0.0372501	0.951464	0.94429	0.958466	0.0141755	0.942677	0.0372501	0.951464	0.94429	0.958466	0.0141755	0.942677	0.0372501	0.951464	0.94429	0.958466	0.0141755	0.942677	0.0372501	0.951464	0.94429	0.958466	0.0141755	0.942677	0.0372501	0.951464	0.94429	0.958466	0.0141755	0.942677	0.0372501	0.951464	0.94429	0.958466	0.0141755
	12	0.928906	0.0548935	0.943286	0.932434	0.952578	0.0201433	0.928906	0.0548935	0.943286	0.932434	0.952578	0.0201433	0.928906	0.0548935	0.943286	0.932434	0.952578	0.0201433	0.928906	0.0548935	0.943286	0.932434	0.952578	0.0201433	0.928906	0.0548935	0.943286	0.932434	0.952578	0.0201433	0.928906	0.0548935	0.943286	0.932434	0.952578	0.0201433
	13	0.912343	0.073076	0.934709	0.912908	0.946232	0.0333241	0.912343	0.073076	0.934709	0.912908	0.946232	0.0333241	0.912343	0.073076	0.934709	0.912908	0.946232	0.0333241	0.912343	0.073076	0.934709	0.912908	0.946232	0.0333241	0.912343	0.073076	0.934709	0.912908	0.946232	0.0333241	0.912343	0.073076	0.934709	0.912908	0.946232	0.0333241
	14	0.892926	0.0908745	0.924041	0.892335	0.940487	0.0481523	0.892926	0.0908745	0.924041	0.892335	0.940487	0.0481523	0.892926	0.0908745	0.924041	0.892335	0.940487	0.0481523	0.892926	0.0908745	0.924041	0.892335	0.940487	0.0481523	0.892926	0.0908745	0.924041	0.892335	0.940487	0.0481523	0.892926	0.0908745	0.924041	0.892335	0.940487	0.0481523
	15	0.869819	0.10877	0.912828	0.863253	0.934591	0.0713377	0.869819	0.10877	0.912828	0.863253	0.934591	0.0713377	0.869819	0.10877	0.912828	0.863253	0.934591	0.0713377	0.869819	0.10877	0.912828	0.863253	0.934591	0.0713377	0.869819	0.10877	0.912828	0.863253	0.934591	0.0713377	0.869819	0.10877	0.912828	0.863253	0.934591	0.0713377
	16	0.843721	0.125744	0.897412	0.808488	0.928846	0.120358	0.843721	0.125744	0.897412	0.808488	0.928846	0.120358	0.843721	0.125744	0.897412	0.808488	0.928846	0.120358	0.843721	0.125744	0.897412	0.808488	0.928846	0.120358	0.843721	0.125744	0.897412	0.808488	0.928846	0.120358	0.843721	0.125744	0.897412	0.808488	0.928846	0.120358
	17	0.816073	0.140347	0.883228	0.72548	0.923117	0.197636	0.816073	0.140347	0.883228	0.72548	0.923117	0.197636	0.816073	0.140347	0.883228	0.72548	0.923117	0.197636	0.816073	0.140347	0.883228	0.72548	0.923117	0.197636	0.816073	0.140347	0.883228	0.72548	0.923117	0.197636	0.816073	0.140347	0.883228	0.72548	0.923117	0.197636
	18	0.790221	0.151341	0.863101	0.628157	0.916051	0.287895	0.790221	0.151341	0.863101	0.628157	0.916051	0.287895	0.790221	0.151341	0.863101	0.628157	0.916051	0.287895	0.790221	0.151341	0.863101	0.628157	0.916051	0.287895	0.790221	0.151341	0.863101	0.628157	0.916051	0.287895	0.790221	0.151341	0.863101	0.628157	0.916051	0.287895
	19	0.768621	0.157237	0.844661	0.584244	0.907907	0.323662	0.768621	0.157237	0.844661	0.584244	0.907907	0.323662	0.768621	0.157237	0.844661	0.584244	0.907907	0.323662	0.768621	0.157237	0.844661	0.584244	0.907907	0.323662	0.768621	0.157237	0.844661	0.584244	0.907907	0.323662	0.768621	0.157237	0.844661	0.584244	0.907907	0.323662
	20	0.752277	0.157203	0.817793	0.562377	0.897555	0.335179	0.752277	0.157203	0.817793	0.562377	0.897555	0.335179	0.752277	0.157203	0.817793	0.562377	0.897555	0.335179	0.752277	0.157203	0.817793	0.562377	0.897555	0.335179	0.752277	0.157203	0.817793	0.562377	0.897555	0.335179	0.752277	0.157203	0.817793	0.562377	0.897555	0.335179
	21	0.0375922	0.000355066	0.0376005	0.0373658	0.0378257	0.000459977	0.740202	0.149454	0.789865	0.564353	0.887272	0.322919	0.74673	0.151845	0.806787	0.572885	0.891233	0.318348	0.728644	0.157931	0.782913	0.54338	0.883402	0.340022	0.740055	0.149482	0.790329	0.56554	0.88732	0.32178	0.740056	0.149524	0.791219	0.565041	0.888149	0.323109
	22	0.0375429	0.000300448	0.0375127	0.0373673	0.0377227	0.000355401	0.715348	0.150391	0.760061	0.543908	0.867581	0.323673	0.736269	0.151495	0.784942	0.559912	0.888975	0.329064	0.703525	0.157081	0.745307	0.527007	0.863529	0.336523	0.715203	0.150246	0.759189	0.543299	0.866723	0.323424	0.71514	0.150121	0.758221	0.542349	0.869564	0.327215
	23	0.0375856	0.000296839	0.0376199	0.0373752	0.037753	0.000377767	0.683151	0.144852	0.706488	0.522076	0.820108	0.298032	0.726631	0.15094	0.77651	0.553084	0.879648	0.326565	0.672353	0.153731	0.700059	0.502642	0.832954	0.330312	0.68329	0.144696	0.705432	0.521372	0.83056	0.309188	0.682919	0.145164	0.710889	0.523185	0.821467	0.298282
	24	0.0375669	0.000336438	0.037564	0.0373538	0.0377553	0.000401533	0.632558	0.134681	0.601832	0.502153	0.743766	0.241614	0.717133	0.149948	0.763388	0.545703	0.868933	0.32323	0.634125	0.1487	0.634521	0.483774	0.778236	0.294462	0.633915	0.133553	0.613986	0.502331	0.749346	0.247015	0.633568	0.133721	0.623721	0.504196	0.746266	0.24207
	25	0.0375598	0.000321536	0.0375754	0.0373655	0.037753	0.000387524	0.571719	0.145539	0.535707	0.467587	0.683262	0.215675	0.707279	0.148476	0.744209	0.539687	0.850569	0.310882	0.589608	0.143148	0.560949	0.461075	0.703999	0.242924	0.571947	0.139912	0.529082	0.471001	0.675578	0.204577	0.571599	0.140513	0.53657	0.469408	0.684439	0.215032
	26	0.0375509	0.000329361	0.0375858	0.0373101	0.0377725	0.000462375	0.522541	0.141272	0.490777	0.436406	0.583836	0.14743	0.697044	0.146934	0.731593	0.533804	0.838298	0.304494	0.545528	0.13908	0.497096	0.433095	0.652982	0.219887	0.521055	0.139202	0.48267	0.43158	0.592415	0.160834	0.521864	0.1384	0.481711	0.438626	0.608217	0.169591
	27	0.0375236	0.000321261	0.0375635	0.0373021	0.0377448	0.000442742	0.475698	0.134629	0.450161	0.405914	0.526069	0.120156	0.686866	0.145611	0.71805	0.526575	0.824579	0.298005	0.507414	0.136638	0.453035	0.401131	0.59116	0.190029	0.476961	0.139796	0.449167	0.398433	0.534354	0.135921	0.472889	0.135878	0.443978	0.396836	0.531348	0.134511
	28	0.037533	0.000274609	0.0375261	0.0373352	0.0376968	0.000361652	0.432	0.1263	0.422263	0.365591	0.481791	0.1162	0.677346	0.144888	0.701706	0.520965	0.807302	0.286337	0.474285	0.130342	0.43455	0.373989	0.543963	0.169974	0.442913	0.138953	0.425957	0.363939	0.512403	0.148464	0.426903	0.128268	0.421503	0.364845	0.472811	0.107966
	29	0.0375505	0.00034967	0.0375912	0.0373258	0.0377462	0.000420429	0.392337	0.11647	0.394124	0.338114	0.443082	0.104968	0.66834	0.144529	0.695179	0.513829	0.80234	0.288511	0.444137	0.119887	0.406447	0.349372	0.516163	0.166791	0.412286	0.133565	0.390707	0.334623	0.47891	0.144286	0.38792	0.113228	0.385839	0.336337	0.444618	0.108281
	30	0.0375779	0.00030247	0.0375884	0.0373987	0.0377528	0.000354064	0.356085	0.102857	0.366504	0.30625	0.408015	0.101765	0.659712	0.144542	0.686409	0.507274	0.792815	0.28554	0.420108	0.106924	0.384906	0.336495	0.471725	0.13523	0.378404	0.119025	0.365028	0.305589	0.437969	0.13238	0.356915	0.100099	0.361456	0.306671	0.412249	0.105577
	31	0.0375624	0.000341781	0.0375744	0.0373544	0.0377859	0.000431506	0.325524	0.0900983	0.329548	0.272272	0.376151	0.103879	0.651336	0.144792	0.676439	0.50123	0.787496	0.286266	0.404883	0.0917424	0.367949	0.339454	0.448355	0.108901	0.341356	0.106005	0.335007	0.277442	0.399395	0.121953	0.331776	0.0914194	0.326963	0.283237	0.383682	0.100446
	32	0.0375612	0.0002571	0.0375496	0.0374076	0.0377252	0.000317596	0.300719	0.0839356	0.303963	0.246602	0.352337	0.105735	0.643109	0.145066	0.666909	0.496226	0.780866	0.28464	0.398529	0.0768154	0.364996	0.350013	0.424356	0.0743434	0.310544	0.0936835	0.314839	0.248381	0.361667	0.113286	0.308025	0.0834072	0.300031	0.267345	0.353288	0.0859426
	33	0.0375665	0.000321578	0.0375619	0.0373536	0.0377655	0.000411883	0.280391	0.0779886	0.282468	0.228505	0.330598	0.102093	0.635307	0.145461	0.65243	0.488901	0.77367	0.284768	0.399266	0.0617958	0.373486	0.363515	0.411011	0.0474957	0.28725	0.0867366	0.283798	0.227584	0.340862	0.113278	0.286066	0.0761587	0.279281	0.24814	0.325788	0.0776473
	34	0.0375649	0.000346211	0.0375628	0.0373073	0.0378101	0.000502769	0.262393	0.0725543	0.261112	0.212924	0.306584	0.0936604	0.627918	0.146102	0.640832	0.48109	0.761636	0.280546	0.405072	0.0482759	0.38817	0.378614	0.408099	0.0294844	0.265874	0.077254	0.263819	0.209477	0.316446	0.106969	0.26522	0.0678264	0.256352	0.230779	0.302595	0.0718168
	35	0.0375697	0.000312758	0.0375831	0.0373285	0.0377842	0.000455641	0.245016	0.0671292	0.242753	0.196255	0.286509	0.0902539	0.620925	0.146826	0.626442	0.473993	0.752313	0.27832	0.415176	0.0372034	0.40363	0.395944	0.413109	0.017165	0.244747	0.0709634	0.238424	0.191776	0.292728	0.100952	0.245452	0.0636746	0.236022	0.208587	0.280235	0.0716478
	36	0.0375407	0.000289808	0.0375385	0.0373658	0.0377022	0.000336415	0.228273	0.0623357	0.224878	0.179604	0.265566	0.0859614	0.614094	0.147441	0.611412	0.467764	0.741383	0.273619	0.428314	0.029507	0.419878	0.413342	0.427021	0.0136787	0.225648	0.066844	0.219647	0.178255	0.271908	0.0936532	0.228133	0.0607168	0.225185	0.188209	0.259498	0.0712886
	37	0.0375494	0.000320213	0.0375423	0.0373245	0.0377663	0.0004418	0.212024	0.0581693	0.206436	0.167796	0.249636	0.0818402	0.607371	0.148062	0.599334	0.462873	0.728202	0.265329	0.443074	0.0237852	0.436529	0.430925	0.442385	0.0114597	0.208406	0.0625535	0.197997	0.162984	0.249151	0.0861674	0.210899	0.0573933	0.209694	0.172557	0.244192	0.0716352
	38	0.0375495	0.000356398	0.037525	0.0373265	0.0377896	0.000463041	0.196114	0.0546267	0.189981	0.155413	0.231792	0.0763794	0.600726	0.148554	0.592902	0.458063	0.720211	0.262149	0.458877	0.0196971	0.453572	0.448511	0.460462	0.0119515	0.192057	0.0581933	0.180982	0.153562	0.227503	0.0739405	0.194048	0.0542208	0.194989	0.1559	0.227207	0.0713074
	39	0.0375256	0.000302615	0.0375469	0.0373218	0.0377186	0.000396765	0.180501	0.0515633	0.175821	0.141399	0.212221	0.0708217	0.594242	0.149158	0.584754	0.452193	0.714811	0.262619	0.475278	0.0163382	0.471251	0.466399	0.476725	0.0103258	0.176192	0.054005	0.164855	0.140372	0.210812	0.0704405	0.177921	0.0515002	0.178359	0.140066	0.210395	0.070329
	40	0.0375784	0.000310272	0.0375374	0.0373913	0.0377884	0.000397115	0.165098	0.048584	0.161448	0.126977	0.192774	0.0657969	0.588139	0.149812	0.577459	0.446175	0.71366	0.267485	0.491636	0.0143413	0.488307	0.484001	0.493837	0.00983517	0.161485	0.050296	0.149141	0.128537	0.19084	0.0623037	0.162378	0.048945	0.160496	0.124058	0.194282	0.0702244
	41	0.0375511	0.000302489	0.037541	0.0373364	0.0377219	0.000385572	0.150059	0.0456709	0.146419	0.112785	0.175206	0.062421	0.582056	0.150265	0.570797	0.441197	0.707225	0.266028	0.508624	0.0139603	0.505112	0.501818	0.511017	0.00919947	0.148006	0.0466739	0.135773	0.115631	0.176178	0.0605468	0.147408	0.0462025	0.145875	0.112107	0.173018	0.0609116
	42	0.0375334	0.000322557	0.0375397	0.0372968	0.0377418	0.000445081	0.135989	0.0430646	0.135337	0.102988	0.16216	0.059172	0.576231	0.150663	0.5653	0.435536	0.698512	0.262976	0.525418	0.0135271	0.521936	0.518694	0.528084	0.00938967	0.134677	0.0432882	0.127776	0.102825	0.161364	0.0585396	0.132939	0.0431763	0.131527	0.100907	0.155673	0.0547654
	43	0.0375562	0.000330863	0.0375419	0.0373532	0.0377917	0.000438555	0.122984	0.0398819	0.121046	0.0948972	0.146317	0.0514203	0.570574	0.151208	0.559871	0.429974	0.689544	0.25957	0.542088	0.0127451	0.538962	0.535811	0.544666	0.00885552	0.12192	0.0400566	0.115708	0.0932585	0.149092	0.0558335	0.119618	0.040504	0.11873	0.0900214	0.138048	0.0480269
	44	0.0375677	0.000328644	0.0376202	0.0373603	0.0378081	0.000447766	0.111198	0.0362125	0.108742	0.0848587	0.130714	0.0458549	0.565341	0.15169	0.553185	0.425131	0.682832	0.257701	0.558269	0.0121124	0.555033	0.552052	0.56092	0.00886804	0.110263	0.037361	0.103962	0.0847588	0.134823	0.0500645	0.107635	0.0379593	0.107667	0.0829167	0.125937	0.0430199
	45	0.037577	0.000333655	0.0375462	0.0373398	0.0378078	0.000467988	0.0997603	0.0332836	0.0971609	0.0772316	0.117754	0.0405227	0.560284	0.152319	0.545333	0.420485	0.677797	0.257312	0.574823	0.0122507	0.571686	0.56887	0.576573	0.00770271	0.10015	0.0348457	0.093828	0.0749678	0.12223	0.0472623	0.097824	0.0349325	0.095016	0.0749045	0.114752	0.0398475
	46	0.037496	0.000315746	0.0375345	0.0372625	0.0377111	0.000448551	0.0893722	0.030415	0.0861507	0.0674269	0.105345	0.0379184	0.55531	0.152852	0.538067	0.416473	0.672559	0.256086	0.590846	0.011458	0.587935	0.585276	0.593146	0.00787026	0.0907662	0.0322915	0.0857518	0.0691504	0.109745	0.0405946	0.0890412	0.0322139	0.086816	0.0651399	0.106008	0.0408684
	47	0.0375867	0.000318527	0.0375828	0.0374006	0.0377764	0.000375806	0.0803862	0.027245	0.0762004	0.0632295	0.0971295	0.0339	0.550502	0.153303	0.532473	0.412388	0.666748	0.25436	0.606488	0.0107004	0.603803	0.601301	0.608557	0.00725586	0.0813059	0.0295988	0.077022	0.0605686	0.0991654	0.0385968	0.0805395	0.0296739	0.0794166	0.0618776	0.0975937	0.0357162
	48	0.0375133	0.000305462	0.0375164	0.0373283	0.037704	0.000375663	0.0722502	0.0247258	0.0686534	0.0543345	0.0906232	0.0362887	0.545918	0.153612	0.526975	0.408015	0.666487	0.258472	0.622194	0.0099144	0.619853	0.616937	0.62464	0.00770263	0.0729784	0.0270512	0.0674429	0.054608	0.0870997	0.0324916	0.0718467	0.0266116	0.071197	0.0560944	0.0878615	0.0317671
	49	0.0375822	0.000323784	0.0375707	0.037382	0.0377876	0.000405644	0.0640963	0.0234	0.0606247	0.0484294	0.0799516	0.0315222	0.541404	0.15379	0.521056	0.401003	0.662817	0.261814	0.637625	0.00942857	0.63532	0.632446	0.639813	0.00736714	0.0652359	0.0256983	0.0610622	0.0462361	0.0797648	0.0335286	0.0643014	0.0232419	0.0606525	0.0490672	0.0792241	0.0301569
	50	0.0375677	0.000286162	0.037564	0.0373817	0.037735	0.000353302	0.0573607	0.0221805	0.0552648	0.0417007	0.071154	0.0294533	0.536883	0.153873	0.515159	0.396903	0.657063	0.26016	0.652856	0.00872067	0.650735	0.648037	0.655007	0.00697041	0.0587213	0.0246335	0.0544549	0.0400655	0.0740465	0.033981	0.0582004	0.0202858	0.0568978	0.0442963	0.0695276	0.0252312
	51	0.0375611	0.000295268	0.0375419	0.0373703	0.0377602	0.000389927	0.052363	0.020845	0.0517147	0.0362105	0.0682713	0.0320608	0.532624	0.154153	0.508218	0.391863	0.654916	0.263052	0.667728	0.00800757	0.666094	0.662633	0.669716	0.00708284	0.0535475	0.0224857	0.0482816	0.0366968	0.0671347	0.0304379	0.0525288	0.0191193	0.0514894	0.0386639	0.063323	0.0246591
	52	0.0376071	0.000312708	0.0376673	0.037404	0.0378246	0.000420579	0.0477021	0.0187532	0.04848	0.0324214	0.0626457	0.0302244	0.528471	0.154328	0.501508	0.387606	0.653083	0.265477	0.682618	0.0083026	0.680652	0.677467	0.68453	0.00706298	0.0485581	0.0195995	0.0445199	0.034509	0.061045	0.026536	0.0484765	0.0169052	0.0471722	0.036136	0.058472	0.022336
	53	0.0375135	0.000288791	0.0375176	0.0373289	0.0377477	0.000418837	0.0439008	0.0166016	0.0437443	0.0317757	0.0561396	0.0243639	0.524355	0.154469	0.495941	0.383025	0.651207	0.268182	0.697043	0.00747515	0.695746	0.692432	0.699282	0.00685052	0.0439764	0.0171255	0.0406395	0.0310964	0.0558392	0.0247428	0.0453237	0.0152565	0.0422618	0.0342215	0.0573886	0.0231671
	54	0.0374506	0.00033999	0.0374497	0.0372349	0.0376863	0.000451392	0.0406841	0.0158224	0.0392218	0.0281865	0.0517026	0.023516	0.520477	0.154513	0.493444	0.379871	0.645524	0.265652	0.711097	0.00692452	0.709795	0.706185	0.713747	0.00756257	0.0405576	0.0165194	0.0392547	0.0277425	0.049649	0.0219065	0.0420434	0.0144537	0.042226	0.0304409	0.052738	0.0222971
	55	0.0375206	0.000345505	0.0375198	0.0372871	0.0377438	0.000456766	0.0382267	0.0147198	0.0370662	0.026584	0.0481911	0.021607	0.516825	0.154433	0.489195	0.377467	0.641036	0.263569	0.724979	0.00725147	0.723837	0.720187	0.727803	0.00761599	0.0373922	0.0156089	0.0371102	0.0249838	0.0461899	0.021206	0.0387911	0.0136173	0.039022	0.028682	0.0476473	0.0189653
	56	0.0375107	0.000322306	0.0374695	0.037305	0.0377225	0.000417528	0.0356553	0.0134601	0.0340319	0.0256082	0.0447616	0.0191533	0.513164	0.154238	0.484882	0.375184	0.637478	0.262294	0.738487	0.00743106	0.736924	0.7338	0.741232	0.00743209	0.0351966	0.0145961	0.0326963	0.0238344	0.0438846	0.0200502	0.0352842	0.0126017	0.0350253	0.0256707	0.0426689	0.0169982
	57	0.0375719	0.000292502	0.0375883	0.0373755	0.0377952	0.000419685	0.0334762	0.0130723	0.0319027	0.024568	0.0436028	0.0190348	0.50962	0.153875	0.480397	0.373057	0.63457	0.261514	0.751311	0.00682021	0.750187	0.746862	0.754197	0.0073355	0.0336135	0.0137766	0.0322661	0.0242379	0.0404618	0.0162239	0.0325897	0.0128533	0.0309489	0.0214755	0.0418935	0.0204181
	58	0.0375602	0.000313295	0.0375832	0.0373188	0.0377849	0.000466125	0.0311551	0.012847	0.0301197	0.0217885	0.038306	0.0165175	0.506031	0.153533	0.475358	0.371146	0.63085	0.259705	0.763976	0.00753017	0.762639	0.759321	0.766848	0.00752675	0.0312864	0.0127451	0.0291126	0.0224315	0.0390105	0.016579	0.0307415	0.012378	0.0286274	0.0212499	0.0408928	0.0196429
	59	0.0374754	0.000340658	0.0374704	0.0371816	0.0376834	0.000501793	0.0288037	0.0130823	0.0253276	0.0186216	0.0360765	0.0174549	0.502519	0.153063	0.470382	0.370162	0.627397	0.257235	0.775967	0.00719654	0.775013	0.771378	0.779036	0.00765788	0.0295037	0.0125967	0.0275097	0.0194265	0.035713	0.0162865	0.028198	0.0115546	0.0255981	0.0183938	0.0357715	0.0173777
	60	0.0375408	0.000321668	0.0375118	0.0373432	0.0377808	0.000437633	0.0273867	0.0131733	0.0240391	0.0163074	0.0338746	0.0175672	0.499106	0.152526	0.467099	0.369176	0.624235	0.255059	0.787735	0.00751557	0.786498	0.783331	0.790869	0.0075387	0.0283705	0.0119191	0.0265886	0.0196139	0.0336232	0.0140093	0.0264041	0.0104088	0.0256596	0.0174324	0.0326886	0.0152562
	61	0.0375319	0.000361011	0.0375918	0.0372507	0.0377824	0.000531762	0.0260422	0.0119937	0.0247752	0.0154435	0.0345169	0.0190735	0.495847	0.152029	0.466474	0.368587	0.614143	0.245556	0.799157	0.00759978	0.797925	0.794615	0.802497	0.00788241	0.0274084	0.0119671	0.0252403	0.0172469	0.0341245	0.0168776	0.0245664	0.0100665	0.0229213	0.0155799	0.0302819	0.014702
	62	0.0375421	0.000319845	0.0375359	0.0372882	0.0377656	0.000477335	0.0248138	0.0109951	0.0223482	0.014615	0.0315447	0.0169297	0.492605	0.151502	0.465606	0.36498	0.610531	0.245552	0.810094	0.00811786	0.808794	0.805424	0.813907	0.00848343	0.0258613	0.0115229	0.0247226	0.0156292	0.0332999	0.0176708	0.0234226	0.00984351	0.0215917	0.0138975	0.029535	0.0156376
	63	0.0375208	0.000343469	0.0375037	0.0372905	0.037764	0.000473478	0.0233881	0.0104286	0.0202944	0.0139223	0.0307253	0.016803	0.489462	0.150909	0.461207	0.361836	0.610604	0.248768	0.820736	0.00789836	0.819518	0.815922	0.824233	0.00831091	0.0245418	0.0110272	0.0217323	0.0149933	0.0282509	0.0132576	0.0231036	0.0096914	0.0204188	0.0142919	0.0314878	0.0171959
	64	0.037559	0.000315227	0.0375481	0.0373399	0.0378058	0.000465894	0.0225748	0.0102873	0.0181185	0.0142035	0.0282917	0.0140882	0.486293	0.150088	0.452993	0.35848	0.610013	0.251533	0.831229	0.00839751	0.829974	0.826554	0.834973	0.00841951	0.023342	0.0108243	0.0205324	0.0141249	0.028255	0.0141301	0.0230888	0.00966167	0.0200002	0.0138546	0.0310748	0.0172202
	65	0.037591	0.000312217	0.0375916	0.0373633	0.0377818	0.000418554	0.0219495	0.0102125	0.0179488	0.0135154	0.0278688	0.0143534	0.483165	0.149298	0.448903	0.356721	0.608551	0.251829	0.841444	0.00818454	0.840147	0.836969	0.844838	0.00786911	0.0224459	0.00993342	0.0192604	0.0137072	0.0285859	0.0148786	0.0218159	0.00937516	0.0190597	0.0138741	0.0259197	0.0120456
	66	0.0375364	0.000356283	0.0375829	0.0372705	0.0377825	0.00051206	0.020867	0.00965375	0.0172849	0.0135643	0.0243362	0.0107719	0.480123	0.148544	0.447232	0.354018	0.606309	0.252291	0.851451	0.00830286	0.850304	0.846663	0.855114	0.00845042	0.0212991	0.00869662	0.0194228	0.0135288	0.0259826	0.0124537	0.0208456	0.00930577	0.0180456	0.013666	0.0245993	0.0109333
	67	0.0375596	0.000335755	0.0375333	0.0373562	0.0377602	0.000404018	0.0201868	0.00902757	0.0156471	0.0135307	0.0237462	0.0102155	0.47707	0.147799	0.445494	0.351299	0.603673	0.252375	0.861171	0.00806227	0.86055	0.856358	0.864401	0.00804285	0.0206327	0.00811834	0.017983	0.0134858	0.0261065	0.0126207	0.0206262	0.00856494	0.0179735	0.0135097	0.0245073	0.0109976
	68	0.0375269	0.000353227	0.0375311	0.0372712	0.0378001	0.000528968	0.0198204	0.00818577	0.0161092	0.0134513	0.024495	0.0110437	0.47387	0.147001	0.443187	0.348646	0.600993	0.252346	0.870562	0.00786233	0.870082	0.865541	0.874173	0.00863196	0.0199164	0.00799026	0.016748	0.0134888	0.0251699	0.0116811	0.0197063	0.00802697	0.0163981	0.0135154	0.0228698	0.00935433
	69	0.0375308	0.000302681	0.0375371	0.0373262	0.0377386	0.000412402	0.019672	0.00784942	0.0167284	0.0134297	0.023346	0.00991631	0.470652	0.146274	0.441247	0.34624	0.59751	0.25127	0.879519	0.00744775	0.879025	0.874617	0.882733	0.00811644	0.019804	0.0076635	0.0161648	0.0134294	0.0250859	0.0116565	0.0190172	0.0079578	0.015941	0.0135086	0.0215379	0.00802931
	70	0.0375225	0.000316581	0.0374879	0.0373256	0.0377267	0.000401125	0.0186517	0.0075504	0.0145586	0.0133531	0.0225168	0.00916375	0.467347	0.145537	0.439571	0.344575	0.594048	0.249473	0.888057	0.00714609	0.887533	0.883723	0.891056	0.00733331	0.0192174	0.00766901	0.0163609	0.01343	0.0231909	0.00976095	0.0186916	0.00788485	0.0156897	0.0134093	0.0200086	0.00659931
	71	0.0375623	0.000345977	0.0375165	0.0373115	0.0377833	0.000471819	0.0173964	0.00587663	0.0139936	0.0133331	0.01927	0.00593686	0.464167	0.144823	0.437011	0.341735	0.590924	0.249189	0.895982	0.00681952	0.895369	0.892037	0.899119	0.0070826	0.0182409	0.00692428	0.0156525	0.0133331	0.0212468	0.00791377	0.0185237	0.00704256	0.0150371	0.0134543	0.0221134	0.00865907
	72	0.0375519	0.000307694	0.0375548	0.0373448	0.037802	0.000457286	0.0168155	0.0049869	0.0138322	0.0133138	0.0196646	0.00635085	0.460995	0.144192	0.43453	0.339892	0.588089	0.248197	0.90316	0.00653872	0.902527	0.899775	0.905787	0.00601235	0.0179983	0.00650301	0.0150735	0.0133401	0.0202268	0.0068867	0.018348	0.00690972	0.0144241	0.0133404	0.0210205	0.00768018
	73	0.0375373	0.000305856	0.0375544	0.0373417	0.0377655	0.000423789	0.0160842	0.00427455	0.0136948	0.0132757	0.0177459	0.00447017	0.457898	0.143467	0.429676	0.33829	0.585427	0.247137	0.90946	0.00645768	0.908784	0.906182	0.912553	0.0063712	0.0179883	0.00656551	0.0147431	0.0133748	0.0215488	0.00817401	0.0174342	0.00599572	0.0139723	0.0132778	0.0208565	0.00757869
	74	0.0375368	0.000331664	0.0375531	0.0372895	0.0377368	0.000447351	0.0158941	0.0041554	0.0134939	0.0132145	0.0183389	0.0051244	0.45464	0.14267	0.42514	0.337093	0.583182	0.246089	0.914174	0.00630544	0.914182	0.911013	0.917504	0.00649081	0.0175759	0.00594118	0.0143414	0.0132682	0.021067	0.00779888	0.0169863	0.00605758	0.0137197	0.0133301	0.0184926	0.00516246
	75	0.0374884	0.00032597	0.0375051	0.0372896	0.0377033	0.000413779	0.0158949	0.00446386	0.0134812	0.0132435	0.0176274	0.00438393	0.451359	0.141944	0.422191	0.335178	0.578887	0.243709	0.91733	0.00774624	0.917296	0.913355	0.921648	0.00829367	0.0168977	0.00530848	0.0143308	0.0132977	0.0188392	0.00554155	0.0169748	0.00610529	0.0138765	0.0133289	0.0190591	0.00573017
	76	0.0375339	0.000350118	0.0375303	0.037287	0.0377497	0.000462682	0.0155957	0.0047251	0.0134694	0.0131794	0.0156857	0.00250624	0.448032	0.1411	0.419422	0.332138	0.576629	0.244491	0.917035	0.00923386	0.918038	0.911908	0.923353	0.0114451	0.0171846	0.00582512	0.0140239	0.0133387	0.0195643	0.00622556	0.0172515	0.00589316	0.0140374	0.0133116	0.0184437	0.00513212
	77	0.0375849	0.000302209	0.0375627	0.037383	0.037772	0.000389017	0.0156362	0.00438441	0.0136318	0.0132633	0.0170662	0.0038029	0.444662	0.140274	0.41823	0.326694	0.575125	0.248431	0.91413	0.0151345	0.916141	0.906801	0.924023	0.0172222	0.0172161	0.0059802	0.014304	0.0133044	0.0193078	0.00600333	0.0170627	0.0055377	0.0138436	0.0132999	0.0210779	0.00777796
	78	0.03753	0.000330751	0.037521	0.0373366	0.0377523	0.000415674	0.0153029	0.00378469	0.0134492	0.0132272	0.0158303	0.00260317	0.44132	0.139292	0.41563	0.322101	0.571098	0.248997	0.903371	0.0223204	0.906388	0.892507	0.91894	0.0264329	0.016903	0.00494048	0.0140567	0.0134403	0.0190042	0.00556386	0.016419	0.00458121	0.0137657	0.0133739	0.0184455	0.00507162
	79	0.037516	0.000322542	0.0375313	0.037324	0.0377177	0.00039368	0.0152791	0.00380114	0.0134973	0.0132611	0.0156634	0.00240229	0.437883	0.138435	0.412689	0.317612	0.564623	0.247011	0.891929	0.0304871	0.899656	0.879605	0.912794	0.0331889	0.0159789	0.00408671	0.0139021	0.0133189	0.0171716	0.0038527	0.0159513	0.00436347	0.0135952	0.0132202	0.0182212	0.00500098
	80	0.0375334	0.000279368	0.0375254	0.0373387	0.0377522	0.000413508	0.0151294	0.00342389	0.0135788	0.0132974	0.0156329	0.00233551	0.434299	0.137393	0.405922	0.314329	0.55758	0.243251	0.86975	0.0397495	0.877375	0.848186	0.898722	0.0505363	0.0159571	0.00440191	0.0136103	0.0133224	0.0179722	0.00464986	0.0159178	0.0043954	0.0136286	0.0132581	0.0170095	0.00375137
	81	0.037533	0.00030296	0.0375259	0.0373577	0.0377349	0.000377229	0.0153258	0.00344219	0.0136119	0.0132547	0.0163745	0.00311979	0.430732	0.136519	0.398504	0.311467	0.553993	0.242526	0.851634	0.0560587	0.869131	0.83407	0.887068	0.0529981	0.0162074	0.0045864	0.0138067	0.0132914	0.0183579	0.00506644	0.0155763	0.0042257	0.0136521	0.0132177	0.0161504	0.00293271
	82	0.0375292	0.00033374	0.0375213	0.0372847	0.0377564	0.000471692	0.0151611	0.0032823	0.0135588	0.0131988	0.0165613	0.00336244	0.427064	0.13569	0.392041	0.309129	0.549975	0.240847	0.819793	0.0690518	0.841052	0.791642	0.866502	0.0748595	0.0158625	0.0039966	0.0136233	0.013266	0.0170902	0.00382417	0.0158811	0.00426454	0.0137025	0.0132861	0.017109	0.00382295
	83	0.0375224	0.000308644	0.0374982	0.0372871	0.0377406	0.000453445	0.015223	0.00354864	0.0134752	0.0131786	0.0156564	0.00247781	0.423389	0.134886	0.382813	0.308519	0.546226	0.237707	0.806632	0.07844	0.832461	0.773236	0.859663	0.086427	0.015975	0.00412115	0.0136437	0.0131605	0.0180176	0.00485711	0.0158173	0.00396483	0.0136881	0.0132639	0.0174406	0.00417667
	84	0.0375867	0.000295855	0.0375732	0.0374295	0.0377931	0.000363616	0.0153228	0.00443884	0.0135009	0.0131871	0.0149824	0.00179531	0.419648	0.134081	0.379504	0.309014	0.539105	0.23009	0.771073	0.0781477	0.789806	0.725277	0.830516	0.10524	0.0158641	0.00349353	0.0136338	0.0132358	0.0184509	0.0052151	0.0152552	0.00334108	0.013593	0.013278	0.0165533	0.00327523
	85	0.0375104	0.000365265	0.0375008	0.0372596	0.0377265	0.000466979	0.0152242	0.00391105	0.0134459	0.0132264	0.0157235	0.00249707	0.415676	0.133297	0.377143	0.308319	0.538289	0.22997	0.764465	0.097711	0.791389	0.726302	0.837921	0.111619	0.0157446	0.00389342	0.0136711	0.0132236	0.0167692	0.00354562	0.0147434	0.00263314	0.0135016	0.0131974	0.0153231	0.0021257
	86	0.0375492	0.000303365	0.037551	0.0373241	0.0377593	0.000435188	0.015391	0.00401045	0.0135545	0.0132193	0.015865	0.00264564	0.411584	0.132617	0.374908	0.306639	0.529828	0.223188	0.723471	0.105856	0.73974	0.674262	0.804603	0.130341	0.0158012	0.00401795	0.0135829	0.0132431	0.0174575	0.0042144	0.0149148	0.0030687	0.0135713	0.0133311	0.0147008	0.0013698
	87	0.0375429	0.000334745	0.0375156	0.0373361	0.0377551	0.000419005	0.0152931	0.00380352	0.0135881	0.0132434	0.0160119	0.00276846	0.40738	0.132057	0.369453	0.304834	0.517207	0.212372	0.741199	0.0896993	0.770471	0.684689	0.811099	0.12641	0.0160834	0.00442828	0.0136662	0.0133312	0.0178449	0.00451365	0.0150277	0.0034116	0.0134758	0.0132161	0.0153662	0.00215012
	88	0.0375049	0.000281455	0.037489	0.0372836	0.0376864	0.000402885	0.0154047	0.00424945	0.0135015	0.0131938	0.0163099	0.00311619	0.403071	0.131621	0.366264	0.302927	0.506621	0.203695	0.709076	0.108342	0.719912	0.649614	0.799873	0.150259	0.0159728	0.00466141	0.0135948	0.0131699	0.0174476	0.00427767	0.0153265	0.00408026	0.0134041	0.0132126	0.0154774	0.00226479
	89	0.0375859	0.000323566	0.0375611	0.0373746	0.037801	0.000426425	0.01555	0.00472939	0.0134543	0.0131553	0.0158066	0.00265129	0.398767	0.131369	0.361702	0.300479	0.498301	0.197821	0.692888	0.117669	0.715686	0.633536	0.780942	0.147405	0.0155922	0.00434366	0.0135495	0.0132022	0.0162907	0.0030885	0.014917	0.00304968	0.0134555	0.0131618	0.0156089	0.00244706
	90	0.0375403	0.000304974	0.0375322	0.0373104	0.0377509	0.000440547	0.0154886	0.00395034	0.013492	0.0132287	0.0160393	0.00281065	0.394242	0.131187	0.358889	0.295997	0.489513	0.193515	0.685955	0.100618	0.69955	0.634071	0.747558	0.113487	0.0159445	0.00446894	0.0135339	0.0132354	0.0174802	0.0042448	0.0148502	0.0032643	0.0134405	0.0132181	0.0142476	0.00102942

## Sheet: Rank
	Gen	Summary Stats - Fitness Rank - Repeated over 100 NK Landscapes
		BREEDER						Standard GA						Local Mating						Niching						EARL1						EARL2
		Mean	STD	Median	Q1	Q2	IQR	Mean	STD	Median	Q1	Q2	IQR	Mean	STD	Median	Q1	Q2	IQR	Mean	STD	Median	Q1	Q2	IQR	Mean	STD	Median	Q1	Q2	IQR	Mean	STD	Median	Q1	Q2	IQR
	0	3.5	0	3.5	3.5	3.5	0	3.5	0	3.5	3.5	3.5	0	3.5	0	3.5	3.5	3.5	0	3.5	0	3.5	3.5	3.5	0	3.5	0	3.5	3.5	3.5	0	3.5	0	3.5	3.5	3.5	0
	1	3.5	0	3.5	3.5	3.5	0	3.5	0	3.5	3.5	3.5	0	3.5	0	3.5	3.5	3.5	0	3.5	0	3.5	3.5	3.5	0	3.5	0	3.5	3.5	3.5	0	3.5	0	3.5	3.5	3.5	0
	2	3.5	0	3.5	3.5	3.5	0	3.5	0	3.5	3.5	3.5	0	3.5	0	3.5	3.5	3.5	0	3.5	0	3.5	3.5	3.5	0	3.5	0	3.5	3.5	3.5	0	3.5	0	3.5	3.5	3.5	0
	3	3.5	0	3.5	3.5	3.5	0	3.5	0	3.5	3.5	3.5	0	3.5	0	3.5	3.5	3.5	0	3.5	0	3.5	3.5	3.5	0	3.5	0	3.5	3.5	3.5	0	3.5	0	3.5	3.5	3.5	0
	4	3.5	0	3.5	3.5	3.5	0	3.5	0	3.5	3.5	3.5	0	3.5	0	3.5	3.5	3.5	0	3.5	0	3.5	3.5	3.5	0	3.5	0	3.5	3.5	3.5	0	3.5	0	3.5	3.5	3.5	0
	5	3.5	0	3.5	3.5	3.5	0	3.5	0	3.5	3.5	3.5	0	3.5	0	3.5	3.5	3.5	0	3.5	0	3.5	3.5	3.5	0	3.5	0	3.5	3.5	3.5	0	3.5	0	3.5	3.5	3.5	0
	6	3.5	0	3.5	3.5	3.5	0	3.5	0	3.5	3.5	3.5	0	3.5	0	3.5	3.5	3.5	0	3.5	0	3.5	3.5	3.5	0	3.5	0	3.5	3.5	3.5	0	3.5	0	3.5	3.5	3.5	0
	7	3.5	0	3.5	3.5	3.5	0	3.5	0	3.5	3.5	3.5	0	3.5	0	3.5	3.5	3.5	0	3.5	0	3.5	3.5	3.5	0	3.5	0	3.5	3.5	3.5	0	3.5	0	3.5	3.5	3.5	0
	8	3.5	0	3.5	3.5	3.5	0	3.5	0	3.5	3.5	3.5	0	3.5	0	3.5	3.5	3.5	0	3.5	0	3.5	3.5	3.5	0	3.5	0	3.5	3.5	3.5	0	3.5	0	3.5	3.5	3.5	0
	9	3.5	0	3.5	3.5	3.5	0	3.5	0	3.5	3.5	3.5	0	3.5	0	3.5	3.5	3.5	0	3.5	0	3.5	3.5	3.5	0	3.5	0	3.5	3.5	3.5	0	3.5	0	3.5	3.5	3.5	0
	10	3.5	0	3.5	3.5	3.5	0	3.5	0	3.5	3.5	3.5	0	3.5	0	3.5	3.5	3.5	0	3.5	0	3.5	3.5	3.5	0	3.5	0	3.5	3.5	3.5	0	3.5	0	3.5	3.5	3.5	0
	11	3.5	0	3.5	3.5	3.5	0	3.5	0	3.5	3.5	3.5	0	3.5	0	3.5	3.5	3.5	0	3.5	0	3.5	3.5	3.5	0	3.5	0	3.5	3.5	3.5	0	3.5	0	3.5	3.5	3.5	0
	12	3.5	0	3.5	3.5	3.5	0	3.5	0	3.5	3.5	3.5	0	3.5	0	3.5	3.5	3.5	0	3.5	0	3.5	3.5	3.5	0	3.5	0	3.5	3.5	3.5	0	3.5	0	3.5	3.5	3.5	0
	13	3.5	0	3.5	3.5	3.5	0	3.5	0	3.5	3.5	3.5	0	3.5	0	3.5	3.5	3.5	0	3.5	0	3.5	3.5	3.5	0	3.5	0	3.5	3.5	3.5	0	3.5	0	3.5	3.5	3.5	0
	14	3.5	0	3.5	3.5	3.5	0	3.5	0	3.5	3.5	3.5	0	3.5	0	3.5	3.5	3.5	0	3.5	0	3.5	3.5	3.5	0	3.5	0	3.5	3.5	3.5	0	3.5	0	3.5	3.5	3.5	0
	15	3.5	0	3.5	3.5	3.5	0	3.5	0	3.5	3.5	3.5	0	3.5	0	3.5	3.5	3.5	0	3.5	0	3.5	3.5	3.5	0	3.5	0	3.5	3.5	3.5	0	3.5	0	3.5	3.5	3.5	0
	16	3.5	0	3.5	3.5	3.5	0	3.5	0	3.5	3.5	3.5	0	3.5	0	3.5	3.5	3.5	0	3.5	0	3.5	3.5	3.5	0	3.5	0	3.5	3.5	3.5	0	3.5	0	3.5	3.5	3.5	0
	17	3.5	0	3.5	3.5	3.5	0	3.5	0	3.5	3.5	3.5	0	3.5	0	3.5	3.5	3.5	0	3.5	0	3.5	3.5	3.5	0	3.5	0	3.5	3.5	3.5	0	3.5	0	3.5	3.5	3.5	0
	18	3.5	0	3.5	3.5	3.5	0	3.5	0	3.5	3.5	3.5	0	3.5	0	3.5	3.5	3.5	0	3.5	0	3.5	3.5	3.5	0	3.5	0	3.5	3.5	3.5	0	3.5	0	3.5	3.5	3.5	0
	19	3.5	0	3.5	3.5	3.5	0	3.5	0	3.5	3.5	3.5	0	3.5	0	3.5	3.5	3.5	0	3.5	0	3.5	3.5	3.5	0	3.5	0	3.5	3.5	3.5	0	3.5	0	3.5	3.5	3.5	0
	20	3.5	0	3.5	3.5	3.5	0	3.5	0	3.5	3.5	3.5	0	3.5	0	3.5	3.5	3.5	0	3.5	0	3.5	3.5	3.5	0	3.5	0	3.5	3.5	3.5	0	3.5	0	3.5	3.5	3.5	0
	21	5.18	1.44516	6	5	6	1	3.37	1.43305	3.5	2	4.5	2.5	2.155	1.50872	1.5	1	3	2	3.53	1.45265	4	2	5	3	3.4	1.34653	3.5	2	4.5	2.5	3.365	1.46311	3	2	5	3
	22	5.39	1.25445	6	5.5	6	0.5	3.585	1.30859	4	3	5	2	1.7	1.16775	1	1	2	1	3.405	1.4208	3.25	2	4.5	2.5	3.52	1.41586	4	3	5	2	3.4	1.4425	3	2	5	3
	23	5.48	1.08693	6	6	6	0	3.39	1.39186	3	2	4.5	2.5	1.33	0.876805	1	1	1	0	3.61	1.26247	4	3	5	2	3.47	1.22643	4	2	4	2	3.72	1.37862	4	3	5	2
	24	5.47	1.22643	6	6	6	0	3.24	1.31133	3	2	4	2	1.21	0.591096	1	1	1	0	3.83	1.26375	4	3	5	2	3.73	1.21319	4	3	5	2	3.52	1.25915	4	2	5	3
	25	5.45	1.27426	6	6	6	0	3.45	1.32859	3	2	5	3	1.17	0.513554	1	1	1	0	3.86	1.21456	4	3	5	2	3.61	1.28625	4	3	5	2	3.46	1.19274	3	3	4	1
	26	5.42	1.30407	6	6	6	0	3.56	1.1575	3	3	4.5	1.5	1.05	0.261116	1	1	1	0	3.69	1.25284	4	3	5	2	3.7	1.32954	4	2	5	3	3.58	1.16498	4	3	4	1
	27	5.42	1.2963	6	6	6	0	3.39	1.23005	3	2	4	2	1.05	0.219043	1	1	1	0	3.79	1.18317	4	3	5	2	3.68	1.23812	4	3	5	2	3.67	1.24766	4	3	5	2
	28	5.39	1.28625	6	6	6	0	3.47	1.19304	3	2.5	4	1.5	1.08	0.367355	1	1	1	0	3.74	1.32284	4	3	5	2	3.58	1.24056	3.5	3	5	2	3.74	1.23599	4	3	5	2
	29	5.21	1.49271	6	5.5	6	0.5	3.56	1.21705	4	2	5	3	1.04	0.242878	1	1	1	0	4.01	1.24312	4	3	5	2	3.5	1.24316	3	2	4	2	3.68	1.20504	4	3	5	2
	30	5.18	1.4865	6	5	6	1	3.64	1.27541	3.5	3	5	2	1.03	0.171447	1	1	1	0	3.63	1.20315	4	3	5	2	3.71	1.25766	4	3	5	2	3.81	1.26087	4	3	5	2
	31	5.05	1.54642	6	4	6	2	3.72	1.31871	4	2	5	3	1.05	0.261116	1	1	1	0	3.4	1.30268	3	2	4	2	3.69	1.24475	4	3	5	2	4.09	1.13791	4	3	5	2
	32	5.04	1.51704	6	4	6	2	3.86	1.26347	4	3	5	2	1.01	0.1	1	1	1	0	3.28	1.31871	3	2	5	3	3.85	1.25025	4	3	5	2	3.96	1.13636	4	3	5	2
	33	5.06	1.52964	6	4	6	2	3.93	1.07548	4	3	5	2	1.01	0.1	1	1	1	0	3.07	1.16563	3	2	4	2	3.9	1.28315	4	3	5	2	4.03	1.27489	4	3	5	2
	34	5.01	1.48048	6	4	6	2	4.09	1.14676	4	3	5	2	1	0	1	1	1	0	2.68	0.9835	2	2	3	1	4.06	1.22119	4	3	5	2	4.16	1.14345	4	3	5	2
	35	4.95	1.47282	6	3.5	6	2.5	4.05	1.14922	4	3	5	2	1	0	1	1	1	0	2.57	0.901794	2	2	3	1	4.05	1.2008	4	3	5	2	4.38	1.1081	4.5	4	5	1
	36	4.9	1.4941	6	3	6	3	4.27	1.13578	4	3	5	2	1.02	0.140705	1	1	1	0	2.31	0.677115	2	2	2.5	0.5	4.13	1.14287	4	3	5	2	4.37	0.991428	4	4	5	1
	37	4.88	1.43041	6	3	6	3	4.13	1.05078	4	3	5	2	1.03	0.171447	1	1	1	0	2.23	0.679498	2	2	2	0	4.29	1.13969	4	3	5	2	4.44	1.04756	5	4	5	1
	38	4.85	1.424	6	3	6	3	4.265	1.09741	4	3	5	2	1.05	0.219043	1	1	1	0	2.15	0.592461	2	2	2	0	4.235	1.11793	4	3	5	2	4.45	0.998737	5	4	5	1
	39	4.78	1.41835	6	3	6	3	4.29	1.06643	4	3.5	5	1.5	1.09	0.287623	1	1	1	0	2.03	0.521362	2	2	2	0	4.34	1.07516	4	4	5	1	4.47	1.0096	5	4	5	1
	40	4.73	1.36222	5	3	6	3	4.35	1.08595	4	4	5	1	1.12	0.326599	1	1	1	0	1.94	0.467532	2	2	2	0	4.42	1.06534	4	4	5	1	4.44	0.99818	5	4	5	1
	41	4.66	1.35005	5	3	6	3	4.37	1.06983	4	4	5	1	1.16	0.368453	1	1	1	0	1.89	0.469149	2	2	2	0	4.46	1.07703	4	4	5	1	4.46	1.02907	4	4	5	1
	42	4.64	1.35974	5	3	6	3	4.45	1.04809	4	4	5	1	1.26	0.440844	1	1	2	1	1.77	0.489382	2	1	2	1	4.44	1.06667	4	4	5	1	4.44	1.02809	4	4	5	1
	43	4.65	1.33617	5	3	6	3	4.39	1.04345	4	4	5	1	1.39	0.490207	1	1	2	1	1.63	0.525222	2	1	2	1	4.47	1.07736	4	4	5	1	4.47	1.02942	4	4	5	1
	44	4.59	1.30341	5	3	6	3	4.45	1.05768	4	4	5	1	1.51	0.502418	2	1	2	1	1.51	0.541136	1	1	2	1	4.48	1.10536	5	4	5	1	4.46	1.03884	5	4	5	1
	45	4.52	1.30639	5	3	6	3	4.39	1.1	4	3	5	2	1.59	0.494311	2	1	2	1	1.42	0.516006	1	1	2	1	4.55	1.05768	4.5	4	5	1	4.53	1.01956	5	4	5	1
	46	4.46	1.30593	4	3	6	3	4.45	1.04809	4	4	5	1	1.64	0.482418	2	1	2	1	1.36	0.482418	1	1	2	1	4.57	1.04693	5	4	5	1	4.52	1.06818	5	4	5	1
	47	4.4	1.30268	4	3	6	3	4.4	1.08246	4.5	3	5	2	1.76	0.429235	2	2	2	0	1.24	0.429235	1	1	1	0	4.63	1.04112	5	4	6	2	4.57	1.02745	5	4	5	1
	48	4.32	1.30175	4	3	6	3	4.42	1.03651	4	4	5	1	1.83	0.377525	2	2	2	0	1.17	0.377525	1	1	1	0	4.62	1.0804	5	4	6	2	4.64	1.0202	5	4	5	1
	49	4.28	1.2877	4	3	6	3	4.38	1.05198	4	3	5	2	1.91	0.320826	2	2	2	0	1.1	0.301511	1	1	1	0	4.65	1.06719	5	4	6	2	4.68	1.03358	5	4	6	2
	50	4.28	1.32635	4	3	6	3	4.41	0.985706	4	4	5	1	1.92	0.307482	2	2	2	0	1.09	0.287623	1	1	1	0	4.63	1.06035	5	4	6	2	4.67	1.06415	5	4	6	2
	51	4.24	1.31901	4	3	6	3	4.44	1.01822	4	4	5	1	1.97	0.3	2	2	2	0	1.06	0.238683	1	1	1	0	4.56	1.04756	4.5	4	5	1	4.73	1.0811	5	4	6	2
	52	4.25	1.32859	4	3	6	3	4.485	1.00367	4	4	5	1	2.03	0.3	2	2	2	0	1.02	0.140705	1	1	1	0	4.525	1.05259	4.5	4	5	1	4.69	1.11641	5	4	6	2
	53	4.23	1.32463	4	3	6	3	4.45	1.04809	4	4	5	1	2.05	0.329524	2	2	2	0	1.02	0.140705	1	1	1	0	4.58	1.04621	5	4	5	1	4.67	1.11966	5	4	6	2
	54	4.19	1.32341	4	3	6	3	4.44	1.05715	4	4	5	1	2.08	0.393893	2	2	2	0	1.01	0.1	1	1	1	0	4.59	1.02588	5	4	5	1	4.69	1.13436	5	4	6	2
	55	4.18	1.30562	4	3	5.5	2.5	4.43	1.04693	4	4	5	1	2.08	0.393893	2	2	2	0	1.01	0.1	1	1	1	0	4.62	1.04234	5	4	5	1	4.68	1.14486	5	4	6	2
	56	4.18	1.321	4	3	6	3	4.47	1.04886	4	4	5	1	2.08	0.393893	2	2	2	0	1.01	0.1	1	1	1	0	4.6	1.04447	5	4	5	1	4.66	1.13012	5	4	6	2
	57	4.14	1.31056	4	3	5	2	4.46	1.05811	4	4	5	1	2.1	0.414388	2	2	2	0	1.01	0.1	1	1	1	0	4.67	1.0736	5	4	6	2	4.62	1.12618	5	4	6	2
	58	4.15	1.29782	4	3	5	2	4.43	1.1033	4	4	5	1	2.1	0.389249	2	2	2	0	1	0	1	1	1	0	4.65	1.05768	5	4	6	2	4.67	1.09226	5	4	6	2
	59	4.19	1.31576	4	3	5	2	4.4	1.1101	4	3.5	5	1.5	2.13	0.463953	2	2	2	0	1	0	1	1	1	0	4.655	1.07001	5	4	6	2	4.625	1.10182	5	4	6	2
	60	4.21	1.35807	4	3	5.5	2.5	4.36	1.1328	4	3.5	5	1.5	2.2	0.531816	2	2	2	0	1	0	1	1	1	0	4.64	1.07797	5	4	6	2	4.59	1.14676	5	4	6	2
	61	4.2	1.35587	4	3	5	2	4.33	1.1464	4	3	5	2	2.24	0.570663	2	2	2	0	1	0	1	1	1	0	4.66	1.13012	5	4	6	2	4.57	1.13933	5	4	6	2
	62	4.21	1.35807	4	3	5.5	2.5	4.28	1.18986	4	3	5	2	2.28	0.636912	2	2	2	0	1	0	1	1	1	0	4.67	1.1106	5	4	6	2	4.56	1.14874	5	4	5.5	1.5
	63	4.18	1.39537	4	3	5.5	2.5	4.27	1.18794	4	3	5	2	2.34	0.699495	2	2	2.5	0.5	1	0	1	1	1	0	4.62	1.12618	5	4	6	2	4.59	1.16424	5	4	6	2
	64	4.17	1.41461	4	3	6	3	4.28	1.19832	4	3	5	2	2.35	0.687184	2	2	3	1	1	0	1	1	1	0	4.62	1.12618	5	4	6	2	4.58	1.15627	5	4	5	1
	65	4.16	1.42645	4	3	6	3	4.26	1.24414	4	3	5	2	2.45	0.79614	2	2	3	1	1	0	1	1	1	0	4.6	1.13707	5	4	6	2	4.53	1.19304	5	4	5	1
	66	4.19	1.41917	4	3	6	3	4.25	1.25831	4	3	5	2	2.5	0.870388	2	2	3	1	1	0	1	1	1	0	4.56	1.13101	5	4	6	2	4.5	1.23501	5	4	5	1
	67	4.17	1.44987	4	3	6	3	4.23	1.27013	4	3	5	2	2.55	0.868936	2	2	3	1	1	0	1	1	1	0	4.56	1.14874	5	4	6	2	4.49	1.24312	5	4	5	1
	68	4.16	1.46142	4	3	6	3	4.21	1.26567	4	3	5	2	2.6	0.898933	2	2	3	1	1	0	1	1	1	0	4.54	1.19274	5	4	6	2	4.49	1.24312	5	4	5	1
	69	4.11	1.47638	4	3	5	2	4.21	1.27363	4	3	5	2	2.67	0.985296	2	2	3	1	1	0	1	1	1	0	4.53	1.18454	5	4	6	2	4.48	1.2511	5	4	5.5	1.5
	70	4.12	1.47901	4	3	5	2	4.2	1.2792	4	3	5	2	2.71	0.997927	2	2	3	1	1	0	1	1	1	0	4.5	1.19342	5	4	6	2	4.47	1.28279	5	3	6	3
	71	4.13	1.50188	4	3	5.5	2.5	4.16	1.26107	4	3	5	2	2.73	1.01359	2	2	3	1	1	0	1	1	1	0	4.49	1.18488	4	4	6	2	4.49	1.29096	5	3	6	3
	72	4.12	1.50608	4	3	5.5	2.5	4.12	1.26555	4	3	5	2	2.78	1.05006	2	2	3	1	1	0	1	1	1	0	4.5	1.20185	4.5	4	6	2	4.48	1.29084	5	3.5	6	2.5
	73	4.09	1.49811	4	3	5	2	4.11	1.31729	4	3	5	2	2.86	1.08265	3	2	3	1	1	0	1	1	1	0	4.46	1.24251	5	4	6	2	4.48	1.27509	5	4	6	2
	74	4.11	1.53672	4	3	6	3	4.09	1.29564	4	3	5	2	2.88	1.09434	3	2	3	1	1	0	1	1	1	0	4.46	1.20956	4.5	4	5.5	1.5	4.46	1.29817	5	3.5	6	2.5
	75	4.15	1.53987	4	3	6	3	4.065	1.29423	4	3	5	2	2.91	1.13791	3	2	3	1	1	0	1	1	1	0	4.415	1.22279	4	4	5	1	4.46	1.28252	5	4	5.5	1.5
	76	4.13	1.50859	4	3	6	3	4.05	1.32097	4	3	5	2	2.99	1.20181	3	2	4	2	1	0	1	1	1	0	4.42	1.27271	4.5	3	6	3	4.41	1.27204	5	3	5	2
	77	4.13	1.52855	4	3	6	3	4.04	1.31748	4	3	5	2	3.03	1.21817	3	2	4	2	1	0	1	1	1	0	4.41	1.30341	4.5	3	6	3	4.39	1.24637	5	3	5	2
	78	4.12	1.53267	4	3	6	3	3.92	1.346	4	3	5	2	3.16	1.25304	3	2	4	2	1	0	1	1	1	0	4.39	1.34761	4.5	3	6	3	4.41	1.22347	5	4	5	1
	79	4.1	1.54724	4	3	6	3	3.9	1.35214	4	3	5	2	3.2	1.26331	3	2	4	2	1	0	1	1	1	0	4.37	1.3231	4.5	3	6	3	4.43	1.24117	5	3	5	2
	80	4.06	1.52964	4	3	6	3	3.88	1.37275	4	3	5	2	3.25	1.30558	3	2	4	2	1	0	1	1	1	0	4.37	1.3231	4.5	3	6	3	4.44	1.22532	5	3.5	5	1.5
	81	4.03	1.5404	4	3	6	3	3.88	1.36537	4	3	5	2	3.31	1.31576	3	2	4	2	1	0	1	1	1	0	4.38	1.32406	4.5	3	6	3	4.4	1.25529	5	3	5	2
	82	4.02	1.5307	4	3	6	3	3.88	1.37275	4	3	5	2	3.39	1.35509	3	2	4	2	1	0	1	1	1	0	4.36	1.32207	4.5	3	5.5	2.5	4.35	1.28216	5	3	5	2
	83	4.03	1.53383	4	3	6	3	3.83	1.39302	4	3	5	2	3.46	1.359	3	2	4	2	1	0	1	1	1	0	4.38	1.33167	5	3	6	3	4.3	1.27525	5	3	5	2
	84	4.07	1.53251	4	3	6	3	3.8	1.39262	4	3	5	2	3.47	1.34431	3	2	4	2	1	0	1	1	1	0	4.38	1.33167	5	3	6	3	4.28	1.29552	5	3	5	2
	85	4.04	1.54998	4	3	6	3	3.79	1.3875	4	3	5	2	3.56	1.38038	3	2	4	2	1	0	1	1	1	0	4.35	1.32859	4.5	3	5.5	2.5	4.26	1.29193	4	3	5	2
	86	4.04	1.54998	4	3	6	3	3.76	1.34179	4	3	5	2	3.57	1.37257	3	2	4	2	1	0	1	1	1	0	4.4	1.3633	4.5	3	6	3	4.23	1.30155	4	3	5	2
	87	4.02	1.55037	4	2.5	6	3.5	3.78	1.36018	4	3	5	2	3.57	1.37257	3	2	4	2	1	0	1	1	1	0	4.4	1.34089	4.5	3	6	3	4.23	1.30929	4.5	3	5	2
	88	4.06	1.54279	4	3	6	3	3.73	1.35479	4	2.5	5	2.5	3.64	1.42503	3	2	5	3	1	0	1	1	1	0	4.36	1.35229	4	3	6	3	4.21	1.28153	4	3	5	2
	89	4.05	1.53987	4	2.5	6	3.5	3.73	1.36962	4	2	5	3	3.685	1.42958	3.5	2	5	3	1	0	1	1	1	0	4.335	1.35597	4	3	6	3	4.2	1.2792	4	3	5	2
	90	4.04	1.5303	4	2.5	5.5	3	3.74	1.38986	4	2	5	3	3.74	1.4115	4	2.5	5	2.5	1	0	1	1	1	0	4.31	1.3758	4	3	6	3	4.17	1.29533	4	3	5	2

## Sheet: EntropyProfile
	Bit Position	Summary Stats - Final Entropy Profile - Repeated over 100 NK Landscapes
		BREEDER						Standard GA						Local Mating						Niching						EARL1						EARL2
		Mean	STD	Median	Q1	Q2	IQR	Mean	STD	Median	Q1	Q2	IQR	Mean	STD	Median	Q1	Q2	IQR	Mean	STD	Median	Q1	Q2	IQR	Mean	STD	Median	Q1	Q2	IQR	Mean	STD	Median	Q1	Q2	IQR
	1	0.036848	0.00444514	0.036023	0.0335951	0.0399945	0.00639937	0.0131014	0.0034794	0.0123972	0.0109058	0.0152909	0.00438506	0.22355	0.309432	0.0234719	0.0190065	0.380677	0.36167	0.460935	0.34781	0.422487	0.106885	0.814293	0.707408	0.0131508	0.00320707	0.0133735	0.0104038	0.0152909	0.00488701	0.0136194	0.00319098	0.0133735	0.0119025	0.0152909	0.00338838
	2	0.0382129	0.00495584	0.0384166	0.0352176	0.0407783	0.00556067	0.0130719	0.00342669	0.0133735	0.0104038	0.0152909	0.00488701	0.204784	0.31724	0.0234719	0.0194603	0.293022	0.273562	0.527048	0.356928	0.565338	0.165681	0.894379	0.728697	0.0133295	0.00361595	0.0133735	0.0104038	0.0157623	0.00535841	0.0134612	0.00276218	0.0133735	0.0114078	0.0152909	0.0038831
	3	0.0374961	0.00468911	0.0372234	0.0340017	0.0411686	0.00716685	0.015012	0.015896	0.0133735	0.0114078	0.0152909	0.0038831	0.192347	0.320375	0.0217068	0.0176289	0.165317	0.147688	0.449035	0.344238	0.422072	0.109289	0.79272	0.683431	0.021034	0.0777795	0.0133735	0.0104038	0.0152909	0.00488701	0.0133952	0.00339805	0.0133735	0.0114078	0.0162337	0.00482589
	4	0.038296	0.00534238	0.0392072	0.0356203	0.0415589	0.00593855	0.0138204	0.0100844	0.0123972	0.0114078	0.0143377	0.00292998	0.193699	0.327119	0.0230323	0.0199141	0.15651	0.136596	0.525376	0.36335	0.555503	0.155767	0.905021	0.749254	0.0130797	0.00308529	0.0133735	0.0104038	0.0143377	0.00393389	0.0131289	0.00369373	0.0133735	0.0104038	0.0152909	0.00488701
	5	0.0382649	0.0047939	0.0384166	0.0352176	0.0415589	0.00634122	0.0138219	0.00538012	0.0133735	0.0114078	0.0152909	0.0038831	0.228956	0.336382	0.0234719	0.0180909	0.366556	0.348465	0.480502	0.374625	0.422506	0.0899376	0.877701	0.787764	0.0133497	0.00315813	0.0133735	0.0114078	0.0152909	0.0038831	0.0133634	0.00324836	0.0133735	0.0114078	0.0152909	0.0038831
	6	0.0365964	0.00511869	0.036023	0.0327777	0.0403864	0.00760872	0.0130098	0.00325299	0.0133735	0.0114078	0.0152909	0.0038831	0.236224	0.342436	0.0225927	0.0199141	0.539737	0.519823	0.488098	0.343041	0.478006	0.149644	0.834962	0.685318	0.0128614	0.00331294	0.0128853	0.0114078	0.0152909	0.0038831	0.0130874	0.00310954	0.0133735	0.0104038	0.0152909	0.00488701
	7	0.0377962	0.00505622	0.0384166	0.0340017	0.0415589	0.00755713	0.0133028	0.00352298	0.0133735	0.0114078	0.0162337	0.00482589	0.22221	0.323899	0.0225927	0.0180909	0.368614	0.350523	0.456198	0.349045	0.431771	0.103501	0.748684	0.645183	0.0136643	0.00387933	0.0133735	0.0109058	0.0162337	0.00532785	0.0127871	0.00325499	0.0123972	0.0109058	0.0152909	0.00438506
	8	0.0373325	0.00510607	0.0368245	0.034813	0.0407783	0.0059653	0.0139528	0.00354048	0.0143377	0.0114078	0.0162337	0.00482589	0.255861	0.364659	0.0230323	0.0190065	0.521232	0.502226	0.430291	0.332246	0.393556	0.103501	0.661346	0.557845	0.0134342	0.00342495	0.0133735	0.0104038	0.0162337	0.0058298	0.0132321	0.00337184	0.0133735	0.0104038	0.0162337	0.0058298
	9	0.0372345	0.00431549	0.0368245	0.0344084	0.0407783	0.00636993	0.014962	0.0192979	0.0133735	0.0114078	0.0152909	0.0038831	0.289562	0.36841	0.0256425	0.0190065	0.558712	0.539705	0.477543	0.363933	0.471423	0.0991323	0.845736	0.746603	0.013152	0.00319927	0.0133735	0.0114078	0.0152909	0.0038831	0.0135499	0.00301302	0.0133735	0.0114078	0.0152909	0.0038831
	10	0.0380884	0.00543766	0.0376224	0.0344084	0.0407783	0.00636993	0.0182097	0.0542074	0.0123972	0.0114078	0.0152909	0.0038831	0.301226	0.387684	0.0243449	0.0190065	0.713525	0.694519	0.481021	0.347971	0.481143	0.16504	0.829525	0.664486	0.0130793	0.00369726	0.0133735	0.0104038	0.0157623	0.00535841	0.0128789	0.00317365	0.0133735	0.0104038	0.0152909	0.00488701
	11	0.0367964	0.0051371	0.0368245	0.0335951	0.0399945	0.00639937	0.018415	0.0500763	0.0133735	0.0114078	0.0162337	0.00482589	0.431711	0.388196	0.361037	0.0230323	0.807981	0.784949	0.650345	0.308524	0.735486	0.407441	0.93313	0.525689	0.0284908	0.0987808	0.0133735	0.0114078	0.0152909	0.0038831	0.0127175	0.00306719	0.0123972	0.0104038	0.0143377	0.00393389
	12	0.0375739	0.00475504	0.0376224	0.0335951	0.0399945	0.00639937	0.0131165	0.00338476	0.0133735	0.0114078	0.0143377	0.00292998	0.463868	0.384784	0.408654	0.0265008	0.870258	0.843758	0.677423	0.288127	0.73831	0.514227	0.924277	0.41005	0.0137356	0.0038096	0.0143377	0.0114078	0.0162337	0.00482589	0.0132953	0.00402274	0.0123972	0.0104038	0.0152909	0.00488701
	13	0.037224	0.00529718	0.0368245	0.0335951	0.0407783	0.00718322	0.0232521	0.0985044	0.0143377	0.0114078	0.0152909	0.0038831	0.483955	0.3867	0.485418	0.0352157	0.886427	0.851211	0.724414	0.239884	0.748944	0.550948	0.945134	0.394186	0.0134524	0.00345501	0.0133735	0.0114078	0.0162337	0.00482589	0.0132354	0.00329535	0.0123972	0.0114078	0.0152909	0.0038831
	14	0.0376328	0.00493756	0.0376224	0.0335951	0.0407783	0.00718322	0.0166258	0.0334197	0.0133735	0.0114078	0.0162337	0.00482589	0.433244	0.380887	0.396849	0.0247784	0.842888	0.81811	0.691585	0.292342	0.811832	0.454989	0.929607	0.474618	0.0159038	0.0227531	0.0133735	0.0114078	0.0152909	0.0038831	0.0130735	0.00297009	0.0123972	0.0114078	0.0152909	0.0038831
	15	0.0369709	0.0049116	0.0368245	0.0335951	0.0399945	0.00639937	0.0225588	0.0786897	0.0133735	0.0104038	0.0152909	0.00488701	0.394566	0.381678	0.319651	0.0230323	0.796119	0.773086	0.704419	0.253274	0.755427	0.513916	0.920642	0.406726	0.0132401	0.00365617	0.0133735	0.0104038	0.0152909	0.00488701	0.0134084	0.00407358	0.0133735	0.0104038	0.0152909	0.00488701
	16	0.037922	0.00481526	0.0384166	0.0352176	0.0415589	0.00634122	0.0134839	0.00340272	0.0133735	0.0114078	0.0152909	0.0038831	0.419607	0.387113	0.329967	0.0252119	0.813246	0.788034	0.688755	0.275259	0.763917	0.535649	0.91348	0.377832	0.0165059	0.0353811	0.0128853	0.0104038	0.0157623	0.00535841	0.0132205	0.00362489	0.0133735	0.0109058	0.0152909	0.00438506
	17	0.0387592	0.00527755	0.0384166	0.0352176	0.0415589	0.00634122	0.014361	0.00573886	0.0133735	0.0123972	0.0162337	0.00383645	0.412727	0.382464	0.294402	0.0252119	0.818019	0.792807	0.674344	0.253535	0.741674	0.500515	0.875865	0.375349	0.0131352	0.00310033	0.0133735	0.0114078	0.0152909	0.0038831	0.0134285	0.00330668	0.0133735	0.0114078	0.0162337	0.00482589
	18	0.0379594	0.00520371	0.0384166	0.0352176	0.0407783	0.00556067	0.0134613	0.00440686	0.0133735	0.0114078	0.0152909	0.0038831	0.399704	0.382165	0.298776	0.0217068	0.789773	0.768066	0.698267	0.255193	0.753145	0.550812	0.915533	0.364721	0.0149277	0.0208795	0.0123972	0.0104038	0.0143377	0.00393389	0.0196171	0.0584187	0.0133735	0.0114078	0.0167002	0.00529247
	19	0.0372465	0.00533889	0.0368245	0.0331864	0.0407783	0.00759193	0.0132602	0.0029339	0.0123972	0.0114078	0.0152909	0.0038831	0.376226	0.386536	0.1523	0.0234719	0.806325	0.782853	0.70626	0.260883	0.740143	0.594853	0.931391	0.336538	0.0134549	0.0102356	0.0123972	0.0104038	0.0143377	0.00393389	0.0132043	0.00356105	0.0123972	0.0104038	0.0157623	0.00535841
	20	0.037887	0.00522163	0.0376224	0.0340017	0.0415589	0.00755713	0.0191603	0.0610999	0.0128853	0.0109058	0.0152909	0.00438506	0.396798	0.391559	0.246969	0.0243449	0.788553	0.764208	0.661987	0.292795	0.700924	0.461489	0.929732	0.468243	0.013461	0.00389555	0.0133735	0.0104038	0.0162337	0.0058298	0.0134433	0.00323115	0.0133735	0.0114078	0.0152909	0.0038831
	21	0.0377802	0.00450702	0.0376224	0.0344084	0.0407783	0.00636993	0.0135171	0.0035253	0.0133735	0.0104038	0.0162337	0.0058298	0.41755	0.398142	0.32516	0.0234719	0.865398	0.841926	0.672373	0.287287	0.728479	0.472768	0.94122	0.468452	0.0136916	0.00330753	0.0133735	0.0114078	0.0162337	0.00482589	0.0228266	0.0887484	0.0133735	0.0114078	0.0162337	0.00482589
	22	0.0370565	0.00499544	0.0368245	0.0331864	0.0415589	0.00837249	0.0156319	0.020493	0.0133735	0.0104038	0.0157623	0.00535841	0.422794	0.412	0.348508	0.0221497	0.875623	0.853473	0.670792	0.269369	0.726603	0.481028	0.919417	0.438389	0.0137161	0.00440569	0.0133735	0.0114078	0.0157623	0.0043545	0.0137999	0.00308535	0.0133735	0.0123972	0.0152909	0.00289366
	23	0.0378228	0.00468946	0.0376224	0.0352176	0.0407783	0.00556067	0.0139407	0.00393105	0.0143377	0.0114078	0.0162337	0.00482589	0.36627	0.376795	0.193606	0.0225927	0.722401	0.699809	0.680793	0.274166	0.743981	0.458285	0.923886	0.4656	0.0138309	0.00347844	0.0143377	0.0114078	0.0162337	0.00482589	0.0136622	0.00533359	0.0133735	0.0114078	0.0152909	0.0038831
	24	0.037559	0.0052717	0.0368245	0.0344084	0.0407783	0.00636993	0.0134436	0.00346556	0.0133735	0.0114078	0.0162337	0.00482589	0.40801	0.367834	0.381768	0.0239084	0.758093	0.734185	0.696772	0.255185	0.772592	0.533192	0.906404	0.373212	0.013392	0.00350323	0.0133735	0.0104038	0.0152909	0.00488701	0.0135401	0.00347306	0.0133735	0.0114078	0.0152909	0.0038831
	25	0.0372217	0.00507844	0.0376224	0.0335951	0.0399945	0.00639937	0.0229325	0.0744744	0.0133735	0.0114078	0.0148143	0.00340654	0.39728	0.377138	0.302512	0.0217068	0.77957	0.757863	0.745364	0.251526	0.828252	0.659759	0.936237	0.276478	0.0135657	0.0035286	0.0133735	0.0114078	0.0162337	0.00482589	0.0131039	0.00317977	0.0128853	0.0114078	0.0152909	0.0038831
	26	0.0373018	0.00480602	0.0368245	0.0344084	0.0403864	0.00597801	0.0138391	0.0035023	0.0133735	0.0114078	0.0162337	0.00482589	0.390763	0.38891	0.260923	0.0234719	0.818706	0.795234	0.722069	0.281705	0.808794	0.559035	0.943201	0.384166	0.0257372	0.0836233	0.0133735	0.0114078	0.0162337	0.00482589	0.0188967	0.0477788	0.0143377	0.0114078	0.0152909	0.0038831
	27	0.0378977	0.00540839	0.0376224	0.0344084	0.0419475	0.00753916	0.0200764	0.0593689	0.0143377	0.0123972	0.0162337	0.00383645	0.422406	0.384683	0.331991	0.0265008	0.805841	0.77934	0.682226	0.290948	0.75502	0.461641	0.949393	0.487751	0.0234632	0.0957738	0.0143377	0.0114078	0.0162337	0.00482589	0.0130331	0.0034802	0.0123972	0.0104038	0.0152909	0.00488701
	28	0.0374833	0.00543038	0.0364238	0.0340017	0.0415589	0.00755713	0.0139509	0.00399355	0.0143377	0.0114078	0.0162337	0.00482589	0.456624	0.386278	0.431436	0.0225927	0.845407	0.822814	0.698427	0.27271	0.763981	0.573519	0.925406	0.351887	0.0131487	0.00329998	0.0133735	0.0114078	0.0152909	0.0038831	0.0210962	0.0819046	0.0123972	0.0114078	0.0152909	0.0038831
	29	0.0371447	0.00469226	0.0376224	0.0344084	0.0403864	0.00597801	0.0140705	0.0108128	0.0123972	0.0114078	0.0152909	0.0038831	0.376034	0.384712	0.14733	0.0225927	0.778824	0.756232	0.639696	0.291367	0.646597	0.453752	0.913203	0.45945	0.0185633	0.0478642	0.0143377	0.0114078	0.0162337	0.00482589	0.025876	0.0875104	0.0133735	0.0114078	0.0157623	0.0043545
	30	0.0382119	0.00498816	0.0376224	0.0352176	0.0423362	0.00711856	0.0217542	0.0844598	0.0133735	0.0104038	0.0162337	0.0058298	0.426336	0.397724	0.346803	0.0217068	0.841034	0.819327	0.681038	0.264548	0.755753	0.526743	0.885161	0.358417	0.0145932	0.00630384	0.0133735	0.0114078	0.0171668	0.00575905	0.0136428	0.00378255	0.0138556	0.0114078	0.0162337	0.00482589
	31	0.0370371	0.00561017	0.0376224	0.0335951	0.0403864	0.00679129	0.0143755	0.0119456	0.0133735	0.0109058	0.0152909	0.00438506	0.416386	0.377246	0.400398	0.0230323	0.793288	0.770256	0.714322	0.248206	0.746406	0.533977	0.929037	0.39506	0.0128848	0.00349318	0.0123972	0.0104038	0.0152909	0.00488701	0.0131728	0.0034309	0.0123972	0.0104038	0.0162337	0.0058298
	32	0.0374881	0.00500859	0.0368245	0.0335951	0.0407783	0.00718322	0.0235769	0.0982991	0.0133735	0.0114078	0.0152909	0.0038831	0.35458	0.360044	0.180396	0.0225927	0.6943	0.671707	0.73	0.242582	0.78098	0.552188	0.935218	0.383031	0.0330617	0.13765	0.0133735	0.0109058	0.0162337	0.00532785	0.0131894	0.00369622	0.0123972	0.0104038	0.0152909	0.00488701
	33	0.038042	0.00507788	0.0376224	0.0352176	0.0407783	0.00556067	0.0147503	0.0108224	0.0133735	0.0114078	0.0162337	0.00482589	0.432425	0.397156	0.350576	0.0239084	0.870888	0.846979	0.692763	0.253682	0.692783	0.550539	0.928595	0.378056	0.0145056	0.00763986	0.0133735	0.0114078	0.0162337	0.00482589	0.0226603	0.0906369	0.0133735	0.0114078	0.0157623	0.0043545
	34	0.0376539	0.0052869	0.0380195	0.0344084	0.0407783	0.00636993	0.0226458	0.0948487	0.0133735	0.0109058	0.0152909	0.00438506	0.388169	0.375225	0.234134	0.0239084	0.75918	0.735272	0.677846	0.270452	0.759336	0.501873	0.908413	0.406539	0.0133147	0.00332437	0.0123972	0.0114078	0.0152909	0.0038831	0.0137803	0.00374409	0.0133735	0.0109058	0.0162337	0.00532785
	35	0.0363177	0.0050292	0.0368245	0.0327777	0.0399945	0.00721679	0.014062	0.0034698	0.0143377	0.0119025	0.0162337	0.00433117	0.406214	0.394239	0.340405	0.0230323	0.819322	0.796289	0.71121	0.266227	0.790139	0.577521	0.931541	0.35402	0.0259975	0.0957893	0.0143377	0.0114078	0.0162337	0.00482589	0.0193147	0.0467632	0.0133735	0.0114078	0.0157623	0.0043545
	36	0.0370682	0.00457409	0.0376224	0.0335951	0.0399945	0.00639937	0.0128136	0.003338	0.0123972	0.0104038	0.0148143	0.00441045	0.445018	0.384174	0.394706	0.0230323	0.830613	0.807581	0.686553	0.300243	0.788664	0.547482	0.922892	0.37541	0.0132668	0.00350963	0.0133735	0.0114078	0.0148143	0.00340654	0.0231981	0.0946974	0.0143377	0.0119025	0.0162337	0.00433117
	37	0.0372641	0.00499824	0.0368245	0.0335951	0.0407783	0.00718322	0.0124601	0.00330976	0.0123972	0.0104038	0.0143377	0.00393389	0.380432	0.400115	0.122676	0.0217068	0.81227	0.790563	0.674292	0.259666	0.720324	0.520045	0.893145	0.3731	0.0129814	0.00353553	0.0123972	0.0104038	0.0152909	0.00488701	0.0131283	0.00349237	0.0133735	0.0109058	0.0152909	0.00438506
	38	0.0377714	0.00564504	0.0376224	0.0340017	0.0411686	0.00716685	0.0200597	0.0645902	0.0133735	0.0109058	0.0162337	0.00532785	0.402385	0.36959	0.35671	0.0230323	0.755464	0.732432	0.681729	0.265223	0.717198	0.509832	0.920241	0.410409	0.0134989	0.00326799	0.0133735	0.0114078	0.0162337	0.00482589	0.0136495	0.00319414	0.0133735	0.0114078	0.0162337	0.00482589
	39	0.0375551	0.00516354	0.0376224	0.0340017	0.0403864	0.00638465	0.013242	0.00337523	0.0123972	0.0109058	0.0162337	0.00532785	0.368697	0.376502	0.220039	0.0230323	0.732282	0.70925	0.678894	0.280182	0.74689	0.51127	0.912484	0.401214	0.0134419	0.00369882	0.0133735	0.0114078	0.0152909	0.0038831	0.0134954	0.00335085	0.0133735	0.0114078	0.0162337	0.00482589
	40	0.0379487	0.00529117	0.0380195	0.0352176	0.0415589	0.00634122	0.0147612	0.0122902	0.0143377	0.0109058	0.0162337	0.00532785	0.371627	0.380436	0.185198	0.0234719	0.743638	0.720166	0.692508	0.275284	0.759745	0.541448	0.932133	0.390685	0.0155243	0.0168933	0.0143377	0.0109058	0.0162337	0.00532785	0.0132228	0.0031309	0.0133735	0.0114078	0.0162337	0.00482589
	41	0.0386716	0.00439135	0.0388119	0.0352176	0.0423362	0.00711856	0.0130139	0.00301283	0.0123972	0.0114078	0.0143377	0.00292998	0.350372	0.373587	0.0944667	0.0217068	0.686363	0.664656	0.652113	0.29345	0.721628	0.443602	0.909206	0.465604	0.0130426	0.00343107	0.0133735	0.0114078	0.0143377	0.00292998	0.0153355	0.0186286	0.0133735	0.0114078	0.0152909	0.0038831
	42	0.0378071	0.00468491	0.0384166	0.0344084	0.0411686	0.00676021	0.0156338	0.020047	0.0133735	0.0114078	0.0162337	0.00482589	0.369738	0.367725	0.199775	0.0243449	0.702444	0.678099	0.669873	0.272767	0.701961	0.494615	0.884385	0.389771	0.0135141	0.0035938	0.0133735	0.0114078	0.0157623	0.0043545	0.012693	0.00363023	0.0123972	0.00938386	0.0148143	0.00543043
	43	0.0376093	0.00433181	0.0376224	0.0352176	0.0399945	0.00477681	0.0132377	0.00344689	0.0133735	0.0104038	0.0162337	0.0058298	0.377686	0.365591	0.27877	0.0225927	0.739097	0.716505	0.708146	0.265255	0.777382	0.552065	0.924531	0.372467	0.0133344	0.00415829	0.0133735	0.0104038	0.0152909	0.00488701	0.0128917	0.00335141	0.0123972	0.0114078	0.0152909	0.0038831
	44	0.0378952	0.00496769	0.0376224	0.0344084	0.0407783	0.00636993	0.0133795	0.00310307	0.0133735	0.0109058	0.0152909	0.00438506	0.351988	0.376052	0.149288	0.0212604	0.703128	0.681868	0.679123	0.26683	0.747062	0.489538	0.909731	0.420193	0.0213769	0.0810468	0.0133735	0.0104038	0.0162337	0.0058298	0.013175	0.00353148	0.0133735	0.0109058	0.0152909	0.00438506
	45	0.037513	0.00494024	0.0376224	0.0344084	0.0399945	0.00558608	0.0158335	0.0267985	0.0133735	0.0114078	0.0162337	0.00482589	0.427139	0.387999	0.391523	0.0234719	0.803013	0.779541	0.708167	0.246024	0.762624	0.58672	0.912913	0.326193	0.013429	0.00331825	0.0133735	0.0114078	0.0162337	0.00482589	0.0143306	0.0046169	0.0133735	0.0114078	0.0162337	0.00482589
	46	0.0368876	0.0060194	0.0368245	0.0327777	0.0415589	0.0087812	0.0137431	0.00350356	0.0133735	0.0114078	0.0162337	0.00482589	0.393899	0.372096	0.353357	0.0256425	0.731522	0.70588	0.725709	0.271105	0.813226	0.603546	0.942429	0.338883	0.0136796	0.00484228	0.0133735	0.0104038	0.0152909	0.00488701	0.0156664	0.0191261	0.0143377	0.0114078	0.0162337	0.00482589
	47	0.0384228	0.00453279	0.0380195	0.036023	0.0407783	0.00475531	0.0189815	0.0562565	0.0133735	0.0109058	0.0162337	0.00532785	0.38927	0.392147	0.213634	0.0217068	0.77378	0.752074	0.693311	0.274493	0.764043	0.560694	0.906228	0.345533	0.0149629	0.0212203	0.0133735	0.0104038	0.0152909	0.00488701	0.0137498	0.00309401	0.0138556	0.0114078	0.0152909	0.0038831
	48	0.0373414	0.00533681	0.0368245	0.0344084	0.0407783	0.00636993	0.0230058	0.0960619	0.0133735	0.0114078	0.0162337	0.00482589	0.398744	0.395507	0.233039	0.0225927	0.835429	0.812837	0.718278	0.274913	0.805119	0.572048	0.940484	0.368436	0.0225937	0.0928414	0.0133735	0.0104038	0.0157623	0.00535841	0.0130256	0.00358589	0.0133735	0.0104038	0.0152909	0.00488701
	49	0.0373002	0.0051444	0.0368245	0.0335951	0.0407783	0.00718322	0.0159033	0.017547	0.0138556	0.0114078	0.0162337	0.00482589	0.407799	0.397783	0.192362	0.0234719	0.821103	0.797631	0.691893	0.2756	0.763803	0.543424	0.920056	0.376632	0.0197996	0.0643188	0.0133735	0.0114078	0.0152909	0.0038831	0.0135692	0.00368053	0.0133735	0.0114078	0.0157623	0.0043545
	50	0.0375991	0.0044063	0.0376224	0.034813	0.0407783	0.0059653	0.013195	0.00331555	0.0123972	0.0114078	0.0152909	0.0038831	0.352038	0.37861	0.122191	0.0212604	0.743009	0.721749	0.666678	0.281686	0.713442	0.563568	0.894352	0.330784	0.0131275	0.00331644	0.0133735	0.0104038	0.0152909	0.00488701	0.0132791	0.00340368	0.0133735	0.0114078	0.0152909	0.0038831
	51	0.0371629	0.00546322	0.0368245	0.0331864	0.0407783	0.00759193	0.0129952	0.00345127	0.0123972	0.0104038	0.0152909	0.00488701	0.45757	0.378745	0.464058	0.0311095	0.882569	0.85146	0.674919	0.283875	0.730805	0.505467	0.912039	0.406573	0.0134543	0.00340158	0.0133735	0.0109058	0.0162337	0.00532785	0.0140302	0.00372889	0.0143377	0.0114078	0.0162337	0.00482589
	52	0.0374224	0.00447279	0.0376224	0.0340017	0.0399945	0.00599272	0.0245273	0.0985174	0.0133735	0.0114078	0.0171668	0.00575905	0.435258	0.381055	0.401422	0.0252119	0.799171	0.773959	0.721425	0.277188	0.812591	0.579992	0.956149	0.376157	0.0142913	0.00710495	0.0138556	0.0114078	0.0162337	0.00482589	0.0146329	0.0150706	0.0133735	0.0109058	0.0152909	0.00438506
	53	0.0381908	0.00543833	0.0384166	0.0352176	0.0415589	0.00634122	0.0246089	0.0859508	0.0133735	0.0104038	0.0162337	0.0058298	0.497015	0.383028	0.558667	0.0277556	0.877929	0.850173	0.664178	0.287402	0.741831	0.471402	0.923905	0.452503	0.0212273	0.0621466	0.0128853	0.0114078	0.0152909	0.0038831	0.0133178	0.00358686	0.0133735	0.0114078	0.0152909	0.0038831
	54	0.0365893	0.00537674	0.036023	0.0327777	0.0399945	0.00721679	0.0134093	0.00378578	0.0133735	0.0104038	0.0162337	0.0058298	0.380327	0.37414	0.209704	0.0269286	0.782688	0.75576	0.714189	0.25605	0.775204	0.586173	0.930759	0.344587	0.0134522	0.00398085	0.0133735	0.0104038	0.0152909	0.00488701	0.0135784	0.00322615	0.0138556	0.0114078	0.0152909	0.0038831
	55	0.0374227	0.00531197	0.0376224	0.0335951	0.0407783	0.00718322	0.0130509	0.00328545	0.0123972	0.0104038	0.0157623	0.00535841	0.398939	0.380875	0.318172	0.0247784	0.768189	0.743411	0.760845	0.221626	0.80817	0.637571	0.948419	0.310847	0.0132011	0.00335273	0.0133735	0.0114078	0.0157623	0.0043545	0.0133057	0.00304152	0.0133735	0.0114078	0.0152909	0.0038831
	56	0.0376459	0.00557053	0.0368245	0.0335951	0.0411686	0.0075735	0.0134536	0.00321855	0.0128853	0.0114078	0.0162337	0.00482589	0.415828	0.383405	0.378848	0.0230323	0.777139	0.754106	0.700166	0.276205	0.776701	0.504101	0.949893	0.445792	0.0133818	0.0052765	0.0133735	0.0104038	0.0152909	0.00488701	0.0133879	0.00311005	0.0133735	0.0114078	0.0152909	0.0038831
	57	0.0374535	0.00448732	0.0372234	0.0344084	0.0407783	0.00636993	0.0155432	0.0153356	0.0143377	0.0114078	0.0162337	0.00482589	0.400149	0.383	0.277246	0.0225927	0.800756	0.778163	0.685996	0.265551	0.7569	0.497319	0.908025	0.410706	0.013512	0.0043634	0.0133735	0.0104038	0.0162337	0.0058298	0.0176241	0.0399457	0.0123972	0.0104038	0.0162337	0.0058298
	58	0.0373684	0.00501065	0.0368245	0.0344084	0.0399945	0.00558608	0.0137855	0.0034071	0.0133735	0.0114078	0.0162337	0.00482589	0.397486	0.359055	0.335518	0.0265008	0.760319	0.733819	0.716549	0.274123	0.822397	0.565729	0.934425	0.368696	0.0140766	0.0113735	0.0133735	0.0114078	0.0152909	0.0038831	0.013567	0.00375991	0.0133735	0.0114078	0.0152909	0.0038831
	59	0.0373875	0.00543102	0.0376224	0.0335951	0.0407783	0.00718322	0.014611	0.0129787	0.0133735	0.0114078	0.0162337	0.00482589	0.363849	0.367254	0.216581	0.0225927	0.745359	0.722767	0.704425	0.261323	0.780614	0.559619	0.934202	0.374583	0.0236134	0.0986764	0.0133735	0.0114078	0.0157623	0.0043545	0.0135734	0.0035687	0.0133735	0.0114078	0.0152909	0.0038831
	60	0.0374896	0.0049539	0.0368245	0.0344084	0.0407783	0.00636993	0.0127842	0.00356717	0.0123972	0.0104038	0.0152909	0.00488701	0.380103	0.392939	0.190988	0.0221497	0.785577	0.763427	0.668941	0.297225	0.760666	0.488342	0.935577	0.447235	0.0242358	0.0994336	0.0123972	0.0114078	0.0152909	0.0038831	0.0134157	0.00316751	0.0133735	0.0114078	0.0152909	0.0038831
	61	0.0377313	0.00453234	0.0384166	0.0344084	0.0407783	0.00636993	0.0133781	0.00290443	0.0133735	0.0114078	0.0152909	0.0038831	0.394394	0.380469	0.252905	0.0234719	0.767967	0.744495	0.680592	0.282286	0.750182	0.458637	0.924481	0.465844	0.013557	0.00349527	0.0133735	0.0114078	0.0152909	0.0038831	0.0134328	0.00323926	0.0133735	0.0114078	0.0152909	0.0038831
	62	0.037564	0.00421985	0.0376224	0.0344084	0.0407783	0.00636993	0.0132721	0.00335591	0.0133735	0.0114078	0.0152909	0.0038831	0.399079	0.400614	0.220645	0.0230323	0.810401	0.787369	0.677917	0.289503	0.77272	0.46134	0.933791	0.472451	0.0143461	0.00941699	0.0133735	0.0104038	0.0152909	0.00488701	0.0129417	0.00377018	0.0123972	0.0104038	0.0152909	0.00488701
	63	0.0381727	0.00497302	0.0384166	0.0352176	0.0423362	0.00711856	0.0134599	0.00280263	0.0133735	0.0114078	0.0152909	0.0038831	0.427459	0.378004	0.445237	0.0221497	0.759079	0.736929	0.710302	0.234083	0.755667	0.583029	0.914972	0.331944	0.0137904	0.00328012	0.0143377	0.0109058	0.0162337	0.00532785	0.0133316	0.00351601	0.0133735	0.0114078	0.0152909	0.0038831
	64	0.0373781	0.00463598	0.0376224	0.0340017	0.0399945	0.00599272	0.0140171	0.00316623	0.0143377	0.0123972	0.0162337	0.00383645	0.404899	0.371798	0.270901	0.0264844	0.801953	0.775469	0.667571	0.272131	0.730925	0.460463	0.899681	0.439218	0.0135794	0.00296962	0.0133735	0.0114078	0.0152909	0.0038831	0.0136825	0.00776057	0.0123972	0.0104038	0.0143377	0.00393389
	65	0.036783	0.00503744	0.0368245	0.0331864	0.0403864	0.00720001	0.0129592	0.00334261	0.0133735	0.0114078	0.0152909	0.0038831	0.369786	0.37585	0.244549	0.0217068	0.710062	0.688355	0.692402	0.275995	0.72322	0.530648	0.943657	0.413009	0.0145213	0.0143127	0.0133735	0.0104038	0.0152909	0.00488701	0.0131064	0.00334879	0.0133735	0.0104038	0.0152909	0.00488701
	66	0.0372212	0.00537649	0.0368245	0.0335951	0.0407783	0.00718322	0.0136898	0.00399173	0.0133735	0.0114078	0.0162337	0.00482589	0.451324	0.387053	0.468014	0.026073	0.811197	0.785124	0.693841	0.270936	0.796117	0.478825	0.919485	0.44066	0.013766	0.00337732	0.0133735	0.0114078	0.0162337	0.00482589	0.0127584	0.00363449	0.0123972	0.0104038	0.0152909	0.00488701
	67	0.0368046	0.00514284	0.036023	0.0331864	0.0403864	0.00720001	0.0139451	0.00454911	0.0133735	0.0114078	0.0152909	0.0038831	0.528542	0.387768	0.637165	0.029044	0.887839	0.858795	0.688566	0.261426	0.740813	0.537027	0.911101	0.374074	0.0128443	0.003498	0.0133735	0.0104038	0.0148143	0.00441045	0.0130598	0.00328594	0.0133735	0.0104038	0.0152909	0.00488701
	68	0.0381745	0.0051955	0.0384166	0.0344084	0.0423362	0.00792783	0.0133249	0.00389337	0.0133735	0.0104038	0.0162337	0.0058298	0.40209	0.364489	0.377824	0.0225927	0.733334	0.710741	0.70075	0.261016	0.795488	0.550942	0.910605	0.359663	0.0127968	0.00329159	0.0123972	0.0104038	0.0143377	0.00393389	0.0130834	0.00370316	0.0123972	0.0104038	0.0152909	0.00488701
	69	0.0376669	0.00537457	0.0384166	0.0335951	0.0415589	0.00796378	0.0132208	0.00362771	0.0123972	0.0114078	0.0152909	0.0038831	0.408461	0.392397	0.343992	0.0225927	0.778578	0.755985	0.665938	0.272228	0.741936	0.469462	0.904704	0.435242	0.018832	0.0330146	0.0133735	0.0114078	0.0157623	0.0043545	0.0150161	0.0181141	0.0128853	0.0114078	0.0157623	0.0043545
	70	0.0380914	0.00503982	0.0380195	0.0352176	0.0415589	0.00634122	0.0135684	0.00343052	0.0133735	0.0114078	0.0152909	0.0038831	0.408064	0.389386	0.330099	0.0225927	0.790252	0.767659	0.710737	0.280183	0.818626	0.530024	0.948732	0.418708	0.0131975	0.00275473	0.0133735	0.0114078	0.0152909	0.0038831	0.0131061	0.0033571	0.0133735	0.0114078	0.0152909	0.0038831
	71	0.0382269	0.00502437	0.0384166	0.0344084	0.0415589	0.00715049	0.0134473	0.00333313	0.0133735	0.0114078	0.0152909	0.0038831	0.414966	0.382832	0.334525	0.0234719	0.807116	0.783645	0.6548	0.293487	0.725613	0.450491	0.911174	0.460682	0.0234225	0.0959883	0.0138556	0.0114078	0.0162337	0.00482589	0.0134143	0.00294261	0.0133735	0.0114078	0.0157623	0.0043545
	72	0.0367671	0.00505457	0.0368245	0.0327777	0.0399945	0.00721679	0.0179641	0.0472614	0.0133735	0.0104038	0.0162337	0.0058298	0.388385	0.377096	0.299749	0.0234719	0.766995	0.743523	0.702149	0.270339	0.771468	0.525593	0.932742	0.40715	0.014055	0.00416952	0.0133735	0.0114078	0.0171668	0.00575905	0.0132624	0.00397383	0.0133735	0.0109058	0.0152909	0.00438506
	73	0.0375798	0.00510618	0.0376224	0.0344084	0.0407783	0.00636993	0.0233597	0.09605	0.0143377	0.0114078	0.0162337	0.00482589	0.312445	0.371016	0.0461755	0.0212604	0.658324	0.637064	0.690723	0.264269	0.728675	0.535968	0.92719	0.391222	0.0128441	0.00332433	0.0123972	0.0109058	0.0143377	0.00343193	0.0134726	0.00656634	0.0128853	0.0104038	0.0152909	0.00488701
	74	0.0376759	0.00482561	0.0376224	0.0344084	0.0407783	0.00636993	0.0140147	0.00366592	0.0143377	0.0114078	0.0162337	0.00482589	0.435417	0.400695	0.367901	0.0221497	0.863543	0.841393	0.666496	0.296623	0.729856	0.478084	0.926246	0.448162	0.0227782	0.0927787	0.0133735	0.0114078	0.0157623	0.0043545	0.0136532	0.00373063	0.0138556	0.0104038	0.0157623	0.00535841
	75	0.0376885	0.00462194	0.0384166	0.0344084	0.0411686	0.00676021	0.0131638	0.00317916	0.0133735	0.0114078	0.0143377	0.00292998	0.393306	0.373446	0.313926	0.0234719	0.761261	0.737789	0.680919	0.273286	0.779973	0.495374	0.90968	0.414306	0.0133593	0.00358727	0.0133735	0.0104038	0.0157623	0.00535841	0.0139041	0.00309061	0.0138556	0.0114078	0.0152909	0.0038831
	76	0.0372484	0.0043987	0.0368245	0.0344084	0.0403864	0.00597801	0.015359	0.018846	0.0133735	0.0114078	0.0162337	0.00482589	0.425923	0.363784	0.394452	0.0243449	0.729118	0.704773	0.738929	0.242342	0.798374	0.590971	0.939994	0.349023	0.0138101	0.00712739	0.0123972	0.0104038	0.0162337	0.0058298	0.0131908	0.0034321	0.0133735	0.0104038	0.0152909	0.00488701
	77	0.0365384	0.00518886	0.0368245	0.0327777	0.0399945	0.00721679	0.0136387	0.00316788	0.0138556	0.0114078	0.0157623	0.0043545	0.428009	0.415338	0.311634	0.0225927	0.881461	0.858868	0.682868	0.278788	0.76062	0.464159	0.926282	0.462123	0.0129619	0.00330128	0.0123972	0.0104038	0.0148143	0.00441045	0.0129739	0.00321757	0.0133735	0.0104038	0.0152909	0.00488701
	78	0.0387032	0.00527352	0.0388119	0.0352176	0.0423362	0.00711856	0.0171679	0.0392172	0.0133735	0.0104038	0.0152909	0.00488701	0.359756	0.382548	0.174848	0.0234719	0.73927	0.715798	0.731902	0.25896	0.813483	0.582719	0.929923	0.347204	0.0291922	0.0982472	0.0143377	0.0114078	0.0171668	0.00575905	0.0176591	0.0485226	0.0123972	0.0104038	0.0152909	0.00488701
	79	0.0378034	0.00510677	0.0376224	0.0344084	0.0411686	0.00676021	0.0135767	0.00351354	0.0133735	0.0109058	0.0152909	0.00438506	0.468691	0.396519	0.461619	0.025209	0.88786	0.862651	0.68956	0.258248	0.761079	0.538202	0.900135	0.361933	0.0133747	0.00792339	0.0123972	0.0104038	0.0152909	0.00488701	0.0141227	0.00471264	0.0133735	0.0114078	0.0162337	0.00482589
	80	0.0369637	0.00490381	0.0368245	0.0327777	0.0403864	0.00760872	0.0194372	0.056644	0.0143377	0.0114078	0.0162337	0.00482589	0.316045	0.374465	0.0307146	0.0208141	0.659912	0.639098	0.659234	0.261531	0.703539	0.497014	0.868974	0.37196	0.0135563	0.00333693	0.0133735	0.0114078	0.0157623	0.0043545	0.0135169	0.00331867	0.0133735	0.0119025	0.0152909	0.00338838
	81	0.0383103	0.00458715	0.0376224	0.0356203	0.0419475	0.00632722	0.013406	0.00340809	0.0133735	0.0104038	0.0162337	0.0058298	0.405192	0.382631	0.321027	0.0243449	0.790858	0.766513	0.724371	0.258839	0.799746	0.595005	0.921185	0.32618	0.0142148	0.00673454	0.0138556	0.0114078	0.0162337	0.00482589	0.0136703	0.00332311	0.0143377	0.0114078	0.0162337	0.00482589
	82	0.037472	0.00467966	0.0376224	0.0352176	0.0403864	0.00516874	0.0145795	0.0144335	0.0128853	0.0109058	0.0152909	0.00438506	0.437762	0.400097	0.387129	0.0221497	0.844604	0.822454	0.686004	0.294553	0.76784	0.479811	0.949123	0.469313	0.014225	0.00438527	0.0133735	0.0114078	0.0162337	0.00482589	0.0131975	0.00352247	0.0123972	0.0104038	0.0162337	0.0058298
	83	0.0368082	0.00443648	0.0364238	0.0340017	0.0396008	0.00559911	0.0155217	0.0188141	0.0133735	0.0114078	0.0162337	0.00482589	0.452682	0.38851	0.453592	0.0247784	0.855291	0.830512	0.720796	0.273724	0.838	0.540702	0.926767	0.386064	0.0278664	0.0897615	0.0133735	0.0104038	0.0162337	0.0058298	0.0127494	0.00343934	0.0123972	0.0104038	0.0152909	0.00488701
	84	0.0370451	0.00481874	0.0376224	0.0335951	0.0407783	0.00718322	0.0129978	0.00359685	0.0133735	0.0104038	0.0152909	0.00488701	0.369546	0.387934	0.127149	0.0217034	0.80447	0.782767	0.66503	0.293221	0.77044	0.471684	0.909995	0.438311	0.0134574	0.00336108	0.0133735	0.0114078	0.0152909	0.0038831	0.0136135	0.00334676	0.0138556	0.0114078	0.0152909	0.0038831
	85	0.0378152	0.00466138	0.0384166	0.0352176	0.0403864	0.00516874	0.0194492	0.0617875	0.0133735	0.0109058	0.0157623	0.00485645	0.364914	0.368556	0.184511	0.0225927	0.715859	0.693266	0.660864	0.276926	0.743123	0.434112	0.890008	0.455896	0.015918	0.0303955	0.0123972	0.0104038	0.0152909	0.00488701	0.0230983	0.0968442	0.0133735	0.0114078	0.0152909	0.0038831
	86	0.0377925	0.00492162	0.0376224	0.034813	0.0407783	0.0059653	0.0127887	0.00326284	0.0123972	0.0104038	0.0143377	0.00393389	0.438983	0.380109	0.368797	0.0256425	0.809606	0.783964	0.699536	0.274545	0.755339	0.571506	0.932614	0.361108	0.0335222	0.127667	0.0133735	0.0114078	0.0167002	0.00529247	0.0133922	0.00368418	0.0133735	0.0104038	0.0162337	0.0058298
	87	0.0372356	0.00491427	0.0368245	0.034813	0.0399945	0.00518145	0.0127392	0.00322366	0.0133735	0.0104038	0.0152909	0.00488701	0.382388	0.372492	0.226003	0.0225927	0.705643	0.683051	0.689972	0.278981	0.755297	0.553152	0.916499	0.363346	0.0232343	0.0936685	0.0133735	0.0114078	0.0162337	0.00482589	0.012821	0.00295038	0.0123972	0.0104038	0.0148143	0.00441045
	88	0.0375962	0.00483598	0.0368245	0.0344084	0.0407783	0.00636993	0.0132099	0.00344269	0.0133735	0.0104038	0.0152909	0.00488701	0.332354	0.383046	0.0550594	0.0208141	0.669797	0.648983	0.639832	0.294808	0.685299	0.392167	0.91881	0.526643	0.0164732	0.0271013	0.0138556	0.0114078	0.0157623	0.0043545	0.0207569	0.0621063	0.0133735	0.0104038	0.0162337	0.0058298
	89	0.0377121	0.00465617	0.0376224	0.0344084	0.0415589	0.00715049	0.0133865	0.00317873	0.0133735	0.0109058	0.0162337	0.00532785	0.409749	0.380162	0.339711	0.0217068	0.791362	0.769655	0.732147	0.258703	0.823329	0.558533	0.934186	0.375653	0.0135198	0.0034921	0.0133735	0.0104038	0.0152909	0.00488701	0.0131648	0.00311888	0.0133735	0.0109058	0.0152909	0.00438506
	90	0.0375588	0.0044331	0.0372234	0.0344084	0.0407783	0.00636993	0.0171257	0.039442	0.0133735	0.0114078	0.0152909	0.0038831	0.461293	0.405951	0.447218	0.0230323	0.902413	0.879381	0.718521	0.277845	0.821265	0.573219	0.936592	0.363373	0.0136451	0.00324586	0.0138556	0.0114078	0.0157623	0.0043545	0.0129536	0.00303269	0.0133735	0.0104038	0.0152909	0.00488701
	91	0.0373004	0.00454635	0.0368245	0.0340017	0.0411686	0.00716685	0.0130474	0.00356301	0.0123972	0.0104038	0.0157623	0.00535841	0.391545	0.401435	0.151404	0.0243449	0.881081	0.856736	0.726783	0.26112	0.81277	0.552036	0.932709	0.380673	0.0152248	0.0167457	0.0133735	0.0114078	0.0157623	0.0043545	0.0133664	0.00318749	0.0133735	0.0114078	0.0152909	0.0038831
	92	0.0373165	0.005871	0.0376224	0.0335951	0.0411686	0.0075735	0.0139309	0.00340665	0.0138556	0.0114078	0.0152909	0.0038831	0.391601	0.387768	0.295244	0.0234719	0.772779	0.749307	0.693454	0.277039	0.774581	0.559271	0.918861	0.35959	0.0141262	0.00397713	0.0133735	0.0114078	0.0162337	0.00482589	0.0137039	0.00352319	0.0133735	0.0114078	0.0152909	0.0038831
	93	0.0375197	0.0052481	0.0376224	0.0340017	0.0407783	0.00677658	0.0133411	0.00361388	0.0133735	0.0114078	0.0152909	0.0038831	0.418383	0.396751	0.337871	0.0221497	0.794229	0.77208	0.694894	0.264496	0.739064	0.507406	0.919408	0.412002	0.0133517	0.00307022	0.0133735	0.0114078	0.0152909	0.0038831	0.0180865	0.0412676	0.0133735	0.0114078	0.0162337	0.00482589
	94	0.0370309	0.00475248	0.0368245	0.0335951	0.0399945	0.00639937	0.0135027	0.0038672	0.0133735	0.0109058	0.0162337	0.00532785	0.361661	0.375374	0.176517	0.0239084	0.7719	0.747991	0.711807	0.287335	0.824464	0.535063	0.936717	0.401654	0.0131138	0.00342527	0.0128853	0.0114078	0.0152909	0.0038831	0.0138813	0.00316953	0.0133735	0.0119025	0.0162337	0.00433117
	95	0.038026	0.00536622	0.0384166	0.0340017	0.0423362	0.00833447	0.0131539	0.003389	0.0133735	0.0104038	0.0152909	0.00488701	0.336937	0.363977	0.105929	0.0239084	0.662578	0.63867	0.711298	0.266777	0.775561	0.582392	0.911049	0.328656	0.0200449	0.0669672	0.0133735	0.0114078	0.0152909	0.0038831	0.0129386	0.00359568	0.0128853	0.0104038	0.0152909	0.00488701
	96	0.038177	0.00535586	0.0384166	0.0340017	0.0423362	0.00833447	0.0130005	0.00309093	0.0133735	0.0109058	0.0152909	0.00438506	0.380536	0.385426	0.251142	0.0217068	0.767404	0.745698	0.751306	0.254099	0.835148	0.627447	0.953801	0.326355	0.0128094	0.00341547	0.0133735	0.0104038	0.0143377	0.00393389	0.0132459	0.00354673	0.0128853	0.0104038	0.0152909	0.00488701
	97	0.0370808	0.00438017	0.0376224	0.0344084	0.0399945	0.00558608	0.014151	0.00410003	0.0143377	0.0104038	0.0162337	0.0058298	0.393448	0.373512	0.271985	0.0239084	0.79093	0.767022	0.668123	0.270256	0.714462	0.493699	0.885101	0.391402	0.0132754	0.00390918	0.0133735	0.0104038	0.0157623	0.00535841	0.0131343	0.00316084	0.0123972	0.0104038	0.0157623	0.00535841
	98	0.0378622	0.00526375	0.0376224	0.034813	0.0411686	0.00635558	0.0132375	0.00331342	0.0133735	0.0114078	0.0152909	0.0038831	0.359825	0.373878	0.223641	0.0243449	0.683967	0.659622	0.679023	0.268066	0.747178	0.530929	0.896486	0.365557	0.0134284	0.0035741	0.0133735	0.0114078	0.0152909	0.0038831	0.0138194	0.00369866	0.0143377	0.0114078	0.0162337	0.00482589
	99	0.0374806	0.0046573	0.0380195	0.0344084	0.0407783	0.00636993	0.0177175	0.0465127	0.0128853	0.0104038	0.0152909	0.00488701	0.414692	0.400508	0.292934	0.0247784	0.855867	0.831088	0.713737	0.280654	0.824511	0.51841	0.939654	0.421244	0.0273006	0.100695	0.0133735	0.0114078	0.0152909	0.0038831	0.0244092	0.0995312	0.0133735	0.0104038	0.0152909	0.00488701
	100	0.0381412	0.00548483	0.0392072	0.0344084	0.0415589	0.00715049	0.0127911	0.00384679	0.0123972	0.0104038	0.0148143	0.00441045	0.387194	0.388082	0.2304	0.0199141	0.802972	0.783058	0.702428	0.261774	0.767403	0.497495	0.921023	0.423529	0.0173951	0.0429526	0.0123972	0.0114078	0.0152909	0.0038831	0.0221862	0.0904036	0.0133735	0.0104038	0.0152909	0.00488701
	101	0.0370612	0.0048343	0.0368245	0.0340017	0.0407783	0.00677658	0.0130631	0.00321302	0.0133735	0.0114078	0.0143377	0.00292998	0.46702	0.394285	0.461102	0.0225927	0.905899	0.883306	0.689111	0.272035	0.76591	0.527345	0.91421	0.386865	0.0138744	0.00379605	0.0133735	0.0114078	0.0162337	0.00482589	0.0131888	0.00501996	0.0128853	0.0104038	0.0152909	0.00488701
	102	0.0372896	0.00497225	0.0368245	0.0344084	0.0399945	0.00558608	0.0131537	0.00289699	0.0128853	0.0114078	0.0152909	0.0038831	0.397278	0.372806	0.281537	0.026073	0.812276	0.786202	0.720727	0.24597	0.793868	0.55672	0.940249	0.383529	0.014174	0.00865727	0.0133735	0.0114078	0.0162337	0.00482589	0.0134874	0.00355089	0.0133735	0.0114078	0.0162337	0.00482589
	103	0.0374736	0.005455	0.0376224	0.0335951	0.0415589	0.00796378	0.0137377	0.00341164	0.0133735	0.0114078	0.0162337	0.00482589	0.427035	0.378208	0.395965	0.0217068	0.803882	0.782175	0.669123	0.280299	0.726985	0.517603	0.924574	0.406971	0.0127286	0.00347773	0.0123972	0.0104038	0.0152909	0.00488701	0.018995	0.0590703	0.0133735	0.0109058	0.0152909	0.00438506
	104	0.0373339	0.00506078	0.0376224	0.0344084	0.0407783	0.00636993	0.0168207	0.0407841	0.0123972	0.0104038	0.0152909	0.00488701	0.355148	0.378173	0.123363	0.0217068	0.745568	0.723861	0.662053	0.291876	0.734545	0.451116	0.891714	0.440598	0.0131743	0.00381334	0.0128853	0.0109058	0.0152909	0.00438506	0.013577	0.00330317	0.0133735	0.0114078	0.0152909	0.0038831
	105	0.0370628	0.00535088	0.036023	0.0331864	0.0407783	0.00759193	0.026712	0.105202	0.0133735	0.0114078	0.0152909	0.0038831	0.402115	0.375529	0.322055	0.0243449	0.731326	0.706981	0.691817	0.292393	0.774244	0.514498	0.939183	0.424685	0.0132629	0.00311662	0.0133735	0.0114078	0.0152909	0.0038831	0.0157159	0.0254714	0.0133735	0.0114078	0.0152909	0.0038831
	106	0.0374715	0.00526267	0.0376224	0.0335951	0.0407783	0.00718322	0.0131211	0.00368	0.0133735	0.0104038	0.0152909	0.00488701	0.357171	0.384938	0.0476874	0.0217068	0.757878	0.736171	0.683871	0.281627	0.759616	0.481537	0.936937	0.4554	0.0134502	0.00607746	0.0128853	0.0104038	0.0148143	0.00441045	0.0129543	0.00325224	0.0123972	0.0104038	0.0152909	0.00488701
	107	0.036845	0.0056284	0.0368245	0.0327777	0.0407783	0.00800064	0.0135001	0.0034738	0.0133735	0.0114078	0.0152909	0.0038831	0.376734	0.361383	0.337838	0.0225927	0.636232	0.61364	0.697128	0.278925	0.793812	0.503814	0.925422	0.421608	0.0133958	0.00364145	0.0133735	0.0109058	0.0152909	0.00438506	0.0133736	0.00350418	0.0133735	0.0109058	0.0152909	0.00438506
	108	0.0377972	0.00505057	0.0376224	0.0344084	0.0411686	0.00676021	0.0130042	0.00345349	0.0133735	0.0104038	0.0152909	0.00488701	0.416596	0.370026	0.405517	0.0265008	0.732291	0.70579	0.712329	0.273559	0.806174	0.566797	0.915893	0.349096	0.0129329	0.00326239	0.0133735	0.0104038	0.0143377	0.00393389	0.0129058	0.00344171	0.0123972	0.0104038	0.0152909	0.00488701
	109	0.0370071	0.00474928	0.0376224	0.0335951	0.0403864	0.00679129	0.0162959	0.0271563	0.0133735	0.0114078	0.0162337	0.00482589	0.408211	0.396795	0.31783	0.0234719	0.852029	0.828557	0.713718	0.269359	0.81063	0.557026	0.944571	0.387545	0.0129536	0.00342423	0.0133735	0.0104038	0.0152909	0.00488701	0.0136312	0.0034273	0.0133735	0.0114078	0.0152909	0.0038831
	110	0.0378258	0.00488439	0.0376224	0.0344084	0.0411686	0.00676021	0.0137163	0.00339767	0.0143377	0.0114078	0.0162337	0.00482589	0.405161	0.391764	0.280427	0.0221497	0.793018	0.770868	0.66466	0.28174	0.722825	0.496403	0.909651	0.413248	0.0138465	0.00378904	0.0133735	0.0114078	0.0157623	0.0043545	0.0133277	0.0034425	0.0133735	0.0114078	0.0152909	0.0038831
	111	0.0379342	0.00437557	0.0380195	0.0352176	0.0415589	0.00634122	0.0132341	0.00331427	0.0133735	0.0114078	0.0152909	0.0038831	0.418355	0.382734	0.374028	0.0260703	0.792283	0.766212	0.706467	0.258727	0.750036	0.538343	0.918812	0.380468	0.0178103	0.048798	0.0133735	0.0104038	0.0152909	0.00488701	0.0131977	0.00330823	0.0133735	0.0109058	0.0148143	0.00390849
	112	0.0381583	0.00490919	0.0384166	0.0352176	0.0415589	0.00634122	0.0136566	0.00351498	0.0138556	0.0114078	0.0152909	0.0038831	0.42401	0.397891	0.37093	0.0225927	0.846512	0.82392	0.684524	0.293958	0.76803	0.499432	0.94054	0.441107	0.0124747	0.00384109	0.0123972	0.0104038	0.0143377	0.00393389	0.0136445	0.00372652	0.0133735	0.0114078	0.0152909	0.0038831
	113	0.0376026	0.00487711	0.0384166	0.0344084	0.0407783	0.00636993	0.0188652	0.053302	0.0133735	0.0114078	0.0152909	0.0038831	0.39539	0.388445	0.290314	0.0217068	0.793177	0.771471	0.651375	0.265495	0.649857	0.466454	0.910364	0.443911	0.0136892	0.00340647	0.0133735	0.0114078	0.0152909	0.0038831	0.0137305	0.00354122	0.0143377	0.0104038	0.0162337	0.0058298
	114	0.0368565	0.00499053	0.0368245	0.0335951	0.0399945	0.00639937	0.0137038	0.00828076	0.0123972	0.0104038	0.0152909	0.00488701	0.40076	0.383524	0.335079	0.0234719	0.780954	0.757482	0.709271	0.264322	0.817861	0.543843	0.938665	0.394822	0.0132216	0.00386709	0.0133735	0.0104038	0.0152909	0.00488701	0.0229551	0.0970722	0.0133735	0.0104038	0.0162337	0.0058298
	115	0.0379932	0.00483871	0.0384166	0.0352176	0.0407783	0.00556067	0.0134925	0.00363149	0.0133735	0.0114078	0.0162337	0.00482589	0.371386	0.403349	0.060135	0.0199141	0.820694	0.80078	0.728954	0.264536	0.827792	0.59036	0.938712	0.348352	0.0132855	0.00562695	0.0133735	0.0104038	0.0152909	0.00488701	0.0226746	0.0969502	0.0133735	0.0104038	0.0152909	0.00488701
	116	0.0376602	0.0048138	0.0376224	0.0344084	0.0407783	0.00636993	0.0136715	0.00359477	0.0133735	0.0114078	0.0157623	0.0043545	0.402677	0.399604	0.234675	0.0252119	0.847566	0.822354	0.704787	0.250252	0.78327	0.541449	0.902303	0.360854	0.0135115	0.00344957	0.0133735	0.0114078	0.0152909	0.0038831	0.0131629	0.00292543	0.0133735	0.0114078	0.0152909	0.0038831
	117	0.0379841	0.00492722	0.0368245	0.034813	0.0407783	0.0059653	0.0129988	0.00359348	0.0123972	0.0104038	0.0152909	0.00488701	0.384623	0.376936	0.243437	0.0252119	0.773872	0.74866	0.703088	0.263863	0.751025	0.514868	0.930738	0.41587	0.0211465	0.0773492	0.0133735	0.0114078	0.0152909	0.0038831	0.0165045	0.0331789	0.0133735	0.0114078	0.0152909	0.0038831
	118	0.0376985	0.00486266	0.0376224	0.034813	0.0399945	0.00518145	0.0252401	0.0916172	0.0123972	0.0104038	0.0152909	0.00488701	0.478696	0.382867	0.504244	0.0265008	0.870532	0.844031	0.676983	0.271338	0.742423	0.511985	0.911048	0.399063	0.0226736	0.0980724	0.0133735	0.0104038	0.0152909	0.00488701	0.0136557	0.00371932	0.0133735	0.0114078	0.0157623	0.0043545
	119	0.0365684	0.00469193	0.0368245	0.0335951	0.0392072	0.00561215	0.0134816	0.00367988	0.0133735	0.0109058	0.0152909	0.00438506	0.43472	0.39538	0.387204	0.0256425	0.859971	0.834328	0.709647	0.275319	0.785309	0.578183	0.921061	0.342878	0.018472	0.0577911	0.0128853	0.0104038	0.0152909	0.00488701	0.0135083	0.00353853	0.0133735	0.0114078	0.0157623	0.0043545
	120	0.037054	0.00509809	0.036023	0.0335951	0.0407783	0.00718322	0.0214222	0.083141	0.0133735	0.0104038	0.0157623	0.00535841	0.41025	0.381626	0.337075	0.0234719	0.817626	0.794154	0.683612	0.275554	0.736768	0.471796	0.932494	0.460697	0.0170848	0.0339949	0.0133735	0.0114078	0.0162337	0.00482589	0.0197971	0.0636917	0.0128853	0.0104038	0.0152909	0.00488701
	121	0.0377682	0.00463967	0.0384166	0.0344084	0.0411686	0.00676021	0.0209165	0.0756503	0.0128853	0.0114078	0.0152909	0.0038831	0.461745	0.384522	0.466135	0.0243449	0.881572	0.857227	0.732442	0.243317	0.796126	0.585932	0.936674	0.350742	0.0134403	0.00398398	0.0133735	0.0104038	0.0152909	0.00488701	0.013095	0.00388335	0.0133735	0.0104038	0.0157623	0.00535841
	122	0.0363861	0.00543202	0.0368245	0.0331864	0.0399945	0.00680808	0.0138381	0.00966071	0.0123972	0.0114078	0.0152909	0.0038831	0.450314	0.383293	0.417319	0.0247784	0.848717	0.823939	0.689498	0.249325	0.752604	0.565191	0.902906	0.337715	0.013141	0.00344127	0.0133735	0.0104038	0.0152909	0.00488701	0.0132616	0.00422349	0.0128853	0.0104038	0.0152909	0.00488701
	123	0.0378768	0.00503811	0.0376224	0.034813	0.0415589	0.00674586	0.013884	0.00389775	0.0133735	0.0114078	0.0162337	0.00482589	0.388747	0.412121	0.0883107	0.0225927	0.888337	0.865745	0.698542	0.27302	0.779055	0.552468	0.92084	0.368372	0.0139746	0.00428779	0.0133735	0.0114078	0.0162337	0.00482589	0.0138625	0.00361852	0.0133735	0.0114078	0.0171668	0.00575905
	124	0.0374639	0.00525729	0.0384166	0.0344084	0.0407783	0.00636993	0.0132256	0.00352531	0.0133735	0.0104038	0.0152909	0.00488701	0.368893	0.381914	0.184487	0.0225927	0.689982	0.667389	0.692938	0.291059	0.772936	0.569972	0.917259	0.347287	0.0141259	0.0119387	0.0128853	0.0104038	0.0152909	0.00488701	0.0134867	0.00355721	0.0133735	0.0114078	0.0152909	0.0038831
	125	0.037604	0.00509726	0.0376224	0.0344084	0.0411686	0.00676021	0.0148441	0.0173305	0.0133735	0.0114078	0.0152909	0.0038831	0.376502	0.406486	0.0622269	0.0208141	0.869586	0.848772	0.668054	0.26645	0.690431	0.536362	0.912946	0.376584	0.0214027	0.0768355	0.0133735	0.0119025	0.0152909	0.00338838	0.0141913	0.00362325	0.0138556	0.0114078	0.0167002	0.00529247
	126	0.0373777	0.00549542	0.0368245	0.0335951	0.0403864	0.00679129	0.0135952	0.00357024	0.0133735	0.0114078	0.0152909	0.0038831	0.444428	0.397213	0.421916	0.0243449	0.878149	0.853804	0.665783	0.273565	0.746601	0.491105	0.876823	0.385718	0.0179727	0.0405281	0.0138556	0.0114078	0.0162337	0.00482589	0.020211	0.0753338	0.0123972	0.0104038	0.0152909	0.00488701
	127	0.0371195	0.00475199	0.0376224	0.0335951	0.0399945	0.00639937	0.0136088	0.00364656	0.0133735	0.0114078	0.0162337	0.00482589	0.451333	0.40742	0.37622	0.0269286	0.913083	0.886154	0.732129	0.251005	0.822106	0.598556	0.925285	0.326729	0.0130634	0.00383987	0.0128853	0.0104038	0.0152909	0.00488701	0.0132696	0.00359562	0.0133735	0.0104038	0.0152909	0.00488701
	128	0.0379026	0.0046634	0.0376224	0.0344084	0.0415589	0.00715049	0.0142142	0.0114573	0.0133735	0.0104038	0.0157623	0.00535841	0.37063	0.383904	0.221978	0.0217068	0.72358	0.701873	0.650609	0.301496	0.718312	0.430928	0.919702	0.488773	0.0133716	0.00618313	0.0123972	0.0104038	0.0152909	0.00488701	0.0134845	0.00390803	0.0133735	0.0114078	0.0157623	0.0043545
	129	0.0375798	0.00421143	0.0376224	0.0344084	0.0403864	0.00597801	0.0130086	0.00362649	0.0123972	0.0104038	0.0152909	0.00488701	0.380739	0.377523	0.272963	0.0212604	0.731954	0.710694	0.690966	0.269994	0.75813	0.516429	0.906249	0.389821	0.0134908	0.00351197	0.0133735	0.0104038	0.0157623	0.00535841	0.013628	0.00327381	0.0133735	0.0114078	0.0152909	0.0038831
	130	0.037855	0.00467587	0.0376224	0.0344084	0.0407783	0.00636993	0.0220823	0.0854819	0.0133735	0.0114078	0.0152909	0.0038831	0.413134	0.403944	0.214973	0.0225927	0.855706	0.833113	0.683081	0.281208	0.764969	0.517744	0.915368	0.397624	0.0194492	0.0595576	0.0133735	0.0104038	0.0162337	0.0058298	0.0164175	0.0324272	0.0133735	0.0109058	0.0152909	0.00438506
	131	0.0380874	0.00518418	0.0384166	0.0340017	0.0415589	0.00755713	0.0130927	0.00324378	0.0128853	0.0114078	0.0152909	0.0038831	0.39275	0.357343	0.30493	0.0252119	0.717791	0.692579	0.692116	0.29348	0.782772	0.464006	0.957466	0.49346	0.0139037	0.00332343	0.0143377	0.0114078	0.0162337	0.00482589	0.0135692	0.00322017	0.0133735	0.0114078	0.0162337	0.00482589
	132	0.0374325	0.00550382	0.0376224	0.0335951	0.0415589	0.00796378	0.0230084	0.0978999	0.0123972	0.0114078	0.0152909	0.0038831	0.408867	0.406473	0.217049	0.0212604	0.87418	0.85292	0.694893	0.263827	0.723724	0.554267	0.928082	0.373814	0.0132748	0.00332917	0.0133735	0.0114078	0.0152909	0.0038831	0.0205826	0.0745163	0.0133735	0.0109058	0.0157623	0.00485645
	133	0.0376588	0.00517623	0.0372234	0.0344084	0.0407783	0.00636993	0.021707	0.081468	0.0133735	0.0123972	0.0152909	0.00289366	0.350685	0.380008	0.136045	0.0225927	0.69389	0.671298	0.704294	0.276693	0.799731	0.52716	0.925677	0.398518	0.0150748	0.00955053	0.0138556	0.0123972	0.0152909	0.00289366	0.0233544	0.0972134	0.0133735	0.0114078	0.0152909	0.0038831
	134	0.0374902	0.00490382	0.0376224	0.0340017	0.0411686	0.00716685	0.0133047	0.00348547	0.0133735	0.0109058	0.0162337	0.00532785	0.436778	0.372783	0.431801	0.0260703	0.740387	0.714317	0.724937	0.262533	0.790888	0.581781	0.945749	0.363969	0.0139287	0.00341962	0.0143377	0.0114078	0.0162337	0.00482589	0.0135157	0.00358179	0.0133735	0.0114078	0.0162337	0.00482589
	135	0.037633	0.00522502	0.0372234	0.0335951	0.0407783	0.00718322	0.0134687	0.00329357	0.0133735	0.0114078	0.0152909	0.0038831	0.414676	0.400796	0.28312	0.0239084	0.878645	0.854736	0.676628	0.276545	0.740905	0.499721	0.908532	0.408811	0.0171108	0.0350355	0.0133735	0.0114078	0.0162337	0.00482589	0.0132726	0.0032783	0.0133735	0.0114078	0.0152909	0.0038831
	136	0.0379419	0.00467938	0.0376224	0.0352176	0.0407783	0.00556067	0.0170167	0.0386523	0.0133735	0.0114078	0.0152909	0.0038831	0.396164	0.396538	0.241131	0.0225927	0.816516	0.793923	0.656129	0.274812	0.683564	0.495351	0.888287	0.392935	0.0132124	0.00387617	0.0123972	0.0109058	0.0152909	0.00438506	0.0134129	0.00275055	0.0133735	0.0123972	0.0152909	0.00289366
	137	0.0381466	0.00477739	0.0384166	0.034813	0.0415589	0.00674586	0.014297	0.00339984	0.0143377	0.0119025	0.0162337	0.00433117	0.373891	0.370895	0.224091	0.0230323	0.737398	0.714365	0.681114	0.29769	0.765247	0.476542	0.937893	0.461351	0.0134428	0.00298036	0.0133735	0.0114078	0.0152909	0.0038831	0.0176243	0.0425295	0.0133735	0.0104038	0.0162337	0.0058298
	138	0.0372328	0.00548424	0.0368245	0.0344084	0.0415589	0.00715049	0.0155072	0.0140051	0.0143377	0.0123972	0.0162337	0.00383645	0.439684	0.365757	0.421201	0.0269286	0.809026	0.782097	0.730856	0.256895	0.769581	0.639547	0.954872	0.315325	0.0233498	0.0949711	0.0133735	0.0114078	0.0162337	0.00482589	0.0131695	0.00342382	0.0133735	0.0114078	0.0152909	0.0038831
	139	0.0373661	0.00415501	0.0376224	0.0352176	0.0399945	0.00477681	0.0216314	0.0831543	0.0133735	0.0109058	0.0152909	0.00438506	0.408403	0.40722	0.197222	0.0212604	0.873224	0.851963	0.684127	0.285121	0.770497	0.480771	0.922276	0.441505	0.0133351	0.00325048	0.0133735	0.0109058	0.0152909	0.00438506	0.0134376	0.00333557	0.0133735	0.0114078	0.0152909	0.0038831
	140	0.0374886	0.00526438	0.0368245	0.0344084	0.0411686	0.00676021	0.0196763	0.0497206	0.0133735	0.0114078	0.0162337	0.00482589	0.433566	0.382702	0.457699	0.0256425	0.784617	0.758975	0.733772	0.255329	0.821624	0.627204	0.941838	0.314634	0.0225941	0.0932894	0.0133735	0.0114078	0.0152909	0.0038831	0.0131926	0.00315531	0.0133735	0.0114078	0.0152909	0.0038831
	141	0.0376735	0.00572357	0.0376224	0.0335951	0.0411686	0.0075735	0.0142586	0.00542738	0.0133735	0.0114078	0.0152909	0.0038831	0.391039	0.372287	0.263473	0.0234719	0.735819	0.712347	0.689822	0.273956	0.745951	0.522116	0.92118	0.399064	0.0198668	0.0550329	0.0133735	0.0109058	0.0152909	0.00438506	0.0134501	0.0027968	0.0133735	0.0114078	0.0152909	0.0038831
	142	0.0380853	0.00469274	0.0376224	0.0352176	0.0407783	0.00556067	0.0139949	0.00373346	0.0133735	0.0114078	0.0157623	0.0043545	0.382816	0.39305	0.186469	0.0234719	0.821324	0.797853	0.689845	0.272448	0.744697	0.511852	0.925199	0.413347	0.0129847	0.00392507	0.0133735	0.0104038	0.0152909	0.00488701	0.0130892	0.00372138	0.0133735	0.0104038	0.0157623	0.00535841
	143	0.0382125	0.00466528	0.0392072	0.0344084	0.0419475	0.00753916	0.0129138	0.00323868	0.0123972	0.0104038	0.0152909	0.00488701	0.42174	0.372033	0.348688	0.0247784	0.809052	0.784273	0.708813	0.284258	0.809978	0.522555	0.930213	0.407658	0.0132937	0.00333298	0.0123972	0.0114078	0.0152909	0.0038831	0.0136242	0.00334719	0.0133735	0.0114078	0.0152909	0.0038831
	144	0.0375806	0.00481671	0.0376224	0.0340017	0.0399945	0.00599272	0.0131747	0.00355247	0.0133735	0.0104038	0.0157623	0.00535841	0.407724	0.403001	0.216836	0.0221497	0.850372	0.828222	0.721395	0.242575	0.779996	0.601298	0.928697	0.327398	0.0136408	0.00467873	0.0133735	0.0114078	0.0152909	0.0038831	0.013872	0.00632482	0.0133735	0.0104038	0.0162337	0.0058298
	145	0.0379261	0.00528382	0.0376224	0.0335951	0.0415589	0.00796378	0.0152791	0.0190911	0.0123972	0.0114078	0.0143377	0.00292998	0.35445	0.377112	0.0956815	0.0234719	0.716074	0.692602	0.704918	0.254196	0.749323	0.559585	0.919302	0.359716	0.019174	0.0513621	0.0143377	0.0114078	0.0162337	0.00482589	0.0133842	0.00349213	0.0128853	0.0109058	0.0152909	0.00438506
	146	0.0367632	0.00515229	0.0364238	0.0335951	0.0407783	0.00718322	0.0139072	0.00460212	0.0133735	0.0114078	0.0152909	0.0038831	0.423948	0.38598	0.400036	0.0221497	0.813784	0.791635	0.650979	0.273525	0.689553	0.486804	0.898487	0.411683	0.0204065	0.069288	0.0133735	0.0114078	0.0152909	0.0038831	0.0127927	0.00358496	0.0123972	0.0104038	0.0152909	0.00488701
	147	0.0375535	0.00574056	0.0376224	0.0331864	0.0419475	0.00876116	0.0152525	0.0195398	0.0133735	0.0114078	0.0152909	0.0038831	0.442945	0.381676	0.425664	0.0302993	0.84261	0.812311	0.693137	0.271657	0.762988	0.505164	0.943138	0.437974	0.0323477	0.135971	0.0133735	0.0114078	0.0152909	0.0038831	0.0211467	0.0750484	0.0133735	0.0114078	0.0162337	0.00482589
	148	0.0380688	0.00501799	0.0376224	0.0344084	0.0415589	0.00715049	0.0186555	0.0519592	0.0133735	0.0104038	0.0162337	0.0058298	0.364916	0.347744	0.320637	0.0234719	0.715595	0.692124	0.710966	0.265732	0.775494	0.56212	0.929244	0.367124	0.0136208	0.00387864	0.0133735	0.0114078	0.0152909	0.0038831	0.0136761	0.00398744	0.0133735	0.0114078	0.0162337	0.00482589
	149	0.0374164	0.00470957	0.0372234	0.0335951	0.0407783	0.00718322	0.0130781	0.00352039	0.0128853	0.0104038	0.0152909	0.00488701	0.445914	0.392755	0.401645	0.0282014	0.909733	0.881531	0.717405	0.242142	0.78889	0.536787	0.935078	0.398291	0.0140609	0.00636133	0.0133735	0.0114078	0.0162337	0.00482589	0.0136763	0.00343505	0.0138556	0.0114078	0.0162337	0.00482589
	150	0.0379071	0.00509547	0.0376224	0.0344084	0.0411686	0.00676021	0.0132934	0.00330332	0.0133735	0.0114078	0.0157623	0.0043545	0.53456	0.399523	0.63969	0.0282014	0.920739	0.892537	0.710728	0.247475	0.771842	0.576726	0.922449	0.345723	0.0131349	0.00314389	0.0128853	0.0109058	0.0152909	0.00438506	0.0136515	0.00313367	0.0133735	0.0114078	0.0152909	0.0038831
	151	0.036652	0.00514424	0.0368245	0.0335951	0.0403864	0.00679129	0.0135275	0.00307485	0.0133735	0.0114078	0.0152909	0.0038831	0.372056	0.383113	0.191432	0.0217068	0.784153	0.762446	0.675448	0.253356	0.70997	0.502174	0.888248	0.386075	0.0131116	0.00322843	0.0128853	0.0104038	0.0152909	0.00488701	0.013208	0.00304282	0.0133735	0.0114078	0.0152909	0.0038831
	152	0.0370313	0.00475918	0.0372234	0.0335951	0.0407783	0.00718322	0.0175232	0.0397017	0.0133735	0.0114078	0.0152909	0.0038831	0.408821	0.40915	0.21081	0.0212604	0.904891	0.88363	0.7176	0.246369	0.777226	0.57655	0.930902	0.354351	0.019075	0.0642206	0.0123972	0.0104038	0.0152909	0.00488701	0.0133411	0.00332107	0.0133735	0.0114078	0.0162337	0.00482589
	153	0.0377049	0.00491508	0.0376224	0.0344084	0.0423362	0.00792783	0.0139565	0.00378257	0.0133735	0.0114078	0.0162337	0.00482589	0.386772	0.384483	0.211042	0.0208141	0.790415	0.769601	0.740945	0.244605	0.827449	0.592685	0.939461	0.346776	0.0129643	0.00327963	0.0123972	0.0104038	0.0152909	0.00488701	0.0143401	0.00940827	0.0143377	0.0114078	0.0162337	0.00482589
	154	0.0368488	0.00497201	0.0368245	0.0327777	0.0407783	0.00800064	0.0135134	0.00315249	0.0133735	0.0114078	0.0152909	0.0038831	0.37022	0.395875	0.120983	0.0234719	0.790616	0.767144	0.659038	0.306423	0.738798	0.481392	0.914717	0.433325	0.0240424	0.0901668	0.0138556	0.0114078	0.0152909	0.0038831	0.0136995	0.00358329	0.0133735	0.0114078	0.0162337	0.00482589
	155	0.0376224	0.00526451	0.0376224	0.0340017	0.0423362	0.00833447	0.0141047	0.00609883	0.0133735	0.0114078	0.0162337	0.00482589	0.477712	0.394696	0.46466	0.0265008	0.876032	0.849531	0.745991	0.228012	0.796591	0.595367	0.945953	0.350587	0.0138703	0.0060895	0.0133735	0.0114078	0.0152909	0.0038831	0.0139991	0.00414105	0.0143377	0.0114078	0.0162337	0.00482589
	156	0.0384984	0.00549055	0.0384166	0.0352176	0.0415589	0.00634122	0.0131511	0.00340732	0.0123972	0.0114078	0.0157623	0.0043545	0.421629	0.399676	0.310946	0.0221497	0.83042	0.80827	0.72166	0.255682	0.805116	0.590615	0.920345	0.32973	0.0134873	0.00450953	0.0128853	0.0109058	0.0152909	0.00438506	0.0217803	0.0882489	0.0123972	0.0104038	0.0152909	0.00488701
	157	0.037944	0.00460324	0.0384166	0.034813	0.0415589	0.00674586	0.0137872	0.00378874	0.0138556	0.0114078	0.0162337	0.00482589	0.377975	0.385763	0.228827	0.0230323	0.790098	0.767066	0.686553	0.259534	0.740619	0.532927	0.910253	0.377326	0.0178398	0.0415954	0.0128853	0.0104038	0.0152909	0.00488701	0.0217402	0.0793303	0.0133735	0.0109058	0.0162337	0.00532785
	158	0.0378504	0.00421949	0.0376224	0.0352176	0.0407783	0.00556067	0.0135073	0.00335481	0.0133735	0.0114078	0.0152909	0.0038831	0.422162	0.390567	0.321077	0.0243449	0.83866	0.814315	0.709542	0.246012	0.765416	0.591858	0.931678	0.33982	0.0135664	0.00380897	0.0133735	0.0114078	0.0162337	0.00482589	0.0134759	0.00493238	0.0133735	0.0114078	0.0152909	0.0038831
	159	0.0374838	0.00484566	0.0384166	0.0344084	0.0407783	0.00636993	0.0130825	0.00297687	0.0128853	0.0104038	0.0152909	0.00488701	0.3975	0.395848	0.159646	0.0239084	0.804586	0.780677	0.733921	0.252328	0.804153	0.595519	0.934201	0.338682	0.0212543	0.0770384	0.0128853	0.0114078	0.0162337	0.00482589	0.0129	0.00336647	0.0123972	0.0104038	0.0152909	0.00488701
	160	0.03722	0.00457719	0.0372234	0.0335951	0.0407783	0.00718322	0.0125543	0.0031971	0.0123972	0.0104038	0.0143377	0.00393389	0.353647	0.367174	0.16323	0.0217068	0.659189	0.637482	0.662707	0.275922	0.730347	0.4568	0.899865	0.443065	0.0129436	0.00300278	0.0128853	0.0114078	0.0152909	0.0038831	0.0144428	0.00363217	0.0143377	0.0123972	0.0162337	0.00383645
	161	0.0375557	0.00513243	0.0372234	0.0340017	0.0407783	0.00677658	0.0133378	0.00295395	0.0133735	0.0114078	0.0152909	0.0038831	0.415628	0.40086	0.296084	0.0234719	0.833835	0.810363	0.691722	0.265209	0.753132	0.533289	0.892465	0.359176	0.0131521	0.00346533	0.0133735	0.0104038	0.0152909	0.00488701	0.0136594	0.00515882	0.0133735	0.0114078	0.0152909	0.0038831
	162	0.0365424	0.0050892	0.036023	0.0331864	0.0388119	0.00562552	0.0135201	0.00300536	0.0133735	0.0114078	0.0152909	0.0038831	0.390665	0.367917	0.277824	0.0225927	0.785494	0.762902	0.705162	0.285336	0.781652	0.541982	0.946057	0.404075	0.01323	0.00321396	0.0133735	0.0104038	0.0152909	0.00488701	0.0128068	0.00326933	0.0123972	0.0104038	0.0152909	0.00488701
	163	0.0371802	0.00513787	0.0368245	0.0335951	0.0415589	0.00796378	0.0136526	0.00357598	0.0133735	0.0114078	0.0157623	0.0043545	0.345201	0.393947	0.0775261	0.0212604	0.692068	0.670807	0.684688	0.281862	0.768223	0.45423	0.926057	0.471827	0.0132768	0.00382824	0.0133735	0.0104038	0.0162337	0.0058298	0.0282611	0.0930639	0.0123972	0.0104038	0.0162337	0.0058298
	164	0.0376787	0.00529227	0.0376224	0.0340017	0.0415589	0.00755713	0.0143018	0.0113903	0.0123972	0.0114078	0.0152909	0.0038831	0.380373	0.367096	0.31784	0.0225927	0.722734	0.700141	0.670427	0.299878	0.782373	0.464219	0.921475	0.457256	0.0198368	0.0663298	0.0133735	0.0114078	0.0157623	0.0043545	0.0133948	0.00344263	0.0133735	0.0114078	0.0152909	0.0038831
	165	0.0376911	0.00536682	0.0376224	0.0352176	0.0407783	0.00556067	0.0205205	0.0785367	0.0123972	0.0104038	0.0152909	0.00488701	0.446747	0.392896	0.406742	0.0243449	0.887673	0.863328	0.719258	0.266849	0.799071	0.556613	0.931769	0.375156	0.0126265	0.00312391	0.0133735	0.0104038	0.0143377	0.00393389	0.0133214	0.00369227	0.0133735	0.0114078	0.0162337	0.00482589
	166	0.0377433	0.00598571	0.0380195	0.0335951	0.0419475	0.00835245	0.0225189	0.0978768	0.0133735	0.0104038	0.0152909	0.00488701	0.390448	0.375645	0.320455	0.0225927	0.778643	0.75605	0.733502	0.235516	0.775561	0.617173	0.920494	0.303321	0.0133767	0.00320757	0.0123972	0.0114078	0.0152909	0.0038831	0.0132735	0.00355947	0.0133735	0.0109058	0.0152909	0.00438506
	167	0.0371544	0.004628	0.0368245	0.0344084	0.0396008	0.00519247	0.0131589	0.00325043	0.0133735	0.0104038	0.0152909	0.00488701	0.479813	0.389473	0.575742	0.0277789	0.869505	0.841726	0.686517	0.272411	0.738989	0.51201	0.921955	0.409945	0.0167639	0.0345056	0.0133735	0.0114078	0.0162337	0.00482589	0.0131972	0.00329509	0.0133735	0.0104038	0.0152909	0.00488701
	168	0.037288	0.00527471	0.0372234	0.0335951	0.0407783	0.00718322	0.023259	0.0981193	0.0133735	0.0114078	0.0152909	0.0038831	0.384896	0.364191	0.281466	0.0239084	0.764595	0.740686	0.734295	0.240125	0.809529	0.612586	0.911675	0.299089	0.0223633	0.0865821	0.0133735	0.0104038	0.0162337	0.0058298	0.0138987	0.00717738	0.0133735	0.0114078	0.0162337	0.00482589
	169	0.0370411	0.00499859	0.0368245	0.0344084	0.0392072	0.00479886	0.0137823	0.00462591	0.0133735	0.0114078	0.0162337	0.00482589	0.368854	0.383639	0.149471	0.0225894	0.762324	0.739735	0.70994	0.248755	0.775474	0.539827	0.923989	0.384162	0.0128729	0.00354778	0.0123972	0.0104038	0.0152909	0.00488701	0.0136159	0.00548604	0.0133735	0.0104038	0.0152909	0.00488701
	170	0.0377202	0.00493434	0.0376224	0.0340017	0.0407783	0.00677658	0.0136547	0.00510289	0.0133735	0.0114078	0.0152909	0.0038831	0.397887	0.382477	0.312327	0.0221497	0.809595	0.787445	0.676066	0.292269	0.737876	0.449096	0.93308	0.483983	0.0223552	0.0959315	0.0123972	0.0104038	0.0152909	0.00488701	0.0135031	0.00385706	0.0133735	0.0104038	0.0162337	0.0058298
	171	0.0373819	0.00559073	0.0368245	0.0335951	0.0415589	0.00796378	0.0228518	0.0979894	0.0123972	0.0104038	0.0152909	0.00488701	0.38947	0.370531	0.319428	0.0234719	0.761982	0.73851	0.701034	0.296247	0.816198	0.490333	0.944221	0.453888	0.0139429	0.00411718	0.0143377	0.0114078	0.0162337	0.00482589	0.0134878	0.00379705	0.0133735	0.0109058	0.0157623	0.00485645
	172	0.0381199	0.0048801	0.0384166	0.0335951	0.0411686	0.0075735	0.0129971	0.00353153	0.0133735	0.0109058	0.0148143	0.00390849	0.409705	0.380755	0.353664	0.0265008	0.796636	0.770135	0.696588	0.263753	0.764706	0.512011	0.919402	0.407391	0.0138091	0.00333908	0.0133735	0.0114078	0.0152909	0.0038831	0.0129745	0.00346367	0.0133735	0.0104038	0.0152909	0.00488701
	173	0.0376933	0.00529904	0.0380195	0.0352176	0.0411686	0.00595094	0.0130296	0.00375093	0.0123972	0.0104038	0.0162337	0.0058298	0.4579	0.394158	0.404816	0.0225927	0.872257	0.849665	0.679681	0.283637	0.764435	0.481671	0.917259	0.435588	0.013308	0.00390468	0.0133735	0.0104038	0.0152909	0.00488701	0.0141271	0.0144935	0.0133735	0.0104038	0.0143377	0.00393389
	174	0.0376729	0.00545867	0.0376224	0.0340017	0.0415589	0.00755713	0.0152237	0.0201645	0.0123972	0.0104038	0.0152909	0.00488701	0.413882	0.376642	0.333369	0.0265008	0.78603	0.759529	0.731096	0.24905	0.792369	0.627205	0.926849	0.299645	0.013488	0.00330765	0.0133735	0.0114078	0.0152909	0.0038831	0.0140969	0.00524354	0.0133735	0.0114078	0.0162337	0.00482589
	175	0.0378408	0.00545814	0.0376224	0.0331864	0.0415589	0.00837249	0.0137036	0.00326393	0.0143377	0.0114078	0.0157623	0.0043545	0.372225	0.375446	0.179629	0.0247784	0.761562	0.736783	0.701941	0.284907	0.794227	0.517527	0.939157	0.421629	0.0227593	0.0986806	0.0123972	0.0104038	0.0152909	0.00488701	0.0141764	0.00477013	0.0143377	0.0114078	0.0162337	0.00482589
	176	0.036889	0.00574772	0.0376224	0.0327777	0.0411686	0.00839092	0.0132933	0.00399637	0.0133735	0.0104038	0.0152909	0.00488701	0.424453	0.390391	0.342927	0.0230323	0.842531	0.819499	0.695463	0.270837	0.775384	0.508602	0.924576	0.415975	0.0152676	0.0230861	0.0123972	0.0109058	0.0152909	0.00438506	0.0133592	0.00333017	0.0133735	0.0114078	0.0152909	0.0038831
	177	0.0370484	0.00526343	0.0372234	0.0327777	0.0407783	0.00800064	0.0128668	0.00299925	0.0123972	0.0104038	0.0152909	0.00488701	0.409771	0.388248	0.314394	0.026073	0.806808	0.780734	0.688294	0.302571	0.799418	0.539279	0.925989	0.386711	0.0150358	0.0215423	0.0123972	0.0109058	0.0152909	0.00438506	0.0209439	0.0714669	0.0123972	0.0104038	0.0152909	0.00488701
	178	0.037026	0.00466271	0.0368245	0.0331864	0.0411686	0.00798221	0.0126533	0.00338025	0.0123972	0.0104038	0.0152909	0.00488701	0.34774	0.388707	0.126578	0.0217068	0.771293	0.749586	0.682295	0.268718	0.747338	0.525467	0.914401	0.388934	0.0134197	0.00390067	0.0133735	0.0114078	0.0162337	0.00482589	0.0138634	0.0042382	0.0138556	0.0114078	0.0162337	0.00482589
	179	0.0374468	0.00503463	0.0376224	0.0340017	0.0403864	0.00638465	0.0147584	0.0101942	0.0133735	0.0109058	0.0157623	0.00485645	0.393481	0.392042	0.2397	0.0217068	0.794452	0.772746	0.682653	0.276878	0.782557	0.4705	0.906636	0.436136	0.0131738	0.00430031	0.0123972	0.0114078	0.0143377	0.00292998	0.0133257	0.00326132	0.0128853	0.0104038	0.0157623	0.00535841
	180	0.0372425	0.00431055	0.0368245	0.0344084	0.0407783	0.00636993	0.02675	0.103304	0.0123972	0.0114078	0.0152909	0.0038831	0.425845	0.396449	0.404615	0.0230323	0.836336	0.813303	0.694853	0.26651	0.73396	0.551426	0.911541	0.360115	0.0183488	0.0515146	0.0123972	0.0114078	0.0152909	0.0038831	0.0148688	0.0121227	0.0133735	0.0114078	0.0162337	0.00482589
	181	0.0371961	0.00566766	0.0376224	0.031956	0.0411686	0.00921261	0.0142981	0.00984932	0.0133735	0.0114078	0.0152909	0.0038831	0.385242	0.381785	0.273571	0.0252119	0.723898	0.698686	0.71438	0.255238	0.780767	0.589063	0.922989	0.333926	0.0128638	0.0030618	0.0133735	0.0104038	0.0152909	0.00488701	0.0130082	0.00376667	0.0128853	0.0104038	0.0162337	0.0058298
	182	0.0374322	0.00526045	0.0368245	0.0344084	0.0415589	0.00715049	0.0209113	0.0762742	0.0133735	0.0104038	0.0157623	0.00535841	0.450721	0.397184	0.370652	0.0252119	0.874084	0.848873	0.723709	0.280035	0.819569	0.580955	0.937546	0.356591	0.0191582	0.057524	0.0133735	0.0104038	0.0157623	0.00535841	0.0149022	0.0220128	0.0123972	0.0104038	0.0143377	0.00393389
	183	0.0374274	0.00539851	0.0384166	0.0335951	0.0411686	0.0075735	0.0180482	0.0498526	0.0133735	0.0104038	0.0152909	0.00488701	0.346044	0.374761	0.130577	0.0208141	0.734852	0.714038	0.720663	0.274443	0.821417	0.536787	0.940542	0.403755	0.0130313	0.00324688	0.0133735	0.0114078	0.0152909	0.0038831	0.0136235	0.00452279	0.0133735	0.0104038	0.0152909	0.00488701
	184	0.0373478	0.00484694	0.0368245	0.0344084	0.0407783	0.00636993	0.0135039	0.00402936	0.0133735	0.0114078	0.0162337	0.00482589	0.397866	0.401649	0.200089	0.0239084	0.856454	0.832546	0.672181	0.262887	0.718209	0.464487	0.911109	0.446622	0.0307786	0.125053	0.0133735	0.0114078	0.0152909	0.0038831	0.0134846	0.00360416	0.0133735	0.0104038	0.0162337	0.0058298
	185	0.0372483	0.00498375	0.0376224	0.0344084	0.0403864	0.00597801	0.013375	0.00347368	0.0133735	0.0104038	0.0152909	0.00488701	0.378845	0.379333	0.212676	0.0225927	0.771835	0.749242	0.695705	0.279987	0.760622	0.557558	0.927542	0.369984	0.017635	0.0413786	0.0143377	0.0114078	0.0162337	0.00482589	0.012956	0.00292943	0.0133735	0.0114078	0.0152909	0.0038831
	186	0.0373549	0.00488924	0.0376224	0.0344084	0.0407783	0.00636993	0.0134393	0.00353555	0.0133735	0.0114078	0.0152909	0.0038831	0.314673	0.366711	0.0702377	0.0217068	0.614191	0.592484	0.652089	0.297899	0.703245	0.462144	0.94317	0.481026	0.0129123	0.00333029	0.0128853	0.0114078	0.0143377	0.00292998	0.0134584	0.00333126	0.0133735	0.0114078	0.0152909	0.0038831
	187	0.0371849	0.00437082	0.0372234	0.0344084	0.0399945	0.00558608	0.0133862	0.00320195	0.0133735	0.0114078	0.0152909	0.0038831	0.31466	0.358316	0.0803806	0.0221497	0.65356	0.631411	0.724786	0.249299	0.803821	0.602408	0.928873	0.326465	0.0134058	0.00384323	0.0133735	0.0104038	0.0162337	0.0058298	0.0145509	0.0180994	0.0128853	0.0104038	0.0148143	0.00441045
	188	0.0380388	0.0052102	0.0384166	0.0352176	0.0407783	0.00556067	0.0197211	0.0610213	0.0133735	0.0114078	0.0162337	0.00482589	0.372567	0.388964	0.20103	0.0221497	0.815411	0.793261	0.713479	0.275197	0.800086	0.578712	0.933696	0.354984	0.0130488	0.00350831	0.0133735	0.0104038	0.0152909	0.00488701	0.0130479	0.0033526	0.0123972	0.0114078	0.0148143	0.00340654
	189	0.0384007	0.00476755	0.0384166	0.0356203	0.0415589	0.00593855	0.0231439	0.0964344	0.0133735	0.0114078	0.0152909	0.0038831	0.374165	0.388493	0.153621	0.0212604	0.770525	0.749264	0.679721	0.267968	0.727183	0.548173	0.912251	0.364078	0.0133717	0.0030647	0.0133735	0.0114078	0.0157623	0.0043545	0.0143291	0.00464364	0.0133735	0.0123972	0.0157623	0.00336505
	190	0.0387388	0.00516141	0.0388119	0.0344084	0.0423362	0.00792783	0.013973	0.00329177	0.0133735	0.0114078	0.0167002	0.00529247	0.418681	0.383764	0.328033	0.0239023	0.81305	0.789148	0.751398	0.23905	0.840024	0.6142	0.930445	0.316245	0.0195653	0.0557112	0.0133735	0.0104038	0.0162337	0.0058298	0.0124643	0.00348725	0.0123972	0.0104038	0.0143377	0.00393389
	191	0.0363921	0.00525263	0.0364238	0.031956	0.0396008	0.00764487	0.0132211	0.00340889	0.0123972	0.0114078	0.0162337	0.00482589	0.386001	0.382597	0.236661	0.0239084	0.780097	0.756189	0.707893	0.248299	0.79351	0.560135	0.913637	0.353503	0.0151728	0.0214311	0.0123972	0.0104038	0.0152909	0.00488701	0.0125166	0.00317931	0.0123972	0.0104038	0.0143377	0.00393389
	192	0.0370322	0.00553861	0.0364238	0.0323668	0.0415589	0.00919204	0.0131914	0.00341089	0.0133735	0.0104038	0.0152909	0.00488701	0.450732	0.391095	0.445198	0.0247784	0.853327	0.828549	0.684785	0.266862	0.733473	0.503763	0.907376	0.403613	0.019579	0.0632071	0.0128853	0.0114078	0.0152909	0.0038831	0.0189775	0.0377371	0.0133735	0.0123972	0.0152909	0.00289366
	193	0.0374195	0.00511401	0.0384166	0.0344084	0.0407783	0.00636993	0.0172918	0.038861	0.0133735	0.0104038	0.0148143	0.00441045	0.336855	0.370555	0.079134	0.0212604	0.704867	0.683607	0.690304	0.285259	0.765241	0.491361	0.919924	0.428563	0.0220169	0.0788016	0.0143377	0.0123972	0.0162337	0.00383645	0.0267231	0.106189	0.0128853	0.0104038	0.0152909	0.00488701
	194	0.038056	0.0048814	0.0376224	0.0344084	0.0423362	0.00792783	0.0139606	0.00337551	0.0138556	0.0114078	0.0162337	0.00482589	0.301619	0.352628	0.0988282	0.0234719	0.571376	0.547904	0.683399	0.253118	0.736664	0.489557	0.900598	0.411041	0.0133317	0.00373743	0.0133735	0.0104038	0.0157623	0.00535841	0.0237403	0.0895377	0.0133735	0.0114078	0.0162337	0.00482589
	195	0.0375744	0.00531298	0.0372234	0.0335951	0.0407783	0.00718322	0.0141138	0.00603438	0.0133735	0.0114078	0.0152909	0.0038831	0.358851	0.375297	0.174484	0.0230323	0.752321	0.729288	0.735026	0.256256	0.819716	0.577095	0.956775	0.37968	0.0134104	0.00330314	0.0133735	0.0114078	0.0152909	0.0038831	0.0139498	0.0038958	0.0133735	0.0114078	0.0152909	0.0038831
	196	0.0378392	0.00465198	0.0384166	0.0344084	0.0411686	0.00676021	0.0243437	0.0971852	0.0133735	0.0104038	0.0162337	0.0058298	0.374123	0.365641	0.290295	0.0221497	0.744477	0.722327	0.694931	0.248557	0.750883	0.5174	0.913932	0.396532	0.0136309	0.00336713	0.0133735	0.0114078	0.0162337	0.00482589	0.0142258	0.00927129	0.0138556	0.0104038	0.0157623	0.00535841
	197	0.038116	0.00439662	0.0380195	0.0352176	0.0407783	0.00556067	0.0220782	0.0791424	0.0133735	0.0114078	0.0162337	0.00482589	0.415215	0.377818	0.381375	0.0239084	0.759086	0.735177	0.723822	0.246173	0.790853	0.584148	0.925484	0.341336	0.0128031	0.00335049	0.0123972	0.0104038	0.0152909	0.00488701	0.016504	0.0224015	0.0133735	0.0109058	0.0157623	0.00485645
	198	0.037367	0.00474279	0.0368245	0.0344084	0.0399945	0.00558608	0.0136829	0.00375033	0.0133735	0.0114078	0.0162337	0.00482589	0.412728	0.399597	0.231636	0.0243449	0.839447	0.815102	0.726947	0.258141	0.789059	0.623678	0.937972	0.314294	0.0298357	0.121741	0.0128853	0.00938386	0.0152909	0.00590699	0.012999	0.00329876	0.0133735	0.0104038	0.0152909	0.00488701
	199	0.03773	0.00485703	0.0376224	0.0352176	0.0407783	0.00556067	0.013806	0.00314244	0.0133735	0.0114078	0.0162337	0.00482589	0.33097	0.367283	0.159829	0.0208141	0.681468	0.660654	0.690926	0.257277	0.731784	0.548552	0.916647	0.368094	0.0130989	0.00378845	0.0123972	0.0104038	0.0152909	0.00488701	0.0130841	0.00342646	0.0128853	0.0104038	0.0152909	0.00488701
	200	0.0372971	0.00467013	0.0372234	0.0344084	0.0407783	0.00636993	0.0126271	0.00331028	0.0123972	0.0104038	0.0152909	0.00488701	0.388036	0.380836	0.250643	0.0217068	0.774582	0.752875	0.709379	0.265455	0.769816	0.573391	0.928819	0.355428	0.0139536	0.00379202	0.0133735	0.0114078	0.0162337	0.00482589	0.0232084	0.0987194	0.0133735	0.0104038	0.0152909	0.00488701
	201	0.036854	0.00508909	0.0368245	0.0327777	0.0403864	0.00760872	0.0191582	0.0563421	0.0138556	0.0114078	0.0157623	0.0043545	0.397157	0.396685	0.215122	0.0230323	0.82417	0.801138	0.661835	0.293725	0.741664	0.448411	0.908531	0.46012	0.0163133	0.0337691	0.0123972	0.0104038	0.0152909	0.00488701	0.0134685	0.00331447	0.0133735	0.0109058	0.0157623	0.00485645
	202	0.0381994	0.00513264	0.0384166	0.034813	0.0415589	0.00674586	0.0133122	0.00388447	0.0133735	0.0109058	0.0157623	0.00485645	0.387118	0.382889	0.289568	0.0225927	0.747975	0.725383	0.706894	0.292958	0.826594	0.52176	0.943984	0.422223	0.0133531	0.00378237	0.0133735	0.0114078	0.0152909	0.0038831	0.0194035	0.0600024	0.0123972	0.0104038	0.0152909	0.00488701
	203	0.0375602	0.00551702	0.0376224	0.0335951	0.0407783	0.00718322	0.0154807	0.0197299	0.0133735	0.0114078	0.0162337	0.00482589	0.414758	0.377727	0.383215	0.0243449	0.775237	0.750892	0.706841	0.245477	0.750932	0.53663	0.908836	0.372206	0.0131227	0.00364256	0.0133735	0.0114078	0.0152909	0.0038831	0.0133029	0.00407216	0.0128853	0.0114078	0.0152909	0.0038831
	204	0.0380136	0.00468842	0.0384166	0.0344084	0.0415589	0.00715049	0.0141766	0.00603779	0.0133735	0.0114078	0.0171668	0.00575905	0.403946	0.364773	0.335333	0.0256425	0.738511	0.712869	0.707506	0.257458	0.771759	0.601633	0.908305	0.306672	0.0136536	0.00411338	0.0133735	0.0114078	0.0157623	0.0043545	0.0131005	0.00404519	0.0123972	0.0104038	0.0152909	0.00488701
	205	0.038046	0.00494034	0.0384166	0.0344084	0.0403864	0.00597801	0.0192835	0.060023	0.0133735	0.0114078	0.0152909	0.0038831	0.367354	0.373095	0.228364	0.0221497	0.7409	0.718751	0.698986	0.271618	0.756312	0.570917	0.927279	0.356361	0.0137657	0.00359663	0.0133735	0.0114078	0.0152909	0.0038831	0.0135802	0.00319182	0.0133735	0.0114078	0.0162337	0.00482589
	206	0.0375219	0.00492722	0.0368245	0.0335951	0.0407783	0.00718322	0.0135748	0.00354038	0.0133735	0.0104038	0.0162337	0.0058298	0.362767	0.368427	0.197357	0.0221497	0.729808	0.707658	0.680249	0.281932	0.770262	0.501581	0.909678	0.408097	0.0162883	0.0232847	0.0133735	0.0114078	0.0162337	0.00482589	0.0137276	0.00338691	0.0133735	0.0114078	0.0167002	0.00529247
	207	0.0383233	0.00470412	0.0376224	0.0344084	0.0415589	0.00715049	0.013839	0.00348918	0.0138556	0.0114078	0.0162337	0.00482589	0.413404	0.382328	0.349656	0.0256425	0.76377	0.738127	0.698469	0.270586	0.755759	0.492903	0.926294	0.433391	0.0134849	0.00318044	0.0133735	0.0114078	0.0157623	0.0043545	0.0133437	0.00348413	0.0133735	0.0109058	0.0162337	0.00532785
	208	0.0373015	0.00508822	0.0368245	0.0335951	0.0415589	0.00796378	0.0333891	0.122283	0.0133735	0.0114078	0.0162337	0.00482589	0.409789	0.368564	0.362178	0.0252119	0.748896	0.723684	0.627846	0.282275	0.68832	0.447224	0.849691	0.402467	0.0133066	0.00344908	0.0133735	0.0104038	0.0152909	0.00488701	0.0144141	0.00533067	0.0133735	0.0114078	0.0162337	0.00482589
	209	0.0366812	0.00494306	0.0372234	0.0327777	0.0399945	0.00721679	0.0132447	0.00328092	0.0128853	0.0114078	0.0152909	0.0038831	0.387674	0.383468	0.302382	0.0225927	0.765421	0.742828	0.688637	0.260721	0.767214	0.561116	0.898219	0.337103	0.0134946	0.0075033	0.0123972	0.0104038	0.0152909	0.00488701	0.0144338	0.0120157	0.0123972	0.0104038	0.0152909	0.00488701
	210	0.0376789	0.00471233	0.0376224	0.0335951	0.0415589	0.00796378	0.0131307	0.00370857	0.0133735	0.0109058	0.0152909	0.00438506	0.40518	0.382034	0.315196	0.0247784	0.784977	0.760198	0.650186	0.296503	0.729853	0.495523	0.895604	0.400082	0.0363347	0.134397	0.0133735	0.0114078	0.0162337	0.00482589	0.025994	0.0953003	0.0133735	0.0114078	0.0152909	0.0038831
	211	0.0368357	0.00491117	0.036023	0.0331864	0.0396008	0.00641447	0.0133318	0.00357924	0.0128853	0.0114078	0.0152909	0.0038831	0.39548	0.383904	0.292524	0.0225927	0.788325	0.765732	0.693715	0.282387	0.783876	0.465812	0.930391	0.464579	0.0137909	0.00405776	0.0133735	0.0114078	0.0171668	0.00575905	0.0132374	0.00394052	0.0133735	0.0104038	0.0152909	0.00488701
	212	0.03751	0.00505381	0.0376224	0.0344084	0.0407783	0.00636993	0.0134891	0.00492554	0.0133735	0.0104038	0.0157623	0.00535841	0.386088	0.374072	0.287244	0.0230323	0.772116	0.749083	0.703657	0.260323	0.784435	0.577171	0.922989	0.345818	0.0216285	0.0806308	0.0143377	0.0114078	0.0152909	0.0038831	0.0222955	0.0877417	0.0133735	0.0109058	0.0162337	0.00532785
	213	0.0377613	0.00516482	0.0376224	0.0344084	0.0407783	0.00636993	0.0133331	0.00331572	0.0133735	0.0114078	0.0152909	0.0038831	0.391286	0.368068	0.332715	0.0243449	0.689473	0.665128	0.706033	0.252883	0.765148	0.545932	0.929484	0.383552	0.0222528	0.0925581	0.0123972	0.0114078	0.0152909	0.0038831	0.0130426	0.00369897	0.0128853	0.0104038	0.0152909	0.00488701
	214	0.038323	0.00469122	0.0384166	0.0356203	0.0415589	0.00593855	0.0234785	0.0958912	0.0133735	0.0123972	0.0162337	0.00383645	0.429738	0.408617	0.298886	0.0217068	0.905687	0.88398	0.729222	0.239437	0.777743	0.604813	0.922808	0.317996	0.0210289	0.0779191	0.0133735	0.0114078	0.0152909	0.0038831	0.0134862	0.00313284	0.0133735	0.0114078	0.0152909	0.0038831
	215	0.0380202	0.00530823	0.0372234	0.0344084	0.0415589	0.00715049	0.012758	0.00344259	0.0123972	0.0104038	0.0152909	0.00488701	0.450626	0.400105	0.41755	0.0256425	0.864089	0.838447	0.683691	0.281665	0.776325	0.519477	0.923134	0.403657	0.0178018	0.0408383	0.0133735	0.0114078	0.0162337	0.00482589	0.0135353	0.00723856	0.0123972	0.0104038	0.0152909	0.00488701
	216	0.0382085	0.0048201	0.0384166	0.034813	0.0407783	0.0059653	0.0134607	0.00365073	0.0133735	0.0114078	0.0152909	0.0038831	0.36766	0.376654	0.171028	0.0217068	0.771673	0.749967	0.673191	0.290991	0.732137	0.506029	0.923663	0.417635	0.0295815	0.116242	0.0123972	0.0114078	0.0148143	0.00340654	0.0135353	0.00378529	0.0133735	0.0109058	0.0162337	0.00532785
	217	0.0372871	0.00504346	0.0368245	0.0335951	0.0407783	0.00718322	0.0142872	0.00877316	0.0143377	0.0114078	0.0162337	0.00482589	0.371062	0.371669	0.268493	0.0234719	0.713313	0.689841	0.627073	0.287441	0.678641	0.444289	0.884446	0.440157	0.0137091	0.00340941	0.0138556	0.0114078	0.0152909	0.0038831	0.0156959	0.0200302	0.0133735	0.0114078	0.0162337	0.00482589
	218	0.038914	0.00513337	0.0388119	0.0356203	0.0419475	0.00632722	0.0125895	0.00352831	0.0123972	0.0104038	0.0143377	0.00393389	0.376601	0.380515	0.195894	0.0230323	0.742423	0.719391	0.678667	0.294713	0.785346	0.479289	0.929131	0.449842	0.0129823	0.0033064	0.0128853	0.0104038	0.0152909	0.00488701	0.0128045	0.00333352	0.0123972	0.0104038	0.0152909	0.00488701
	219	0.0380458	0.00403044	0.0376224	0.0352176	0.0407783	0.00556067	0.0128033	0.00337426	0.0123972	0.0104038	0.0152909	0.00488701	0.408848	0.372244	0.351971	0.0256425	0.791864	0.766222	0.689576	0.279736	0.780256	0.495272	0.92887	0.433598	0.0131758	0.00415149	0.0133735	0.0104038	0.0152909	0.00488701	0.0136231	0.00461556	0.0133735	0.0104038	0.0152909	0.00488701
	220	0.0378991	0.00509151	0.0384166	0.0340017	0.0407783	0.00677658	0.0155959	0.0184453	0.0143377	0.0114078	0.0162337	0.00482589	0.427133	0.395391	0.359869	0.0239084	0.854547	0.830639	0.687983	0.266745	0.764074	0.498195	0.912824	0.414629	0.0136994	0.00385081	0.0133735	0.0114078	0.0162337	0.00482589	0.0133451	0.003458	0.0133735	0.0104038	0.0157623	0.00535841
	221	0.037749	0.00477396	0.0372234	0.0344084	0.0407783	0.00636993	0.023793	0.0908423	0.0133735	0.0114078	0.0162337	0.00482589	0.429848	0.38872	0.432785	0.0239023	0.80661	0.782708	0.659918	0.269774	0.694817	0.48248	0.917989	0.43551	0.0213518	0.0790368	0.0133735	0.0114078	0.0157623	0.0043545	0.0132351	0.00350758	0.0133735	0.0104038	0.0157623	0.00535841
	222	0.0372275	0.00490013	0.0376224	0.0335951	0.0399945	0.00639937	0.0250719	0.0985795	0.0133735	0.0104038	0.0152909	0.00488701	0.409517	0.391778	0.288701	0.0256425	0.819346	0.793704	0.704672	0.270759	0.800962	0.574065	0.930985	0.35692	0.0150562	0.0146093	0.0133735	0.0114078	0.0162337	0.00482589	0.019973	0.0602691	0.0133735	0.0104038	0.0152909	0.00488701
	223	0.0367092	0.00481012	0.0368245	0.0340017	0.0392072	0.0052055	0.0177268	0.0369805	0.0133735	0.0114078	0.0171668	0.00575905	0.419883	0.387814	0.392949	0.0239084	0.813954	0.790046	0.696201	0.25528	0.75326	0.534765	0.906522	0.371757	0.0129476	0.00357644	0.0133735	0.0114078	0.0152909	0.0038831	0.0131606	0.00299695	0.0133735	0.0109058	0.0143377	0.00343193
	224	0.03726	0.00486002	0.0376224	0.0335951	0.0407783	0.00718322	0.0139092	0.00340846	0.0143377	0.0114078	0.0162337	0.00482589	0.361849	0.380496	0.134843	0.0234719	0.764107	0.740635	0.688797	0.291267	0.77033	0.491365	0.961765	0.4704	0.0135367	0.00356403	0.0133735	0.0114078	0.0152909	0.0038831	0.0134597	0.00329848	0.0133735	0.0114078	0.0157623	0.0043545
	225	0.037518	0.00533013	0.0376224	0.0344084	0.0411686	0.00676021	0.0137574	0.00333118	0.0143377	0.0114078	0.0157623	0.0043545	0.401868	0.396085	0.247516	0.0230323	0.787973	0.764941	0.717345	0.257394	0.771046	0.604938	0.923279	0.318341	0.0131834	0.003602	0.0133735	0.0104038	0.0152909	0.00488701	0.0133185	0.00447747	0.0133735	0.0104038	0.0152909	0.00488701
	226	0.0373807	0.00513163	0.0372234	0.0344084	0.0399945	0.00558608	0.0127015	0.00342577	0.0123972	0.0104038	0.0143377	0.00393389	0.357416	0.380966	0.14785	0.0243449	0.741211	0.716866	0.724954	0.266889	0.814746	0.606926	0.943368	0.336442	0.0210356	0.0794908	0.0133735	0.0114078	0.0152909	0.0038831	0.0135007	0.00364259	0.0133735	0.0114078	0.0157623	0.0043545
	227	0.0390967	0.00479746	0.0384166	0.036023	0.0419475	0.00592454	0.0193513	0.0467141	0.0133735	0.0114078	0.0157623	0.0043545	0.474051	0.384924	0.480098	0.0265008	0.866959	0.840458	0.724432	0.241184	0.788489	0.58191	0.90279	0.32088	0.013535	0.00313797	0.0133735	0.0114078	0.0157623	0.0043545	0.0153377	0.0206632	0.0133735	0.0114078	0.0152909	0.0038831
	228	0.0371986	0.00476362	0.0376224	0.0340017	0.0407783	0.00677658	0.0137306	0.0109791	0.0123972	0.0104038	0.0152909	0.00488701	0.395314	0.38846	0.254983	0.0243449	0.836616	0.812271	0.677383	0.264786	0.765557	0.4979	0.897544	0.399644	0.0149964	0.015684	0.0133735	0.0114078	0.0157623	0.0043545	0.0143232	0.0165481	0.0133735	0.0109058	0.0152909	0.00438506
	229	0.0368567	0.00525414	0.0368245	0.0335951	0.0399945	0.00639937	0.0134406	0.0030491	0.0133735	0.0114078	0.0152909	0.0038831	0.440328	0.389111	0.405261	0.0252119	0.814996	0.789784	0.682119	0.275489	0.744024	0.542159	0.928686	0.386527	0.0130345	0.00319743	0.0128853	0.0104038	0.0152909	0.00488701	0.013415	0.00367854	0.0133735	0.0104038	0.0152909	0.00488701
	230	0.0377003	0.00536026	0.0376224	0.0335951	0.0415589	0.00796378	0.0132075	0.00471387	0.0123972	0.0104038	0.0152909	0.00488701	0.412768	0.391886	0.326678	0.0243449	0.789338	0.764993	0.727477	0.244142	0.781921	0.600841	0.930481	0.32964	0.013532	0.00293377	0.0133735	0.0119025	0.0157623	0.00385978	0.017954	0.0410396	0.0133735	0.0114078	0.0152909	0.0038831
	231	0.0385462	0.00433427	0.0384166	0.036023	0.0415589	0.00553587	0.0132559	0.0035204	0.0133735	0.0109058	0.0152909	0.00438506	0.387284	0.385636	0.258444	0.0234719	0.778185	0.754713	0.704317	0.275218	0.765045	0.560655	0.937589	0.376933	0.0142859	0.00538399	0.0133735	0.0114078	0.0162337	0.00482589	0.0132938	0.00330787	0.0133735	0.0104038	0.0152909	0.00488701
	232	0.0375616	0.00494492	0.0368245	0.0335951	0.0415589	0.00796378	0.0221134	0.0884611	0.0128853	0.0114078	0.0152909	0.0038831	0.359012	0.369513	0.167014	0.0221497	0.734478	0.712328	0.700493	0.273352	0.753624	0.541893	0.92793	0.386037	0.0130744	0.00339901	0.0133735	0.0104038	0.0152909	0.00488701	0.0133176	0.00369783	0.0123972	0.0104038	0.0157623	0.00535841
	233	0.0361269	0.00469564	0.036023	0.0335951	0.0392072	0.00561215	0.0133702	0.0033429	0.0133735	0.0114078	0.0152909	0.0038831	0.432831	0.407358	0.349755	0.0239084	0.880258	0.85635	0.716615	0.248972	0.765666	0.597952	0.915068	0.317116	0.0132319	0.00338442	0.0133735	0.0104038	0.0152909	0.00488701	0.0134922	0.00344995	0.0133735	0.0114078	0.0152909	0.0038831
	234	0.0379464	0.00509769	0.0384166	0.0344084	0.0407783	0.00636993	0.013138	0.0037086	0.0133735	0.0104038	0.0157623	0.00535841	0.388784	0.375039	0.331005	0.0256425	0.766347	0.740705	0.675817	0.285966	0.750017	0.495519	0.905351	0.409832	0.0184304	0.0500473	0.0133735	0.0114078	0.0162337	0.00482589	0.0137459	0.00320538	0.0133735	0.0114078	0.0162337	0.00482589
	235	0.038022	0.00467214	0.0376224	0.0352176	0.0415589	0.00634122	0.0327652	0.138492	0.0133735	0.0114078	0.0152909	0.0038831	0.401017	0.373696	0.321254	0.0256425	0.7745	0.748858	0.693479	0.27829	0.787561	0.539606	0.91911	0.379503	0.0128714	0.00358783	0.0133735	0.0104038	0.0152909	0.00488701	0.013127	0.00309687	0.0133735	0.0114078	0.0152909	0.0038831
	236	0.0371627	0.00521471	0.036023	0.0335951	0.0411686	0.0075735	0.0143401	0.00376931	0.0143377	0.0123972	0.0162337	0.00383645	0.40293	0.38819	0.311151	0.0243449	0.806328	0.781983	0.631067	0.291265	0.686766	0.362786	0.896497	0.533711	0.0222964	0.0887081	0.0133735	0.0114078	0.0152909	0.0038831	0.0182884	0.0498618	0.0133735	0.0114078	0.0152909	0.0038831
	237	0.037759	0.00552372	0.0380195	0.0335951	0.0415589	0.00796378	0.0133469	0.00294641	0.0133735	0.0114078	0.0152909	0.0038831	0.402247	0.397117	0.219477	0.0230323	0.820787	0.797755	0.684099	0.278776	0.762039	0.484018	0.920781	0.436763	0.013381	0.0033281	0.0133735	0.0114078	0.0152909	0.0038831	0.0134513	0.00323784	0.0133735	0.0114078	0.0162337	0.00482589
	238	0.0373139	0.00518479	0.0376224	0.0335951	0.0407783	0.00718322	0.0130652	0.0032129	0.0133735	0.0114078	0.0148143	0.00340654	0.415918	0.369901	0.339251	0.0252119	0.768782	0.74357	0.669235	0.283181	0.758428	0.476869	0.882138	0.405269	0.0127499	0.00299656	0.0123972	0.0109058	0.0143377	0.00343193	0.0134486	0.00356145	0.0133735	0.0114078	0.0162337	0.00482589
	239	0.03751	0.00477615	0.0372234	0.0340017	0.0407783	0.00677658	0.0138131	0.00367359	0.0133735	0.0114078	0.0162337	0.00482589	0.343756	0.398295	0.0327755	0.0199141	0.780582	0.760668	0.74563	0.234147	0.816726	0.610216	0.939838	0.329622	0.0153745	0.0261503	0.0123972	0.0104038	0.0143377	0.00393389	0.0139364	0.00369503	0.0143377	0.0114078	0.0162337	0.00482589
	240	0.0371783	0.00493125	0.0376224	0.0335951	0.0399945	0.00639937	0.0134404	0.00358882	0.0133735	0.0114078	0.0152909	0.0038831	0.342556	0.37002	0.12218	0.0234719	0.68664	0.663168	0.715288	0.284527	0.813639	0.569383	0.959129	0.389746	0.0147462	0.0129404	0.0133735	0.0114078	0.0152909	0.0038831	0.0131081	0.00352178	0.0128853	0.0104038	0.0152909	0.00488701
	241	0.0372867	0.00556681	0.0364238	0.0331864	0.0411686	0.00798221	0.0130404	0.0030063	0.0133735	0.0114078	0.0152909	0.0038831	0.366456	0.359395	0.251108	0.0230323	0.735689	0.712657	0.687567	0.274487	0.776216	0.514079	0.912507	0.398428	0.0170142	0.0331944	0.0133735	0.0114078	0.0152909	0.0038831	0.0153592	0.021523	0.0123972	0.0104038	0.0152909	0.00488701
	242	0.037293	0.00482498	0.0368245	0.0344084	0.0407783	0.00636993	0.0132563	0.00349179	0.0133735	0.0114078	0.0152909	0.0038831	0.400309	0.381662	0.278486	0.0243449	0.818601	0.794257	0.676644	0.272485	0.730347	0.453249	0.923762	0.470513	0.0135792	0.00323849	0.0133735	0.0114078	0.0162337	0.00482589	0.0129618	0.00326905	0.0123972	0.0114078	0.0152909	0.0038831
	243	0.0374978	0.00518343	0.0376224	0.0335951	0.0415589	0.00796378	0.0145979	0.0100297	0.0133735	0.0114078	0.0157623	0.0043545	0.405313	0.39855	0.269374	0.0234719	0.825058	0.801587	0.660032	0.284683	0.71851	0.462385	0.912766	0.450381	0.0137486	0.0050954	0.0133735	0.0114078	0.0162337	0.00482589	0.0158556	0.0193819	0.0133735	0.0114078	0.0167002	0.00529247
	244	0.0368624	0.00508267	0.0368245	0.0335951	0.0399945	0.00639937	0.0134865	0.00358187	0.0133735	0.0114078	0.0152909	0.0038831	0.3915	0.381492	0.296647	0.0208141	0.781004	0.76019	0.683877	0.298437	0.787476	0.546084	0.923156	0.377071	0.0164374	0.0233564	0.0133735	0.0114078	0.0152909	0.0038831	0.018717	0.0446447	0.0133735	0.0119025	0.0162337	0.00433117
	245	0.0372187	0.0054445	0.0368245	0.0335951	0.0403864	0.00679129	0.0129753	0.00343734	0.0133735	0.0114078	0.0148143	0.00340654	0.433646	0.406523	0.357814	0.0230323	0.880215	0.857183	0.683259	0.290992	0.760074	0.470874	0.929569	0.458695	0.0140049	0.00724903	0.0133735	0.0104038	0.0152909	0.00488701	0.0133539	0.00325915	0.0133735	0.0114078	0.0152909	0.0038831
	246	0.0378509	0.0051158	0.0376224	0.0344084	0.0415589	0.00715049	0.0134405	0.00458289	0.0128853	0.0104038	0.0152909	0.00488701	0.365262	0.358093	0.266941	0.0243449	0.704319	0.679974	0.695122	0.282019	0.77442	0.538206	0.929447	0.391241	0.0132665	0.00326567	0.0133735	0.0104038	0.0152909	0.00488701	0.0130761	0.00315343	0.0123972	0.0104038	0.0152909	0.00488701
	247	0.0372485	0.00525915	0.0368245	0.0335951	0.0407783	0.00718322	0.0132165	0.00326403	0.0133735	0.0114078	0.0157623	0.0043545	0.386385	0.391974	0.179373	0.0230323	0.806548	0.783515	0.686251	0.290036	0.766498	0.513784	0.924794	0.41101	0.0143761	0.00353826	0.0143377	0.0123972	0.0171668	0.0047696	0.0179542	0.0475409	0.0133735	0.0114078	0.0143377	0.00292998
	248	0.038176	0.0051566	0.0376224	0.0344084	0.0415589	0.00715049	0.0132289	0.00321632	0.0133735	0.0114078	0.0152909	0.0038831	0.448789	0.386426	0.440844	0.0234719	0.833341	0.809869	0.689162	0.277721	0.745623	0.499773	0.917234	0.41746	0.0134712	0.00324168	0.0133735	0.0114078	0.0157623	0.0043545	0.0132146	0.00331476	0.0133735	0.0104038	0.0157623	0.00535841
	249	0.0372482	0.00554358	0.0368245	0.0344084	0.0403864	0.00597801	0.014119	0.00352002	0.0143377	0.0119025	0.0162337	0.00433117	0.430105	0.391882	0.376596	0.0217068	0.842747	0.82104	0.65634	0.265362	0.710996	0.490596	0.853112	0.362516	0.0131559	0.00355623	0.0133735	0.0104038	0.0157623	0.00535841	0.0225763	0.0891207	0.0133735	0.0114078	0.0162337	0.00482589
	250	0.0372908	0.00491591	0.0368245	0.0335951	0.0407783	0.00718322	0.0148503	0.0198463	0.0133735	0.0104038	0.0152909	0.00488701	0.40877	0.392373	0.332493	0.0221497	0.808851	0.786702	0.687747	0.289302	0.768158	0.491097	0.944778	0.453681	0.0134694	0.00335162	0.0133735	0.0114078	0.0152909	0.0038831	0.0195308	0.0654141	0.0133735	0.0104038	0.0157623	0.00535841
