# Supplementary material for: Exploiting Genomic Knowledge in Optimising Molecular Breeding Programmes: Algorithms from Evolutionary Computing
Source: PLoS One. 2012 Nov 21;7(11):e48862. doi: 10.1371/journal.pone.0048862 (PMC3504065; doi:10.1371/journal.pone.0048862)
Supplement: File S2 — Raw data for Fig 2 . (XLSX) [file pone.0048862.s002.xlsx]

## Sheet: info
	Figure Table	2
	Lambda	10000
	N	250
	K	5
	R	10
	B	0
	Tq	5

## Sheet: Fitness
	Gen	Summary Stats - Fitness - Repeated over 100 NK Landscapes
		BREEDER						Standard GA						Local Mating						Niching						EARL1						EARL2
		Mean	STD	Median	Q1	Q2	IQR	Mean	STD	Median	Q1	Q2	IQR	Mean	STD	Median	Q1	Q2	IQR	Mean	STD	Median	Q1	Q2	IQR	Mean	STD	Median	Q1	Q2	IQR	Mean	STD	Median	Q1	Q2	IQR
	0	0.569684	0.0059155	0.568873	0.564815	0.574502	0.00968721	0.569684	0.0059155	0.568873	0.564815	0.574502	0.00968721	0.569684	0.0059155	0.568873	0.564815	0.574502	0.00968721	0.569684	0.0059155	0.568873	0.564815	0.574502	0.00968721	0.569684	0.0059155	0.568873	0.564815	0.574502	0.00968721	0.569684	0.0059155	0.568873	0.564815	0.574502	0.00968721
	1	0.454497	0.0210805	0.45872	0.443579	0.467616	0.0240376	0.419035	0.0180853	0.418965	0.407491	0.430764	0.0232727	0.416132	0.0233714	0.416638	0.401332	0.431209	0.0298778	0.4179	0.018444	0.417665	0.404206	0.431076	0.0268694	0.418872	0.020739	0.418857	0.407194	0.43235	0.0251562	0.418617	0.0219007	0.417384	0.406646	0.430229	0.0235822
	2	0.482752	0.0190968	0.485501	0.469167	0.494846	0.0256789	0.429298	0.0185262	0.429631	0.419843	0.439989	0.0201461	0.428216	0.0201898	0.430538	0.415254	0.440097	0.0248439	0.430196	0.0182649	0.428702	0.416793	0.44635	0.0295577	0.430444	0.0195948	0.431898	0.418536	0.440569	0.0220331	0.429674	0.0202805	0.429548	0.416678	0.440898	0.0242198
	3	0.502804	0.018776	0.50262	0.490542	0.514091	0.0235481	0.441262	0.0172401	0.440491	0.429739	0.451796	0.0220568	0.435901	0.0197116	0.43479	0.42479	0.448609	0.0238188	0.442018	0.0175395	0.44151	0.429364	0.454936	0.025572	0.441087	0.0178203	0.440344	0.428557	0.453629	0.025072	0.442657	0.0190373	0.443146	0.431511	0.452982	0.0214713
	4	0.519286	0.0180387	0.519095	0.508103	0.530965	0.0228627	0.453975	0.0164147	0.452816	0.442506	0.466289	0.0237831	0.445424	0.0174943	0.444537	0.435859	0.458052	0.0221931	0.453356	0.0161552	0.454927	0.443402	0.462596	0.0191936	0.454337	0.0170967	0.452461	0.443183	0.463993	0.0208098	0.454473	0.0190254	0.452685	0.442023	0.467645	0.0256227
	5	0.533142	0.0178313	0.532429	0.522415	0.545073	0.022658	0.464704	0.0156954	0.464245	0.454574	0.475877	0.021303	0.455183	0.0181467	0.455095	0.443977	0.466074	0.0220971	0.465503	0.0152818	0.464155	0.45681	0.475021	0.0182117	0.463755	0.0167595	0.462865	0.453229	0.473855	0.0206258	0.464741	0.0171806	0.464046	0.45241	0.475696	0.0232865
	6	0.545337	0.0176284	0.544974	0.533955	0.556783	0.0228289	0.476087	0.0151821	0.47513	0.464774	0.488778	0.0240045	0.465949	0.0178094	0.463826	0.453877	0.478149	0.0242712	0.4777	0.0148651	0.477424	0.46923	0.488295	0.019066	0.476977	0.01674	0.474486	0.464403	0.488967	0.0245634	0.477442	0.0173424	0.477124	0.464903	0.491631	0.0267281
	7	0.556469	0.0176932	0.556982	0.542727	0.569535	0.0268088	0.486395	0.0149573	0.484724	0.476604	0.496443	0.0198388	0.474972	0.0162333	0.475767	0.463042	0.484787	0.0217454	0.487509	0.0154301	0.48748	0.481186	0.495349	0.0141633	0.487968	0.0167465	0.487654	0.475829	0.498826	0.0229966	0.488512	0.0171918	0.489204	0.475519	0.501405	0.0258859
	8	0.566607	0.0178661	0.56637	0.553004	0.579961	0.0269575	0.498556	0.0146985	0.499081	0.488629	0.509004	0.0203746	0.483266	0.0145607	0.482329	0.475217	0.493726	0.0185088	0.496346	0.015031	0.493506	0.487892	0.505748	0.0178569	0.500383	0.0163169	0.49876	0.491297	0.509289	0.0179922	0.49823	0.0164222	0.498586	0.486206	0.508876	0.0226703
	9	0.57563	0.017807	0.575724	0.560875	0.588632	0.0277567	0.507578	0.0142333	0.507796	0.499283	0.515326	0.0160436	0.494967	0.0153801	0.494306	0.483558	0.505662	0.0221036	0.504975	0.015693	0.504139	0.496267	0.514078	0.0178106	0.510524	0.0179504	0.508215	0.498164	0.52345	0.025286	0.509765	0.0168774	0.510448	0.498389	0.521636	0.0232474
	10	0.583998	0.0174486	0.58366	0.571239	0.596336	0.0250978	0.519978	0.0144212	0.520618	0.510018	0.528038	0.0180201	0.502807	0.0145614	0.501799	0.491542	0.512982	0.0214403	0.514672	0.016357	0.513235	0.504985	0.525348	0.0203625	0.520512	0.0174735	0.521415	0.507415	0.531653	0.024238	0.519878	0.0170274	0.519674	0.505193	0.533259	0.0280661
	11	0.591473	0.0170027	0.592433	0.579546	0.604143	0.0245965	0.529023	0.0142928	0.528249	0.518991	0.536955	0.0179637	0.512808	0.0137314	0.51316	0.504185	0.521349	0.0171636	0.524499	0.0157721	0.523531	0.514794	0.534188	0.0193933	0.53045	0.0172977	0.529503	0.515911	0.542966	0.0270557	0.529086	0.017542	0.531354	0.516517	0.540576	0.0240587
	12	0.598489	0.016744	0.599392	0.586249	0.610874	0.0246251	0.538176	0.0146149	0.537992	0.528699	0.546283	0.0175839	0.520113	0.013582	0.51871	0.512821	0.527276	0.0144551	0.532409	0.0157389	0.532889	0.522264	0.541474	0.0192098	0.539591	0.0182255	0.539448	0.524201	0.552584	0.0283827	0.538447	0.0165287	0.541046	0.524594	0.549959	0.0253654
	13	0.60467	0.016562	0.604387	0.592158	0.617186	0.0250274	0.547559	0.0156853	0.548131	0.536378	0.557624	0.0212461	0.526068	0.0123591	0.524276	0.516935	0.533916	0.0169813	0.540795	0.0167288	0.540778	0.529811	0.551342	0.0215311	0.548844	0.0183603	0.54595	0.534752	0.562869	0.0281164	0.547524	0.0176101	0.551283	0.532357	0.561082	0.0287252
	14	0.610446	0.0163725	0.610668	0.598434	0.621811	0.0233773	0.556998	0.0159074	0.558522	0.546185	0.567381	0.0211961	0.531584	0.0125035	0.529548	0.523208	0.539138	0.01593	0.547386	0.016264	0.548759	0.536539	0.557294	0.0207557	0.557855	0.0182487	0.557697	0.54466	0.570757	0.0260974	0.555549	0.0178727	0.557402	0.542465	0.568848	0.0263828
	15	0.615618	0.0160959	0.616589	0.603902	0.627278	0.0233758	0.564729	0.0161788	0.565512	0.551913	0.575234	0.0233206	0.538227	0.0128836	0.536371	0.531293	0.546039	0.0147457	0.555026	0.0163514	0.55801	0.546927	0.564334	0.017407	0.566389	0.0183191	0.56682	0.552142	0.582154	0.0300123	0.564571	0.0171891	0.567683	0.550858	0.578754	0.0278957
	16	0.620688	0.0157107	0.621191	0.610442	0.632098	0.0216559	0.573094	0.0160873	0.574868	0.563178	0.583902	0.0207235	0.542836	0.011625	0.540667	0.533778	0.549694	0.0159162	0.56163	0.0164691	0.563788	0.550912	0.571087	0.020175	0.574927	0.0183924	0.574105	0.560925	0.588373	0.0274487	0.573323	0.0176441	0.576012	0.559241	0.586	0.0267592
	17	0.625273	0.0156776	0.626602	0.61593	0.636858	0.0209278	0.58052	0.0163597	0.58157	0.570107	0.591126	0.021019	0.547911	0.0113996	0.545742	0.540055	0.55365	0.0135948	0.567572	0.0169406	0.569801	0.557734	0.579531	0.021797	0.582936	0.0177527	0.58257	0.567591	0.596321	0.0287295	0.581107	0.0177224	0.583385	0.567814	0.594468	0.0266534
	18	0.629957	0.015272	0.630859	0.619985	0.641517	0.0215318	0.588484	0.0157941	0.590469	0.576485	0.599241	0.0227561	0.55288	0.0110347	0.551061	0.545158	0.55851	0.0133528	0.573067	0.0163209	0.573674	0.563324	0.583201	0.0198771	0.590327	0.018045	0.590955	0.575137	0.604973	0.0298362	0.587749	0.0172495	0.588773	0.574856	0.602119	0.0272632
	19	0.63394	0.0150346	0.634025	0.623562	0.644981	0.0214186	0.596379	0.0155716	0.597784	0.583981	0.607353	0.0233721	0.557642	0.010858	0.55625	0.549828	0.563599	0.0137706	0.578985	0.0152793	0.581527	0.570339	0.589646	0.0193069	0.597336	0.0179312	0.598253	0.58199	0.607539	0.0255498	0.595	0.0180019	0.595874	0.582111	0.60812	0.0260091
	20	0.637614	0.0148404	0.638402	0.628762	0.648465	0.019703	0.603115	0.0163609	0.604892	0.592941	0.61427	0.0213295	0.562642	0.010798	0.561844	0.554647	0.571245	0.0165975	0.583014	0.0157707	0.583484	0.573976	0.595017	0.0210408	0.603745	0.0177926	0.603097	0.588357	0.616935	0.0285784	0.601698	0.0176243	0.602166	0.59015	0.615274	0.0251237
	21	0.640692	0.0146138	0.64149	0.631926	0.65092	0.0189942	0.609085	0.0161965	0.60979	0.598811	0.62129	0.0224787	0.567094	0.0110184	0.565841	0.559089	0.573205	0.0141151	0.587847	0.0166856	0.588202	0.578137	0.599582	0.0214445	0.609621	0.0174036	0.608666	0.595744	0.622322	0.0265774	0.607802	0.0179827	0.608634	0.596367	0.620394	0.0240269
	22	0.643738	0.0146014	0.643646	0.634877	0.653636	0.0187592	0.615244	0.0163439	0.6153	0.604702	0.626723	0.0220205	0.572024	0.0106959	0.571652	0.565022	0.577859	0.012837	0.590132	0.0161932	0.590775	0.579697	0.601229	0.0215323	0.614768	0.0174926	0.613606	0.600977	0.62631	0.025333	0.613857	0.018153	0.61483	0.603189	0.627663	0.0244746
	23	0.646768	0.014505	0.646687	0.637671	0.656579	0.018908	0.620301	0.0157737	0.621722	0.611226	0.631488	0.0202619	0.576438	0.0104941	0.575518	0.569067	0.583668	0.0146008	0.593211	0.015857	0.593445	0.584735	0.604155	0.0194195	0.620174	0.0166753	0.618382	0.608057	0.630339	0.0222826	0.619181	0.0180503	0.620679	0.608967	0.631957	0.0229899
	24	0.64936	0.0142947	0.649403	0.640444	0.659269	0.0188258	0.625879	0.0157649	0.627414	0.617331	0.636068	0.0187371	0.580783	0.0103383	0.580823	0.573105	0.585602	0.0124977	0.595722	0.0158273	0.596839	0.58693	0.606076	0.0191455	0.624856	0.0166546	0.623673	0.61111	0.635601	0.0244914	0.624434	0.0182538	0.624914	0.615597	0.636689	0.0210916
	25	0.651936	0.0142916	0.652157	0.642284	0.661152	0.018868	0.630262	0.0157071	0.6317	0.621543	0.641392	0.0198486	0.584871	0.010444	0.58509	0.57739	0.591074	0.0136837	0.597351	0.0151487	0.598182	0.58785	0.606076	0.0182253	0.629307	0.0166805	0.627561	0.617528	0.640013	0.0224851	0.629169	0.0184591	0.629891	0.620163	0.640978	0.0208143
	26	0.654257	0.0143461	0.654052	0.645061	0.664	0.0189392	0.634944	0.015458	0.636054	0.625929	0.646543	0.0206139	0.588882	0.0108849	0.588429	0.580524	0.595542	0.0150181	0.598434	0.0144348	0.599246	0.588408	0.607207	0.0187981	0.633722	0.0164241	0.632241	0.62118	0.64452	0.0233401	0.633183	0.0190356	0.632962	0.624918	0.646102	0.0211843
	27	0.656132	0.0142829	0.656143	0.646381	0.665563	0.0191825	0.638891	0.0155191	0.640305	0.628787	0.649774	0.0209866	0.592826	0.0102666	0.592743	0.58568	0.598738	0.0130583	0.599332	0.014046	0.599864	0.589239	0.608051	0.018812	0.637093	0.0165553	0.635378	0.626916	0.647976	0.0210603	0.637399	0.0189769	0.63721	0.628862	0.649366	0.0205043
	28	0.658233	0.0141667	0.658705	0.649279	0.667978	0.0186996	0.642833	0.0159279	0.644665	0.632537	0.654256	0.021719	0.595604	0.010517	0.594702	0.588534	0.603315	0.0147819	0.600017	0.0136903	0.599929	0.590177	0.608717	0.0185403	0.640724	0.0160742	0.639417	0.630765	0.65052	0.0197554	0.641021	0.019088	0.640431	0.631505	0.654934	0.0234288
	29	0.659809	0.0142226	0.660296	0.650845	0.670169	0.0193245	0.646308	0.0160795	0.648053	0.635603	0.65599	0.020387	0.599159	0.0103571	0.59891	0.592255	0.6063	0.0140452	0.600473	0.0134796	0.600953	0.590506	0.608717	0.0182114	0.643959	0.0162084	0.642334	0.632943	0.654039	0.0210953	0.644741	0.0190833	0.643848	0.63456	0.658541	0.0239814
	30	0.66161	0.0142144	0.662235	0.652247	0.671481	0.0192342	0.649289	0.0161086	0.651152	0.638683	0.659792	0.0211091	0.602466	0.010803	0.601932	0.595112	0.609832	0.0147202	0.600656	0.0133402	0.600953	0.591094	0.608717	0.0176236	0.646649	0.0156908	0.645134	0.63615	0.655629	0.0194792	0.647865	0.0193086	0.647615	0.63752	0.662535	0.0250157
	31	0.663227	0.0141577	0.664884	0.653601	0.672996	0.0193945	0.652032	0.0162221	0.654246	0.641339	0.662161	0.0208217	0.606164	0.0106612	0.605419	0.599787	0.612736	0.0129496	0.600848	0.0133557	0.60165	0.591632	0.609583	0.0179504	0.649576	0.0159436	0.648714	0.639154	0.659593	0.0204394	0.650732	0.0191043	0.650423	0.639916	0.665498	0.0255812
	32	0.665022	0.0142367	0.666372	0.655786	0.674813	0.0190265	0.654517	0.0161924	0.655713	0.644332	0.665289	0.0209577	0.60929	0.0106407	0.609056	0.601813	0.616374	0.0145614	0.600867	0.0133386	0.60165	0.591796	0.609742	0.017945	0.651937	0.0158695	0.651048	0.6416	0.66187	0.0202699	0.653356	0.0192374	0.653589	0.642564	0.668875	0.0263104
	33	0.666324	0.0143902	0.668171	0.657607	0.675615	0.0180087	0.656987	0.0159461	0.658045	0.647793	0.668324	0.0205312	0.61257	0.0108172	0.612817	0.605061	0.619185	0.0141247	0.601063	0.0132828	0.60165	0.592076	0.610332	0.0182554	0.654297	0.0154838	0.652938	0.644515	0.664262	0.0197464	0.655842	0.0190082	0.655321	0.645103	0.669493	0.0243901
	34	0.667549	0.0144616	0.66926	0.65844	0.676133	0.0176923	0.659096	0.0160389	0.660071	0.649363	0.670023	0.0206592	0.615473	0.0107986	0.615139	0.607142	0.623125	0.0159836	0.601162	0.0132434	0.60165	0.592076	0.610332	0.0182554	0.656275	0.0154574	0.654777	0.646504	0.666462	0.0199579	0.657785	0.0191574	0.657772	0.647172	0.671015	0.0238434
	35	0.668753	0.0146925	0.670438	0.660016	0.678309	0.0182931	0.661146	0.0162978	0.661313	0.652041	0.672719	0.0206782	0.618387	0.0106515	0.618051	0.610397	0.625855	0.0154579	0.601429	0.013299	0.602014	0.592545	0.610506	0.0179618	0.658176	0.0155168	0.65664	0.648157	0.668939	0.0207817	0.65977	0.0190634	0.659633	0.64937	0.67242	0.0230501
	36	0.669934	0.0147816	0.671298	0.661343	0.679666	0.0183232	0.662927	0.0162214	0.663431	0.654741	0.674071	0.0193302	0.621584	0.0108824	0.620278	0.613455	0.630987	0.017532	0.601608	0.0134073	0.602014	0.592545	0.611063	0.0185187	0.65964	0.0154781	0.658154	0.649525	0.671242	0.021717	0.661477	0.019246	0.661423	0.651198	0.674717	0.0235195
	37	0.671113	0.0148284	0.672928	0.662933	0.680868	0.0179342	0.664562	0.0162219	0.665138	0.656498	0.675459	0.0189613	0.624054	0.0105075	0.622932	0.616346	0.632194	0.0158471	0.601608	0.0134073	0.602014	0.592545	0.611063	0.0185187	0.661233	0.0155948	0.659812	0.650731	0.671724	0.0209929	0.663183	0.0192464	0.66365	0.653067	0.675788	0.0227209
	38	0.672006	0.0149866	0.6737	0.663178	0.681711	0.0185328	0.666077	0.0163551	0.667214	0.657497	0.677347	0.0198496	0.627032	0.0106505	0.62651	0.618961	0.633819	0.0148577	0.601608	0.0134073	0.602014	0.592545	0.611063	0.0185187	0.66299	0.0156676	0.661889	0.653285	0.673004	0.0197185	0.664521	0.0192043	0.665232	0.654342	0.676443	0.0221007
	39	0.672985	0.0151334	0.674033	0.663965	0.683409	0.0194445	0.667437	0.0164599	0.668686	0.659289	0.679228	0.0199391	0.629426	0.0106342	0.628074	0.622051	0.636304	0.0142532	0.601614	0.0134032	0.602014	0.592545	0.611063	0.0185187	0.664299	0.0155577	0.663968	0.654154	0.674973	0.0208189	0.665999	0.0191511	0.667223	0.655553	0.677964	0.022411
	40	0.673858	0.0150996	0.674755	0.66467	0.683946	0.0192751	0.668744	0.0163646	0.669317	0.660917	0.680498	0.0195809	0.63192	0.0100545	0.630776	0.624507	0.638033	0.0135261	0.601614	0.0134032	0.602014	0.592545	0.611063	0.0185187	0.665409	0.0154702	0.664914	0.655758	0.675878	0.0201195	0.667207	0.0191702	0.668967	0.656916	0.679052	0.0221368
	41	0.674647	0.0152178	0.675404	0.66539	0.68489	0.0194999	0.669876	0.0164012	0.670503	0.661354	0.681638	0.0202838	0.634537	0.0101175	0.634334	0.627482	0.641124	0.0136421	0.60162	0.0133969	0.602014	0.592545	0.611063	0.0185187	0.666681	0.0154897	0.666578	0.6559	0.677097	0.0211973	0.668278	0.0192163	0.669829	0.657249	0.6809	0.0236509
	42	0.675421	0.0153953	0.676633	0.665645	0.685811	0.0201661	0.670925	0.0164598	0.671868	0.663823	0.682786	0.0189639	0.637064	0.0100154	0.636637	0.630338	0.644105	0.0137671	0.60162	0.0133969	0.602014	0.592545	0.611063	0.0185187	0.667649	0.0154143	0.66778	0.657167	0.678358	0.0211911	0.669598	0.0189884	0.671683	0.660241	0.6815	0.0212589
	43	0.676226	0.0155914	0.677188	0.66585	0.686884	0.0210345	0.671921	0.0164923	0.672913	0.665115	0.68421	0.0190943	0.639364	0.0100198	0.63844	0.632466	0.646855	0.014389	0.60162	0.0133969	0.602014	0.592545	0.611063	0.0185187	0.668648	0.0154379	0.66806	0.658543	0.679083	0.0205403	0.670597	0.0190621	0.672147	0.660701	0.682628	0.0219272
	44	0.677096	0.0157066	0.678438	0.667367	0.68777	0.0204029	0.672763	0.0164502	0.673748	0.665336	0.68456	0.0192244	0.641455	0.0102666	0.640815	0.634631	0.648466	0.0138347	0.60162	0.0133969	0.602014	0.592545	0.611063	0.0185187	0.669603	0.0154511	0.668697	0.659101	0.680251	0.0211493	0.671629	0.0190068	0.672818	0.661406	0.683537	0.0221306
	45	0.677826	0.0157217	0.678868	0.667561	0.687992	0.0204309	0.673586	0.0163482	0.674567	0.665666	0.685587	0.0199206	0.644104	0.0101425	0.643417	0.637369	0.650381	0.013012	0.60162	0.0133969	0.602014	0.592545	0.611063	0.0185187	0.670458	0.0154418	0.670101	0.659915	0.681345	0.0214302	0.672446	0.0189684	0.67304	0.661757	0.684315	0.0225585
	46	0.67849	0.015737	0.679155	0.668908	0.688622	0.0197141	0.674442	0.0163165	0.675397	0.665678	0.686518	0.0208395	0.646037	0.0102687	0.644823	0.639042	0.653446	0.014404	0.60162	0.0133969	0.602014	0.592545	0.611063	0.0185187	0.67123	0.015388	0.671031	0.660104	0.681475	0.0213712	0.673406	0.018869	0.674291	0.662789	0.684778	0.0219895
	47	0.679138	0.0159451	0.67961	0.669074	0.689912	0.0208385	0.675235	0.0162107	0.675796	0.666254	0.68696	0.0207057	0.6479	0.00976755	0.647712	0.641109	0.654339	0.0132304	0.60162	0.0133969	0.602014	0.592545	0.611063	0.0185187	0.672083	0.0154527	0.671678	0.660768	0.682721	0.0219527	0.674123	0.018678	0.675179	0.663571	0.684813	0.0212426
	48	0.679646	0.0160316	0.680054	0.669991	0.691261	0.0212701	0.675907	0.0161191	0.676225	0.666467	0.687396	0.0209287	0.64988	0.0100148	0.649805	0.642995	0.656372	0.013377	0.60162	0.0133969	0.602014	0.592545	0.611063	0.0185187	0.672788	0.0153486	0.671789	0.66167	0.684101	0.0224318	0.674876	0.0184553	0.675621	0.663842	0.685124	0.0212813
	49	0.679949	0.0160782	0.680532	0.670576	0.692154	0.0215783	0.676577	0.0161054	0.677595	0.666859	0.687765	0.0209052	0.651382	0.0102185	0.651441	0.644366	0.657882	0.0135168	0.60162	0.0133969	0.602014	0.592545	0.611063	0.0185187	0.673423	0.0153324	0.672446	0.662572	0.684398	0.0218264	0.675538	0.0184487	0.676386	0.664348	0.685553	0.0212044
	50	0.68039	0.0161349	0.68054	0.671668	0.692414	0.0207464	0.677188	0.0160665	0.678001	0.667291	0.688561	0.0212702	0.653297	0.0100766	0.653037	0.646247	0.660579	0.0143322	0.60162	0.0133969	0.602014	0.592545	0.611063	0.0185187	0.674032	0.0152617	0.673388	0.663301	0.685135	0.0218343	0.676194	0.0183612	0.677079	0.664964	0.686239	0.0212749
	51	0.680808	0.0162656	0.681247	0.671864	0.693397	0.0215331	0.677884	0.0161098	0.678671	0.667777	0.689052	0.0212747	0.655317	0.0102905	0.654316	0.647954	0.661768	0.0138142	0.601649	0.0134044	0.602014	0.592545	0.611063	0.0185187	0.67463	0.0151688	0.674119	0.663726	0.685149	0.0214225	0.676815	0.0182067	0.677458	0.665427	0.686518	0.0210916
	52	0.681151	0.016295	0.681496	0.671893	0.693698	0.0218049	0.678367	0.0161558	0.678987	0.667811	0.689448	0.0216374	0.656779	0.0102626	0.657017	0.649397	0.663121	0.013724	0.601654	0.0134037	0.602014	0.592545	0.611063	0.0185187	0.67513	0.0150777	0.67448	0.664526	0.685646	0.0211199	0.677359	0.0180895	0.677855	0.665467	0.68752	0.0220527
	53	0.681531	0.0163315	0.681776	0.67273	0.693698	0.0209676	0.679046	0.0160737	0.680536	0.66883	0.689711	0.0208808	0.658459	0.0104158	0.658885	0.650863	0.665752	0.0148881	0.601713	0.0133486	0.602014	0.592596	0.611063	0.0184668	0.675745	0.0150042	0.674891	0.665964	0.686045	0.0200811	0.677921	0.0179786	0.678507	0.667147	0.688618	0.0214709
	54	0.681935	0.0164014	0.682097	0.673185	0.693848	0.0206627	0.679439	0.0160019	0.680739	0.668951	0.690009	0.0210586	0.65976	0.0103183	0.660546	0.651958	0.666603	0.0146452	0.601713	0.0133486	0.602014	0.592596	0.611063	0.0184668	0.676153	0.0149193	0.67516	0.666339	0.686408	0.0200682	0.678442	0.0179776	0.67893	0.667187	0.689061	0.0218732
	55	0.682358	0.0164509	0.68286	0.673185	0.693848	0.0206627	0.67997	0.0160108	0.681238	0.669491	0.690665	0.0211736	0.661231	0.0104544	0.661307	0.653226	0.668541	0.0153143	0.601715	0.0133473	0.602014	0.592686	0.611063	0.0183772	0.676689	0.0148312	0.676292	0.666466	0.686682	0.0202153	0.678986	0.0177806	0.679418	0.66921	0.689333	0.0201229
	56	0.68276	0.0164604	0.683372	0.673741	0.694391	0.0206503	0.680501	0.0158034	0.68154	0.670908	0.690735	0.0198275	0.662962	0.0104017	0.664299	0.655214	0.669513	0.0142986	0.601715	0.0133473	0.602014	0.592686	0.611063	0.0183772	0.677146	0.0148583	0.676709	0.666933	0.68701	0.0200763	0.679461	0.0176331	0.679709	0.670711	0.689333	0.0186221
	57	0.682994	0.0164326	0.683372	0.674072	0.694609	0.0205365	0.680995	0.0157569	0.682774	0.670936	0.691197	0.0202604	0.664256	0.0102357	0.665447	0.657539	0.66984	0.012301	0.601744	0.0133531	0.602014	0.592802	0.611063	0.0182609	0.677609	0.0149306	0.677706	0.667218	0.68701	0.0197912	0.679905	0.0174435	0.679709	0.671058	0.68936	0.0183017
	58	0.683406	0.0164951	0.683372	0.674403	0.69555	0.0211467	0.681364	0.0156305	0.682871	0.671477	0.691713	0.0202364	0.665661	0.0102385	0.666296	0.65829	0.671924	0.0136343	0.601768	0.0133377	0.602014	0.593165	0.611063	0.0178986	0.678022	0.0147012	0.678514	0.668005	0.68701	0.0190043	0.680449	0.0173045	0.680645	0.671973	0.690588	0.0186146
	59	0.683708	0.0164513	0.683574	0.674766	0.69555	0.0207842	0.681708	0.0156676	0.683184	0.671477	0.691713	0.0202364	0.666816	0.0103186	0.667164	0.659333	0.673895	0.0145629	0.601861	0.0133581	0.602014	0.593165	0.611063	0.0178986	0.678445	0.0147099	0.678864	0.668608	0.687275	0.0186669	0.680729	0.0172601	0.680846	0.672434	0.690618	0.0181843
	60	0.684095	0.0164262	0.68452	0.674879	0.695835	0.0209561	0.682133	0.01561	0.683198	0.671477	0.692566	0.0210884	0.668158	0.0103115	0.668768	0.660422	0.675245	0.0148235	0.601948	0.0133173	0.602014	0.593165	0.611063	0.0178986	0.678773	0.0147316	0.67889	0.669	0.687887	0.0188867	0.681032	0.0172321	0.681216	0.672643	0.69092	0.0182768
	61	0.684385	0.0164793	0.684633	0.674879	0.695999	0.0211202	0.68242	0.0155217	0.683854	0.671477	0.693293	0.0218157	0.669289	0.0103532	0.669798	0.661241	0.676601	0.0153599	0.602086	0.013257	0.602014	0.593495	0.611063	0.0175683	0.679236	0.0147741	0.679023	0.66928	0.689257	0.0199765	0.681359	0.0170712	0.681501	0.673262	0.691104	0.0178421
	62	0.684649	0.0165076	0.684952	0.674881	0.69601	0.0211296	0.682785	0.0156378	0.683986	0.671477	0.694638	0.0231612	0.670377	0.0102005	0.669954	0.662737	0.676977	0.0142394	0.602209	0.0132393	0.602101	0.593495	0.611063	0.0175683	0.679569	0.0147378	0.67924	0.669625	0.689257	0.0196321	0.681657	0.0170476	0.681668	0.673744	0.691123	0.0173785
	63	0.684968	0.0165491	0.685691	0.675062	0.696121	0.0210597	0.683137	0.0156575	0.684596	0.671477	0.695145	0.0236683	0.671569	0.0101322	0.672263	0.66339	0.678043	0.0146522	0.602274	0.0132059	0.602101	0.593495	0.611063	0.0175683	0.679913	0.0147211	0.679284	0.671333	0.690217	0.0188841	0.682095	0.0170225	0.681983	0.674612	0.691752	0.0171398
	64	0.685202	0.0165211	0.685805	0.675614	0.696121	0.0205072	0.683381	0.015611	0.684894	0.673107	0.69531	0.0222026	0.672653	0.0100523	0.673454	0.664597	0.679411	0.0148147	0.602291	0.0131931	0.602101	0.593495	0.611063	0.0175683	0.680233	0.0146893	0.679284	0.671963	0.690782	0.0188183	0.682424	0.0169785	0.682624	0.674629	0.692304	0.0176751
	65	0.685436	0.0165134	0.685859	0.675614	0.696121	0.0205072	0.683699	0.0155883	0.685033	0.67434	0.695605	0.0212648	0.673734	0.0101293	0.673888	0.665558	0.680442	0.0148842	0.602563	0.0130431	0.602101	0.594017	0.61175	0.0177332	0.680632	0.0146262	0.679778	0.672151	0.691356	0.0192046	0.682691	0.0169973	0.682917	0.675358	0.692648	0.0172902
	66	0.685652	0.0165035	0.686481	0.675614	0.696207	0.0205927	0.68393	0.0155493	0.685169	0.67434	0.695939	0.0215985	0.674452	0.0101147	0.674555	0.665838	0.681082	0.0152439	0.602633	0.0130124	0.602138	0.594838	0.61175	0.0169128	0.680915	0.014669	0.679778	0.672151	0.691829	0.0196777	0.682909	0.0169151	0.682917	0.675468	0.692648	0.0171798
	67	0.685916	0.0165478	0.687437	0.675614	0.697066	0.0214516	0.684143	0.01556	0.685586	0.674392	0.696605	0.0222139	0.675365	0.0101958	0.675676	0.666617	0.681868	0.0152511	0.602838	0.0130342	0.602138	0.595121	0.612192	0.0170709	0.681242	0.0145433	0.679944	0.672281	0.692339	0.0200582	0.683213	0.0169258	0.683185	0.675468	0.692659	0.0171909
	68	0.686079	0.0165507	0.687889	0.675787	0.697066	0.0212789	0.68431	0.0155045	0.685999	0.674404	0.696848	0.0224438	0.676359	0.0102732	0.676552	0.668012	0.683184	0.0151721	0.602998	0.0129914	0.602138	0.595121	0.612192	0.0170709	0.681637	0.0146215	0.68047	0.672829	0.693198	0.0203689	0.683466	0.0168252	0.683399	0.675791	0.692744	0.0169539
	69	0.686284	0.0165261	0.688017	0.67586	0.697066	0.0212061	0.68459	0.0155655	0.686435	0.674485	0.697104	0.0226195	0.677215	0.0102141	0.677382	0.668605	0.684142	0.015537	0.603231	0.0129103	0.602277	0.595951	0.612192	0.0162412	0.681832	0.0146277	0.6808	0.67314	0.693245	0.0201048	0.683587	0.0168197	0.683399	0.676278	0.692744	0.016466
	70	0.686414	0.0165219	0.688017	0.676248	0.697066	0.0208176	0.684723	0.0155504	0.686435	0.674505	0.697412	0.0229073	0.677983	0.0101237	0.678495	0.669659	0.684669	0.0150109	0.603401	0.0129919	0.602369	0.595951	0.612192	0.0162412	0.682101	0.0145947	0.681124	0.673787	0.693294	0.0195074	0.683813	0.01675	0.683907	0.676515	0.693047	0.0165313

## Sheet: Entropy
	Gen	Summary Stats - Entropy - Repeated over 100 NK Landscapes
		BREEDER						Standard GA						Local Mating						Niching						EARL1						EARL2
		Mean	STD	Median	Q1	Q2	IQR	Mean	STD	Median	Q1	Q2	IQR	Mean	STD	Median	Q1	Q2	IQR	Mean	STD	Median	Q1	Q2	IQR	Mean	STD	Median	Q1	Q2	IQR	Mean	STD	Median	Q1	Q2	IQR
	0	0.999927	6.1385e-06	0.999928	0.999923	0.999932	9.09653e-06	0.999927	6.1385e-06	0.999928	0.999923	0.999932	9.09653e-06	0.999927	6.1385e-06	0.999928	0.999923	0.999932	9.09653e-06	0.999927	6.1385e-06	0.999928	0.999923	0.999932	9.09653e-06	0.999927	6.1385e-06	0.999928	0.999923	0.999932	9.09653e-06	0.999927	6.1385e-06	0.999928	0.999923	0.999932	9.09653e-06
	1	0.0375701	0.00031554	0.0376073	0.0373586	0.0377996	0.000440997	0.999837	1.62861e-05	0.999837	0.999825	0.999848	2.33329e-05	0.999853	1.26805e-05	0.999854	0.999844	0.999862	1.78562e-05	0.999837	1.73592e-05	0.999837	0.999827	0.999849	2.15648e-05	0.99984	1.65777e-05	0.999841	0.99983	0.999852	2.19359e-05	0.999837	1.61767e-05	0.999839	0.999827	0.999846	1.92227e-05
	2	0.0375367	0.000376922	0.037566	0.0372937	0.0377546	0.000460908	0.999508	0.000126094	0.999524	0.999423	0.999606	0.000183062	0.999745	2.79603e-05	0.99975	0.999728	0.999763	3.51277e-05	0.999513	0.000126199	0.99953	0.999414	0.999616	0.000201705	0.999497	0.000126462	0.999511	0.999432	0.999605	0.000173045	0.999512	0.000124304	0.999527	0.99945	0.999597	0.000146874
	3	0.0375104	0.000281003	0.0375242	0.0373301	0.0376968	0.000366748	0.997653	0.000783362	0.99775	0.997121	0.998259	0.00113882	0.999528	8.42959e-05	0.999537	0.999479	0.999586	0.000107075	0.997643	0.000781142	0.997689	0.997085	0.998242	0.00115679	0.997567	0.000773251	0.997635	0.997053	0.998256	0.00120356	0.997655	0.000779022	0.99774	0.99711	0.998221	0.00111197
	4	0.0375101	0.000330999	0.0374862	0.0373362	0.0377362	0.000400028	0.990267	0.00274682	0.9903	0.98814	0.992318	0.00417817	0.999051	0.000223825	0.999062	0.998903	0.999214	0.00031041	0.990368	0.00269531	0.990424	0.988831	0.992191	0.00335982	0.989804	0.00279757	0.990275	0.987745	0.991497	0.0037519	0.990355	0.00273388	0.990541	0.988265	0.992051	0.00378607
	5	0.0375535	0.000315543	0.0375514	0.0373131	0.0377642	0.000451135	0.972679	0.0102691	0.974926	0.969501	0.978862	0.00936106	0.998119	0.000471733	0.998119	0.997812	0.998485	0.000673298	0.975343	0.00624544	0.97653	0.97201	0.979842	0.00783264	0.970676	0.00970543	0.97175	0.967296	0.977597	0.0103007	0.972702	0.00885663	0.974545	0.968648	0.977996	0.00934799
	6	0.0375424	0.000280451	0.0375217	0.0373628	0.0377297	0.000366948	0.935135	0.051174	0.952041	0.930751	0.959943	0.0291924	0.996602	0.000792113	0.996589	0.996072	0.997175	0.00110314	0.961979	0.00962839	0.963924	0.955594	0.969427	0.013833	0.930268	0.037685	0.939832	0.9091	0.957372	0.048272	0.932783	0.0430451	0.943117	0.921978	0.95869	0.0367116
	7	0.0375462	0.000306513	0.0375437	0.0373532	0.0377161	0.000362955	0.865244	0.122262	0.911405	0.833146	0.930783	0.0976373	0.99451	0.00108749	0.994478	0.993773	0.995289	0.00151582	0.954131	0.0135396	0.957518	0.946203	0.964336	0.0181328	0.846304	0.111094	0.886515	0.797743	0.921483	0.12374	0.835215	0.134952	0.885097	0.80112	0.922469	0.121349
	8	0.0375078	0.000322906	0.0375474	0.0373089	0.0377406	0.000431758	0.785734	0.146315	0.821116	0.735049	0.888859	0.15381	0.991954	0.001337	0.991874	0.991091	0.992783	0.00169199	0.939628	0.027088	0.946999	0.930313	0.95675	0.0264366	0.732833	0.180889	0.792132	0.654471	0.867973	0.213501	0.69447	0.215851	0.774309	0.551922	0.863092	0.31117
	9	0.0375646	0.00024872	0.0375567	0.0374217	0.0376955	0.000273818	0.690142	0.187922	0.72058	0.605494	0.844481	0.238987	0.989125	0.00153022	0.989205	0.988146	0.989963	0.00181684	0.913618	0.0544618	0.928644	0.901941	0.949687	0.0477453	0.618685	0.224345	0.689965	0.432892	0.80568	0.372787	0.56537	0.242513	0.59218	0.361369	0.784586	0.423217
	10	0.0375978	0.000355134	0.0375432	0.0373481	0.0378041	0.00045598	0.593001	0.21632	0.613005	0.432541	0.793106	0.360565	0.986195	0.00172089	0.986407	0.985109	0.98727	0.00216114	0.875623	0.0920688	0.907439	0.845769	0.937682	0.0919126	0.529551	0.233509	0.531991	0.314155	0.743704	0.429549	0.477197	0.23999	0.463602	0.276667	0.688824	0.412157
	11	0.0375347	0.000354815	0.0374867	0.0372756	0.0377222	0.0004466	0.512274	0.23138	0.493162	0.298235	0.723346	0.425111	0.983308	0.00194452	0.983423	0.98221	0.984547	0.00233752	0.831312	0.1257	0.876695	0.765599	0.923026	0.157427	0.449717	0.228442	0.431131	0.227002	0.62548	0.398478	0.427223	0.225248	0.388304	0.234013	0.587876	0.353863
	12	0.0376114	0.000314695	0.0375941	0.0373696	0.0378551	0.00048557	0.449249	0.225283	0.409711	0.254387	0.61703	0.362643	0.980479	0.00225275	0.980528	0.979076	0.982005	0.00292904	0.788058	0.147185	0.8385	0.671421	0.899783	0.228361	0.385576	0.210659	0.339594	0.215532	0.537077	0.321545	0.383244	0.20995	0.313101	0.209946	0.513989	0.304043
	13	0.0375195	0.000308294	0.0375272	0.0373217	0.0377462	0.000424453	0.398709	0.211102	0.352282	0.214747	0.555958	0.34121	0.977685	0.0025938	0.977783	0.975737	0.979551	0.00381354	0.747947	0.15701	0.79782	0.62052	0.87368	0.25316	0.338509	0.188843	0.279574	0.20686	0.428987	0.222128	0.347693	0.193767	0.289708	0.194969	0.414001	0.219033
	14	0.0375708	0.000333071	0.0375533	0.0373449	0.0378691	0.000524225	0.354734	0.194118	0.302382	0.200154	0.456868	0.256714	0.974923	0.00297452	0.975038	0.973077	0.976982	0.00390419	0.709601	0.156984	0.74561	0.571118	0.836534	0.265417	0.302279	0.166631	0.249789	0.187415	0.358528	0.171114	0.315661	0.179903	0.270728	0.192107	0.359862	0.167755
	15	0.0375055	0.000348591	0.037493	0.0372616	0.0377704	0.000508779	0.320496	0.175683	0.260172	0.196665	0.373891	0.177226	0.972185	0.00342753	0.97242	0.969901	0.974587	0.00468565	0.672312	0.149362	0.69217	0.528659	0.799955	0.271297	0.274755	0.13821	0.23899	0.178378	0.315816	0.137438	0.294635	0.170138	0.256621	0.18086	0.332623	0.151764
	16	0.0374975	0.000335048	0.0374329	0.0372896	0.0377322	0.000442583	0.296688	0.154592	0.239103	0.190923	0.349824	0.158901	0.969508	0.00386958	0.970064	0.966924	0.972327	0.00540334	0.637998	0.140977	0.615674	0.505307	0.760784	0.255477	0.255104	0.119026	0.221749	0.181036	0.289263	0.108227	0.275267	0.155794	0.232285	0.17869	0.282526	0.103835
	17	0.0375302	0.000299875	0.0375548	0.0373388	0.0377108	0.000371986	0.274959	0.13308	0.229211	0.188114	0.313359	0.125245	0.96675	0.00429477	0.967526	0.964003	0.969868	0.00586506	0.611795	0.132105	0.572366	0.499145	0.715167	0.216022	0.241157	0.104608	0.212131	0.17702	0.262404	0.0853849	0.252617	0.125594	0.218412	0.175963	0.267905	0.0919422
	18	0.0375467	0.00030481	0.0375457	0.0372612	0.0377563	0.000495135	0.261677	0.120731	0.218901	0.186088	0.291743	0.105655	0.964004	0.00471562	0.964553	0.960866	0.967434	0.00656754	0.593998	0.120267	0.551845	0.496463	0.670688	0.174225	0.229295	0.0926437	0.206149	0.169843	0.247718	0.0778745	0.234058	0.103081	0.207436	0.175286	0.247126	0.0718397
	19	0.0375145	0.000325402	0.0374916	0.0372812	0.0377822	0.000501062	0.248485	0.103148	0.213364	0.183679	0.27786	0.0941811	0.961176	0.00516448	0.962182	0.957699	0.9647	0.00700132	0.582104	0.107316	0.539753	0.502523	0.647768	0.145245	0.220362	0.0872603	0.198376	0.166661	0.235313	0.0686527	0.220988	0.0864241	0.202372	0.173359	0.235579	0.0622198
	20	0.0374785	0.000317302	0.0374964	0.037283	0.0376677	0.000384755	0.233892	0.0896585	0.205422	0.177653	0.263667	0.0860146	0.958272	0.00566306	0.958995	0.954712	0.962066	0.00735421	0.576646	0.0949541	0.531606	0.51233	0.618214	0.105884	0.212248	0.0839614	0.191646	0.162404	0.227722	0.0653178	0.211214	0.0776636	0.197232	0.167432	0.225825	0.0583929
	21	0.0375785	0.000334876	0.0376301	0.0373501	0.0378266	0.000476487	0.222117	0.0818386	0.197407	0.170728	0.252967	0.0822393	0.955237	0.00623011	0.956267	0.950914	0.959311	0.00839667	0.576865	0.0845177	0.537832	0.523823	0.596807	0.0729842	0.202872	0.0787858	0.184749	0.157732	0.222079	0.0643467	0.203686	0.0721194	0.192189	0.164439	0.215593	0.0511547
	22	0.0375188	0.000316224	0.037513	0.0373074	0.0376989	0.000391475	0.209972	0.070888	0.190059	0.163011	0.243142	0.0801314	0.952126	0.00684868	0.953365	0.947388	0.9568	0.00941258	0.581016	0.0759525	0.548113	0.538006	0.589809	0.0518035	0.191395	0.0696755	0.176547	0.153426	0.207317	0.0538915	0.195528	0.0676885	0.184979	0.158744	0.206898	0.0481533
	23	0.0375575	0.000320592	0.0375614	0.0373061	0.0377782	0.000472093	0.198234	0.0637481	0.182592	0.153501	0.230462	0.0769606	0.948859	0.00753928	0.950247	0.943822	0.954096	0.0102739	0.588578	0.0688071	0.559704	0.552277	0.590842	0.0385651	0.180032	0.0621151	0.167071	0.147509	0.196799	0.0492897	0.18729	0.0646725	0.1758	0.152597	0.199628	0.0470303
	24	0.0375505	0.000290209	0.0375462	0.0373768	0.0377355	0.00035874	0.186261	0.0566429	0.171598	0.146806	0.218087	0.0712805	0.945537	0.00821426	0.946273	0.93995	0.951108	0.011158	0.598408	0.0629299	0.573841	0.566885	0.598357	0.0314721	0.169631	0.0539036	0.15749	0.138637	0.186781	0.0481441	0.178649	0.0637137	0.168116	0.148511	0.190197	0.041686
	25	0.03755	0.000304025	0.0376063	0.0373397	0.0377413	0.000401646	0.174338	0.0491061	0.161448	0.138592	0.204124	0.0655316	0.942136	0.00898679	0.943261	0.935813	0.948367	0.0125537	0.609574	0.0578088	0.587628	0.581698	0.608335	0.0266369	0.1589	0.0448525	0.147713	0.131178	0.176424	0.0452452	0.16967	0.0651409	0.157025	0.140324	0.182212	0.0418874
	26	0.0375879	0.000293637	0.0375615	0.0373977	0.0377711	0.000373414	0.163223	0.0455642	0.150849	0.127954	0.194132	0.0661781	0.9388	0.00971482	0.939909	0.93211	0.945871	0.0137611	0.621477	0.0530842	0.601565	0.596695	0.618782	0.022087	0.149228	0.0414553	0.139965	0.124987	0.163126	0.0381387	0.160674	0.0662373	0.150163	0.128848	0.175131	0.0462835
	27	0.0375622	0.000303034	0.0375426	0.0373349	0.0377492	0.000414293	0.152922	0.0432328	0.139386	0.119489	0.184799	0.0653096	0.935336	0.0105115	0.93658	0.927593	0.942768	0.0151754	0.634056	0.0487104	0.616103	0.611578	0.631168	0.0195896	0.139956	0.0393329	0.132263	0.117363	0.152733	0.0353698	0.150495	0.0604111	0.140541	0.12029	0.165862	0.0455718
	28	0.0375397	0.000270244	0.0375229	0.0373641	0.0376882	0.000324067	0.142785	0.0414867	0.130894	0.111263	0.177112	0.0658492	0.931848	0.0113091	0.933137	0.923846	0.939744	0.0158988	0.646811	0.0444986	0.631429	0.626384	0.644908	0.0185239	0.130616	0.0377522	0.121993	0.108233	0.143367	0.0351336	0.138538	0.0462564	0.130514	0.110969	0.153368	0.0423989
	29	0.0375753	0.000286512	0.0376119	0.0373697	0.0378044	0.000434746	0.133033	0.0398198	0.123777	0.102957	0.16595	0.062993	0.928337	0.0121681	0.929865	0.92051	0.936741	0.0162314	0.65965	0.0408001	0.645265	0.641103	0.658166	0.0170626	0.121471	0.0359309	0.116286	0.0996768	0.133127	0.0334498	0.127644	0.0413411	0.119022	0.102923	0.143206	0.040283
	30	0.0375652	0.000367761	0.0375507	0.0372971	0.0378288	0.000531662	0.123254	0.0378653	0.117193	0.0972265	0.151189	0.0539621	0.924755	0.0130165	0.926313	0.917003	0.933602	0.0165987	0.67289	0.0371755	0.660347	0.655296	0.671884	0.0165878	0.112986	0.0344246	0.107539	0.0909297	0.125746	0.0348166	0.117648	0.0391189	0.111752	0.0929196	0.131746	0.0388261
	31	0.0375872	0.000337311	0.0375773	0.0373702	0.0377962	0.000425972	0.11356	0.0355371	0.108905	0.087512	0.137254	0.0497416	0.921126	0.0139171	0.923155	0.912843	0.930429	0.0175865	0.68586	0.034556	0.674171	0.669855	0.6844	0.0145443	0.105036	0.0331692	0.0997619	0.0847235	0.116816	0.0320925	0.10856	0.0368864	0.104313	0.0857481	0.120625	0.0348766
	32	0.0374911	0.000306055	0.0374952	0.0372649	0.0376722	0.000407261	0.104071	0.0331952	0.0991648	0.0797111	0.125972	0.0462609	0.917456	0.0148548	0.919483	0.908709	0.927916	0.0192062	0.698872	0.0313653	0.688601	0.684131	0.697309	0.0131781	0.0972785	0.0318142	0.0924475	0.0782136	0.105935	0.0277209	0.100152	0.034693	0.0964613	0.0781092	0.109399	0.0312893
	33	0.0375099	0.000296798	0.0374862	0.0373319	0.0377022	0.000370338	0.0948161	0.0310669	0.0910962	0.0727792	0.115826	0.0430472	0.913792	0.0158406	0.915521	0.904529	0.924257	0.0197278	0.711584	0.0289114	0.701575	0.698054	0.709866	0.0118124	0.0901749	0.0303718	0.0849851	0.0721858	0.100684	0.0284977	0.0917157	0.0329699	0.08795	0.0707331	0.101684	0.0309512
	34	0.037605	0.000306867	0.0376142	0.0373651	0.0378513	0.00048621	0.0857619	0.0288954	0.0824529	0.0633918	0.104548	0.0411558	0.910036	0.016868	0.912318	0.900329	0.921425	0.0210953	0.724282	0.0260315	0.715378	0.711624	0.723771	0.0121468	0.0833566	0.0290952	0.0777858	0.0619071	0.0949939	0.0330869	0.083836	0.0311355	0.0793547	0.0648204	0.0958987	0.0310783
	35	0.0375553	0.00030889	0.0375435	0.0373624	0.0377419	0.000379478	0.0775666	0.0262332	0.0747839	0.0583345	0.0925252	0.0341907	0.906313	0.0178411	0.908972	0.895499	0.919214	0.0237151	0.737042	0.0241519	0.728963	0.724594	0.737264	0.0126697	0.0768795	0.0273008	0.0740205	0.0581318	0.0883997	0.0302679	0.0770524	0.0293755	0.0706286	0.0599908	0.0897258	0.029735
	36	0.0375519	0.00033013	0.0375761	0.0373536	0.0377656	0.000412022	0.0712177	0.0229079	0.0666944	0.0554391	0.0847099	0.0292709	0.902505	0.0188159	0.905018	0.890391	0.917595	0.0272041	0.749472	0.0225046	0.741937	0.73787	0.749947	0.0120776	0.0707826	0.0251408	0.0669441	0.0505566	0.0835134	0.0329567	0.0709782	0.0273196	0.0673936	0.0529469	0.0831416	0.0301946
	37	0.0375337	0.000317383	0.0375523	0.0372681	0.0377543	0.000486246	0.0659024	0.0202452	0.0626432	0.0516614	0.0784502	0.0267888	0.898583	0.0196762	0.90111	0.886427	0.914304	0.0278763	0.761936	0.0208645	0.755138	0.750421	0.76312	0.0126993	0.0649787	0.0238531	0.0623405	0.047129	0.0782363	0.0311073	0.0648461	0.025307	0.0607963	0.0486631	0.0764375	0.0277743
	38	0.0375881	0.000305602	0.0375479	0.0373722	0.0378139	0.000441769	0.0608966	0.0188903	0.0603116	0.0455652	0.0747187	0.0291536	0.894634	0.0206947	0.897268	0.881747	0.910951	0.0292037	0.774084	0.0196406	0.767343	0.76255	0.77582	0.01327	0.0602043	0.0222728	0.0554033	0.0448689	0.0710361	0.0261671	0.0587973	0.0235159	0.0531517	0.0423119	0.070539	0.0282271
	39	0.0375545	0.000322084	0.0375128	0.0373421	0.037764	0.000421905	0.0565382	0.0175323	0.0564516	0.0429135	0.0702103	0.0272968	0.890648	0.0217447	0.893911	0.876513	0.907715	0.0312019	0.785834	0.0187691	0.779437	0.774912	0.78835	0.0134379	0.0557128	0.021034	0.0517495	0.0431853	0.0661587	0.0229734	0.054182	0.0215013	0.0494406	0.0393591	0.0646791	0.0253201
	40	0.037533	0.000329876	0.0375531	0.0373074	0.0377873	0.000479878	0.0522731	0.0166486	0.0492463	0.0385484	0.065499	0.0269506	0.88661	0.0227669	0.89067	0.872395	0.904497	0.0321018	0.79744	0.0180859	0.791335	0.786688	0.800253	0.0135649	0.0520069	0.0194109	0.0494532	0.0396912	0.0611616	0.0214704	0.0502053	0.0195173	0.0472201	0.0382764	0.0586724	0.0203959
	41	0.037513	0.000309075	0.0375103	0.0373302	0.037706	0.000375823	0.0486838	0.0163596	0.0466586	0.0359629	0.0603711	0.0244082	0.882496	0.0240272	0.886918	0.867676	0.901501	0.033825	0.808747	0.0176917	0.803125	0.797619	0.811557	0.0139381	0.0492925	0.0179913	0.0478178	0.0370944	0.0580129	0.0209185	0.0467943	0.0184484	0.0445844	0.0337173	0.0540302	0.0203129
	42	0.0375931	0.000303298	0.0376237	0.037411	0.0377763	0.00036523	0.0457323	0.0155833	0.0445212	0.0350524	0.0566935	0.0216411	0.878235	0.0253123	0.881659	0.863979	0.897467	0.0334879	0.819769	0.0173444	0.814536	0.808695	0.823591	0.0148956	0.0469473	0.0164136	0.0438975	0.0370508	0.0559551	0.0189043	0.0443684	0.0165081	0.0437513	0.0325011	0.055064	0.0225628
	43	0.0375419	0.000325391	0.0375346	0.0373173	0.0377838	0.000466472	0.0431561	0.0147348	0.04275	0.0318968	0.0525036	0.0206067	0.873958	0.0265869	0.877946	0.859292	0.893382	0.0340897	0.83074	0.0173571	0.824625	0.819901	0.834363	0.0144621	0.0428773	0.0154647	0.0408228	0.0322636	0.0517116	0.019448	0.0424479	0.0144017	0.039804	0.0317668	0.0522339	0.0204671
	44	0.0375269	0.00033926	0.0375401	0.0373023	0.0378083	0.000506006	0.0411915	0.0139345	0.0412643	0.0297217	0.049221	0.0194994	0.869476	0.0280601	0.873837	0.853366	0.889893	0.0365272	0.841333	0.0174643	0.835364	0.829963	0.844999	0.0150356	0.0402415	0.013949	0.0387051	0.0297301	0.0462443	0.0165142	0.0403202	0.0133176	0.0390347	0.0312791	0.0491354	0.0178563
	45	0.0375097	0.000289799	0.0375155	0.0372925	0.0377308	0.000438314	0.0390241	0.0139556	0.0370122	0.0295712	0.0482703	0.0186991	0.864794	0.0298177	0.870387	0.847856	0.885709	0.0378528	0.851468	0.0170437	0.845627	0.84041	0.856125	0.0157151	0.0381005	0.0131827	0.0368919	0.0285068	0.0443521	0.0158453	0.0380983	0.0127533	0.0351695	0.0289589	0.0472487	0.0182899
	46	0.0375606	0.000308517	0.0375774	0.0373565	0.0377613	0.000404801	0.0366867	0.0129587	0.0348299	0.028339	0.0440921	0.015753	0.860121	0.0315333	0.865829	0.841617	0.882193	0.040576	0.861292	0.0167994	0.85561	0.850566	0.866666	0.0161005	0.0358686	0.0131154	0.0348511	0.0259878	0.0437443	0.0177565	0.0360749	0.0126617	0.0354594	0.026245	0.0440989	0.0178539
	47	0.0375222	0.000323349	0.037529	0.0373068	0.0377239	0.000417115	0.0342612	0.0112906	0.0335559	0.0267273	0.0404907	0.0137634	0.855327	0.0334395	0.860904	0.837206	0.879971	0.0427644	0.870693	0.0162244	0.864813	0.860341	0.876932	0.0165913	0.0346556	0.0124801	0.0337512	0.02519	0.0417385	0.0165485	0.0338942	0.0127012	0.0330908	0.0239555	0.0427852	0.0188297
	48	0.0375517	0.000307104	0.0375479	0.037332	0.037757	0.000425002	0.0324151	0.0101808	0.0316008	0.0265336	0.0396697	0.0131361	0.850448	0.0355121	0.85697	0.831958	0.877195	0.0452367	0.879824	0.0157089	0.874528	0.869638	0.885244	0.0156062	0.0330132	0.0129377	0.0303682	0.0239399	0.0404214	0.0164815	0.0316707	0.012666	0.031054	0.0221591	0.0397174	0.0175583
	49	0.0375407	0.000319833	0.0375528	0.0373238	0.0377807	0.000456878	0.0312074	0.00990852	0.0306022	0.0231999	0.0371403	0.0139404	0.845394	0.0377014	0.853818	0.826679	0.873224	0.0465449	0.888186	0.0149802	0.883352	0.878134	0.893564	0.0154295	0.031453	0.0129307	0.029618	0.0223387	0.0371675	0.0148289	0.0305525	0.0130438	0.0280049	0.0205439	0.0405525	0.0200085
	50	0.0375504	0.000314403	0.0376027	0.0373439	0.0377326	0.000388703	0.0304233	0.00952462	0.0297172	0.0235241	0.0364738	0.0129496	0.84026	0.0398518	0.849782	0.822324	0.869053	0.0467289	0.896283	0.0143959	0.891699	0.887021	0.901656	0.0146356	0.0309941	0.0128241	0.02869	0.0237281	0.0361427	0.0124146	0.0287034	0.0117221	0.026903	0.0195014	0.0348916	0.0153902
	51	0.0375198	0.000314929	0.0375274	0.0373195	0.037735	0.000415527	0.0289295	0.0095034	0.0279534	0.0221332	0.0342177	0.0120845	0.83478	0.0421953	0.843075	0.816926	0.863965	0.0470388	0.903371	0.0134509	0.899412	0.89483	0.908284	0.0134546	0.0295742	0.0123695	0.02761	0.0214856	0.0355144	0.0140289	0.0277305	0.0110295	0.0269714	0.0190169	0.0342592	0.0152424
	52	0.0374926	0.000327865	0.0374863	0.0372561	0.0377167	0.000460581	0.0264339	0.00944184	0.0242691	0.0195504	0.032133	0.0125826	0.829114	0.0447157	0.836918	0.809734	0.858429	0.0486958	0.909865	0.0126536	0.906174	0.901708	0.913903	0.0121954	0.0277515	0.0120978	0.0253084	0.020059	0.0320188	0.0119598	0.0268685	0.0110846	0.0257741	0.0175234	0.0333928	0.0158694
	53	0.0375823	0.000340429	0.0375421	0.0373385	0.0377725	0.000433981	0.0255733	0.00909449	0.0251408	0.0171164	0.0326953	0.015579	0.823254	0.0472289	0.83119	0.803655	0.853515	0.0498593	0.915143	0.011567	0.911769	0.907852	0.920192	0.0123399	0.0263329	0.012307	0.0243399	0.0172752	0.0314154	0.0141402	0.0262952	0.0107045	0.0233212	0.0181555	0.0325696	0.0144142
	54	0.0375029	0.000341109	0.0375096	0.0372596	0.0377384	0.000478881	0.0250145	0.00832887	0.024766	0.0180363	0.0310848	0.0130485	0.817319	0.0497483	0.826609	0.796305	0.848311	0.052006	0.91933	0.0112275	0.916752	0.912621	0.925109	0.0124877	0.0254329	0.0113055	0.0236512	0.0167643	0.0309455	0.0141812	0.0252709	0.00978979	0.0245426	0.0158566	0.0314879	0.0156313
	55	0.0375351	0.000325965	0.0375274	0.037279	0.0377824	0.0005034	0.0244549	0.00822723	0.0240727	0.0168676	0.0315284	0.0146607	0.811071	0.0524039	0.822932	0.789579	0.843739	0.0541601	0.921425	0.0104181	0.919868	0.916082	0.926179	0.0100966	0.0248429	0.00978463	0.0234815	0.0172243	0.0313937	0.0141693	0.0237515	0.00880162	0.0215122	0.0159513	0.031234	0.0152827
	56	0.0376221	0.000280963	0.0376023	0.0374598	0.0378197	0.000359894	0.0233936	0.00804346	0.0224557	0.0167272	0.0284607	0.0117335	0.804686	0.0553598	0.815878	0.78315	0.840131	0.0569809	0.921329	0.0130791	0.921255	0.913539	0.929432	0.0158933	0.0240163	0.00933499	0.0228714	0.0160379	0.0292312	0.0131933	0.0228126	0.00862855	0.021485	0.0150147	0.0272724	0.0122578
	57	0.037592	0.000317542	0.0375913	0.0373677	0.0377562	0.000388474	0.0226363	0.00809022	0.0205714	0.0152947	0.0283666	0.0130718	0.798187	0.0584427	0.809407	0.775865	0.835035	0.0591703	0.918175	0.0142382	0.919	0.910556	0.926279	0.0157234	0.022911	0.00869135	0.0214222	0.0155206	0.0281099	0.0125893	0.0227082	0.00848451	0.0210059	0.0153614	0.0286298	0.0132685
	58	0.0375326	0.000367067	0.0375321	0.037273	0.0377979	0.000524851	0.0223459	0.00824128	0.0201535	0.0152463	0.0280178	0.0127715	0.791553	0.0615443	0.802713	0.766243	0.830704	0.0644617	0.908904	0.0233013	0.913915	0.897594	0.921866	0.0242712	0.0219268	0.00810805	0.0202874	0.0139813	0.0280072	0.0140259	0.0224332	0.00906152	0.0207742	0.0147087	0.0261291	0.0114204
	59	0.0375363	0.000290117	0.03749	0.0373383	0.0377286	0.000390285	0.0216547	0.008126	0.0205878	0.0140508	0.0259415	0.0118907	0.784761	0.0648896	0.795229	0.760032	0.827164	0.0671325	0.895096	0.0311382	0.90103	0.880806	0.915602	0.0347959	0.021342	0.00768567	0.0187365	0.0144133	0.0266443	0.012231	0.0213727	0.00787057	0.0191921	0.0145932	0.026736	0.0121429
	60	0.0375046	0.000343082	0.0375385	0.0372461	0.0377628	0.000516664	0.0215587	0.00812229	0.0208055	0.0138943	0.0257667	0.0118724	0.777612	0.0685495	0.78686	0.754141	0.822792	0.0686508	0.877852	0.0419984	0.889826	0.857442	0.907966	0.0505241	0.021213	0.00785586	0.0203125	0.0140447	0.0247926	0.0107479	0.0209746	0.00839919	0.0185468	0.0140987	0.0239597	0.00986101
	61	0.0374736	0.00029598	0.0374928	0.0372572	0.0376368	0.000379536	0.0213403	0.00856701	0.0195004	0.0136989	0.0262324	0.0125335	0.770313	0.0723411	0.781502	0.746508	0.817275	0.0707665	0.855747	0.0564327	0.867612	0.837422	0.890664	0.0532421	0.0215343	0.00770378	0.01952	0.0138392	0.0264751	0.0126359	0.0208792	0.00825661	0.0181774	0.0137137	0.0253872	0.0116735
	62	0.0375315	0.000320816	0.03751	0.037262	0.037781	0.000518917	0.0201951	0.00824438	0.017706	0.0136662	0.0239183	0.0102521	0.762754	0.0763318	0.776689	0.73899	0.811184	0.0721947	0.837216	0.0631106	0.853786	0.806061	0.882828	0.0767667	0.0213672	0.00764185	0.0198632	0.0137535	0.0277033	0.0139498	0.0195619	0.00773389	0.0176575	0.0136227	0.0218892	0.00826653
	63	0.037538	0.000326408	0.0375165	0.0373089	0.0378086	0.000499739	0.0197728	0.00848442	0.0161633	0.0135089	0.0233557	0.00984677	0.754993	0.0805016	0.773115	0.732134	0.80552	0.073386	0.803753	0.0852659	0.824883	0.781217	0.859707	0.07849	0.0204311	0.00752846	0.0176822	0.0135628	0.0250609	0.0114982	0.0192567	0.00726767	0.0163299	0.0135966	0.0222629	0.00866626
	64	0.0375172	0.000327753	0.0375249	0.0372865	0.0377867	0.000500119	0.0198121	0.00853684	0.0167197	0.0137672	0.0224846	0.00871739	0.746989	0.0845623	0.767775	0.723199	0.800353	0.0771542	0.798832	0.0782848	0.823564	0.769966	0.848732	0.0787658	0.0200439	0.00759437	0.0183822	0.0136366	0.0235868	0.00995025	0.0192843	0.00705735	0.0170435	0.0135024	0.0230067	0.00950431
	65	0.0375806	0.000302827	0.0375407	0.0373849	0.0378151	0.000430158	0.0191137	0.00772843	0.016643	0.0135069	0.0214686	0.00796162	0.739114	0.0885072	0.762996	0.714173	0.795284	0.0811116	0.774607	0.0931439	0.804424	0.7129	0.837724	0.124823	0.0197125	0.00710474	0.0172789	0.0136696	0.0236929	0.0100233	0.0189037	0.0069817	0.0166616	0.0135218	0.0217592	0.00823736
	66	0.0375586	0.000276553	0.0375565	0.0373561	0.0377524	0.000396267	0.0187214	0.00738775	0.0158651	0.0135398	0.0220693	0.00852944	0.731003	0.0925243	0.756636	0.705554	0.79034	0.0847868	0.765314	0.0968037	0.794813	0.709014	0.835116	0.126102	0.0195415	0.00800371	0.0176806	0.013432	0.0229932	0.00956118	0.0181705	0.0063923	0.0159134	0.0134435	0.0215449	0.00810135
	67	0.037541	0.00031313	0.0375333	0.0373213	0.037756	0.000434729	0.0180744	0.00680871	0.0161875	0.0134878	0.0209316	0.00744388	0.722594	0.0963877	0.750063	0.694883	0.784726	0.0898436	0.756783	0.0981227	0.775171	0.715752	0.833962	0.118209	0.0188471	0.00743122	0.0153633	0.0134125	0.0221118	0.00869924	0.017852	0.00579184	0.0154183	0.0134227	0.0207163	0.00729366
	68	0.0375357	0.000316909	0.0375328	0.0373247	0.0377494	0.000424682	0.0179046	0.00638722	0.0148403	0.0134721	0.0206331	0.00716094	0.714099	0.100213	0.743298	0.681853	0.781106	0.0992537	0.749212	0.0979453	0.775574	0.69561	0.824896	0.129287	0.0184709	0.00675648	0.0158356	0.0134127	0.0226962	0.00928353	0.0179854	0.00519533	0.0165816	0.0135434	0.0215884	0.00804493
	69	0.0374956	0.000321277	0.037488	0.0373172	0.0377081	0.000390904	0.0170614	0.0051576	0.0149221	0.0133491	0.0191559	0.00580685	0.705517	0.104144	0.733316	0.667486	0.776151	0.108665	0.714221	0.121744	0.738338	0.640081	0.814604	0.174524	0.0189597	0.00655565	0.0170026	0.0134615	0.0221003	0.00863878	0.0174448	0.00495578	0.0151544	0.013477	0.020343	0.00686595
	70	0.0374986	0.000324869	0.0375116	0.037253	0.03775	0.000496982	0.0163786	0.00444673	0.0141142	0.0133942	0.0186743	0.00528008	0.696587	0.107911	0.72622	0.655032	0.772547	0.117515	0.721234	0.105031	0.732007	0.664941	0.810212	0.145271	0.0188494	0.00654852	0.0165829	0.0134321	0.0231175	0.00968541	0.0172827	0.00502576	0.0153807	0.0135447	0.019742	0.00619731

## Sheet: Rank
	Gen	Summary Stats - Fitness Rank - Repeated over 100 NK Landscapes
		BREEDER						Standard GA						Local Mating						Niching						EARL1						EARL2
		Mean	STD	Median	Q1	Q2	IQR	Mean	STD	Median	Q1	Q2	IQR	Mean	STD	Median	Q1	Q2	IQR	Mean	STD	Median	Q1	Q2	IQR	Mean	STD	Median	Q1	Q2	IQR	Mean	STD	Median	Q1	Q2	IQR
	0	3.5	0	3.5	3.5	3.5	0	3.5	0	3.5	3.5	3.5	0	3.5	0	3.5	3.5	3.5	0	3.5	0	3.5	3.5	3.5	0	3.5	0	3.5	3.5	3.5	0	3.5	0	3.5	3.5	3.5	0
	1	5.69	0.706321	6	6	6	0	3.235	1.53158	3.5	2	4.5	2.5	2.805	1.58576	2.75	1	4	3	3.14	1.34292	3	2	4.5	2.5	3.09	1.30148	3	2	4	2	3.04	1.48338	3	2	4	2
	2	5.93	0.256432	6	6	6	0	3.065	1.44365	3	2	4	2	2.74	1.51504	3	1	4	3	3.235	1.37887	3	2	4	2	2.97	1.3518	3	2	4	2	3.06	1.47587	3	2	4	2
	3	5.99	0.1	6	6	6	0	2.99	1.45987	3	2	4	2	2.47	1.48021	2	1	4	3	3.29	1.32035	3	2	4	2	3.03	1.40314	3	2	4	2	3.23	1.30155	3	2	4	2
	4	6	0	6	6	6	0	3.2	1.39986	3	2	4	2	2.29	1.46539	2	1	3.5	2.5	3.14	1.23108	3	2	4	2	3.2	1.34089	3	2	4	2	3.17	1.42882	3	2	4	2
	5	6	0	6	6	6	0	3.17	1.32615	3	2	4	2	2.19	1.46125	2	1	3	2	3.29	1.28153	3	2	4	2	3.11	1.3401	3	2	4	2	3.24	1.38622	3	2	5	3
	6	6	0	6	6	6	0	3.04	1.33273	3	2	4	2	2.17	1.45682	1	1	3	2	3.26	1.21123	3	2	4	2	3.27	1.32463	3	2	4	2	3.26	1.43984	3	2	5	3
	7	6	0	6	6	6	0	3.08	1.33091	3	2	4	2	2.01	1.30651	1	1	3	2	3.27	1.27806	3	2	4	2	3.23	1.26215	3	2	4	2	3.41	1.45015	4	2	5	3
	8	5.99	0.1	6	6	6	0	3.34	1.26507	3	2	4	2	1.74	1.0695	1	1	2	1	3.1	1.32192	3	2	4	2	3.54	1.26667	4	3	5	2	3.29	1.39476	4	2	4	2
	9	6	0	6	6	6	0	3.18	1.2743	3	2	4	2	1.94	1.25384	1	1	2.5	1.5	2.92	1.3233	3	2	4	2	3.49	1.29096	4	2	5	3	3.47	1.35926	4	2	5	3
	10	6	0	6	6	6	0	3.48	1.21838	4	2	4.5	2.5	1.75	1.2008	1	1	2	1	2.89	1.28625	3	2	4	2	3.45	1.29782	4	2	5	3	3.43	1.27331	3.5	2	5	3
	11	6	0	6	6	6	0	3.32	1.25433	3	2	4	2	1.87	1.16909	1	1	2	1	2.96	1.34028	3	2	4	2	3.44	1.33576	4	2	5	3	3.41	1.34911	3	2	5	3
	12	6	0	6	6	6	0	3.32	1.17963	3	2	4	2	1.73	1.10878	1	1	2	1	2.95	1.24215	3	2	4	2	3.53	1.33678	4	3	5	2	3.47	1.38137	4	2	5	3
	13	5.99	0.1	6	6	6	0	3.49	1.17632	4	3	4	1	1.57	0.901794	1	1	2	1	2.94	1.25384	3	2	4	2	3.56	1.3433	4	2	5	3	3.45	1.32097	4	2	5	3
	14	6	0	6	6	6	0	3.59	1.23169	4	3	5	2	1.47	0.809726	1	1	2	1	2.82	1.17534	3	2	4	2	3.7	1.25931	4	3	5	2	3.42	1.24056	4	2.5	4	1.5
	15	5.99	0.1	6	6	6	0	3.53	1.19304	4	3	4.5	1.5	1.4	0.738549	1	1	2	1	2.77	1.14464	3	2	3.5	1.5	3.76	1.18168	4	3	5	2	3.55	1.29002	4	3	5	2
	16	5.99	0.1	6	6	6	0	3.61	1.21352	4	3	5	2	1.23	0.529055	1	1	1	0	2.7	1.04929	3	2	3	1	3.79	1.10367	4	3	5	2	3.68	1.16237	4	3	5	2
	17	5.98	0.140705	6	6	6	0	3.7	1.18492	4	3	5	2	1.24	0.552679	1	1	1	0	2.64	1.1328	2	2	3	1	3.81	1.07961	4	3	5	2	3.63	1.10696	4	3	5	2
	18	5.97	0.171447	6	6	6	0	3.76	1.07422	4	3	5	2	1.18	0.457927	1	1	1	0	2.56	1.1039	2	2	3	1	3.9	1.11464	4	3	5	2	3.63	1.04112	4	3	4.5	1.5
	19	5.97	0.171447	6	6	6	0	3.86	0.964208	4	3	5	2	1.17	0.427702	1	1	1	0	2.47	1.02942	2	2	3	1	3.89	1.08148	4	3	5	2	3.64	1.1328	4	3	5	2
	20	5.94	0.238683	6	6	6	0	3.8	1.08246	4	3	5	2	1.17	0.427702	1	1	1	0	2.42	1.00685	2	2	3	1	3.97	1.0096	4	3	5	2	3.7	1.09637	4	3	5	2
	21	5.9	0.301511	6	6	6	0	3.88	1.10353	4	3	5	2	1.16	0.419716	1	1	1	0	2.35	0.96792	2	2	3	1	3.95	1.0384	4	3	5	2	3.76	1.03592	4	3	5	2
	22	5.85	0.385992	6	6	6	0	3.98	1.04427	4	3	5	2	1.17	0.427702	1	1	1	0	2.21	0.868006	2	2	2.5	0.5	3.96	0.983911	4	3	5	2	3.83	1.1106	4	3	5	2
	23	5.78	0.523778	6	6	6	0	4.05	0.96792	4	3	5	2	1.15	0.385992	1	1	1	0	2.12	0.755853	2	2	2	0	4.03	0.999545	4	3	5	2	3.87	1.12506	4	3	5	2
	24	5.75	0.51981	6	6	6	0	4.08	0.950066	4	3	5	2	1.15	0.35887	1	1	1	0	2.02	0.666364	2	2	2	0	4.02	0.984527	4	3	5	2	3.98	1.10078	4	3	5	2
	25	5.68	0.583961	6	5	6	1	4.13	1.00156	4	3	5	2	1.2	0.426401	1	1	1	0	1.93	0.607279	2	2	2	0	4.1	0.989847	4	3	5	2	3.96	1.09101	4	3	5	2
	26	5.64	0.611671	6	5	6	1	4.18	1.05773	4	3	5	2	1.24	0.452155	1	1	1	0	1.88	0.590839	2	2	2	0	4.07	0.966667	4	3	5	2	3.99	1.1055	4	3	5	2
	27	5.5	0.758787	6	5	6	1	4.25	1.02863	4	3	5	2	1.34	0.476095	1	1	2	1	1.73	0.583528	2	1	2	1	4.09	0.985706	4	3	5	2	4.09	1.14676	4	3	5	2
	28	5.42	0.830966	6	5	6	1	4.3	1.03962	4	3	5	2	1.39	0.490207	1	1	2	1	1.67	0.58698	2	1	2	1	4.14	0.974628	4	3	5	2	4.08	1.1693	4	3	5	2
	29	5.37	0.860526	6	5	6	1	4.33	1.08297	4	3	5	2	1.47	0.501614	1	1	2	1	1.56	0.53786	2	1	2	1	4.11	0.983654	4	3	5	2	4.16	1.11663	4	3	5	2
	30	5.32	0.897584	6	5	6	1	4.39	1.05309	4.5	3	5	2	1.58	0.496045	2	1	2	1	1.44	0.51874	1	1	2	1	4.05	0.998737	4	3	5	2	4.22	1.12439	4	3	5	2
	31	5.25	0.957427	6	5	6	1	4.41	1.09263	4.5	3	5	2	1.68	0.489898	2	1	2	1	1.34	0.476095	1	1	2	1	4.06	0.993108	4	3	5	2	4.26	1.10664	4	3	5	2
	32	5.19	0.971253	5	5	6	1	4.41	1.12002	4	3	5	2	1.76	0.514831	2	1	2	1	1.29	0.456048	1	1	2	1	4.05	0.988571	4	3	5	2	4.3	1.16775	4	3	5	2
	33	5.14	0.964208	5	5	6	1	4.43	1.13043	4	3	5	2	1.79	0.573752	2	1	2	1	1.27	0.446196	1	1	2	1	4.06	1.01325	4	3	5	2	4.31	1.16943	4	3	5	2
	34	5.13	1.00156	5	5	6	1	4.43	1.14816	4	3	5	2	1.85	0.55732	2	2	2	0	1.21	0.40936	1	1	1	0	4.08	1.00182	4	3	5	2	4.3	1.13262	4	3	5	2
	35	5.12	0.966928	5	4.5	6	1.5	4.41	1.13791	4	3	5	2	1.89	0.510397	2	2	2	0	1.16	0.368453	1	1	1	0	4.12	1.00785	4	3	5	2	4.3	1.16775	4	3	5	2
	36	5.08	0.971097	5	4	6	2	4.44	1.1575	5	3	5	2	1.95	0.5	2	2	2	0	1.12	0.326599	1	1	1	0	4.09	0.995901	4	3	5	2	4.32	1.20504	4	3	5	2
	37	5.05	1.0088	5	4	6	2	4.41	1.16424	4	3.5	5	1.5	2.01	0.481894	2	2	2	0	1.08	0.27266	1	1	1	0	4.16	1.04175	4	3	5	2	4.29	1.19168	4	3	5	2
	38	4.99	1.02981	5	4	6	2	4.43	1.18283	4.5	3	5	2	2.07	0.4324	2	2	2	0	1.03	0.171447	1	1	1	0	4.18	1.05773	4	3	5	2	4.3	1.19342	4	3	5	2
	39	4.95	1.04809	5	4	6	2	4.44	1.17482	4	3.5	5.5	2	2.06	0.397467	2	2	2	0	1.02	0.140705	1	1	1	0	4.17	1.02548	4	3	5	2	4.36	1.20202	4	3	5	2
	40	4.97	1.02942	5	4	6	2	4.43	1.19134	4	3.5	5.5	2	2.1	0.438086	2	2	2	0	1.01	0.1	1	1	1	0	4.13	1.04112	4	3	5	2	4.36	1.21039	4	3	5	2
	41	4.96	1.05333	5	4	6	2	4.44	1.14874	4	4	5	1	2.11	0.447101	2	2	2	0	1.01	0.1	1	1	1	0	4.15	1.1044	4	3	5	2	4.33	1.1981	4	3	5	2
	42	4.91	1.03568	5	4	6	2	4.42	1.23239	4	3	6	3	2.13	0.463953	2	2	2	0	1.01	0.1	1	1	1	0	4.18	1.09526	4	3	5	2	4.35	1.2008	4	3	5	2
	43	4.87	1.06035	5	4	6	2	4.47	1.20985	4	4	6	2	2.13	0.463953	2	2	2	0	1.01	0.1	1	1	1	0	4.16	1.12564	4	3	5	2	4.36	1.18509	4	3	5	2
	44	4.9	1.07778	5	4	6	2	4.42	1.21589	4	3	6	3	2.17	0.493493	2	2	2	0	1.01	0.1	1	1	1	0	4.17	1.13756	4	3	5	2	4.33	1.20651	4	3	5	2
	45	4.87	1.12506	5	4	6	2	4.4	1.20605	4	3.5	5.5	2	2.24	0.588097	2	2	2	0	1.01	0.1	1	1	1	0	4.15	1.16667	4	3	5	2	4.33	1.23954	4	3	5	2
	46	4.88	1.10353	5	4	6	2	4.38	1.22086	4	3	5.5	2.5	2.27	0.633333	2	2	2	0	1.01	0.1	1	1	1	0	4.12	1.14838	4	3	5	2	4.34	1.28094	4	3	5	2
	47	4.86	1.11934	5	4	6	2	4.39	1.20517	4	3	5	2	2.31	0.646592	2	2	2.5	0.5	1.01	0.1	1	1	1	0	4.14	1.20621	4	3	5	2	4.29	1.2972	4	3	5	2
	48	4.84	1.15225	5	4	6	2	4.38	1.17877	4	3	5	2	2.31	0.662029	2	2	2	0	1.01	0.1	1	1	1	0	4.12	1.23321	4	3	5	2	4.34	1.26507	4	3	5	2
	49	4.79	1.20013	5	4	6	2	4.43	1.18283	4	3.5	5	1.5	2.34	0.654742	2	2	3	1	1	0	1	1	1	0	4.11	1.25445	4	3	5	2	4.33	1.23954	4	3	5	2
	50	4.76	1.19865	5	4	6	2	4.36	1.18509	4	3	5	2	2.36	0.703814	2	2	3	1	1	0	1	1	1	0	4.11	1.26247	4	3	5	2	4.41	1.24799	5	3.5	5	1.5
	51	4.74	1.20286	5	4	6	2	4.39	1.19675	4	3.5	5	1.5	2.45	0.783349	2	2	3	1	1	0	1	1	1	0	4.07	1.32005	4	3	5	2	4.35	1.26631	5	3	5	2
	52	4.76	1.20705	5	4	6	2	4.42	1.1907	4.5	4	5	1	2.46	0.770937	2	2	3	1	1	0	1	1	1	0	4.06	1.33197	4	3	5	2	4.3	1.2673	4	3	5	2
	53	4.71	1.23333	5	4	6	2	4.44	1.19189	4.5	4	5	1	2.49	0.834787	2	2	3	1	1	0	1	1	1	0	4.08	1.33091	4	3	5	2	4.28	1.26395	4	3	5	2
	54	4.71	1.21684	5	4	6	2	4.45	1.21751	5	3.5	5	1.5	2.51	0.8468	2	2	3	1	1	0	1	1	1	0	4.05	1.33617	4	3	5	2	4.28	1.26395	4	3	5	2
	55	4.69	1.29252	5	4	6	2	4.4	1.26331	4	3	5.5	2.5	2.59	0.911154	2	2	3	1	1	0	1	1	1	0	4.04	1.29428	4	3	5	2	4.28	1.26395	4	3	5	2
	56	4.67	1.29533	5	4	6	2	4.38	1.25352	4	3	5	2	2.62	0.929646	2	2	3	1	1	0	1	1	1	0	4.05	1.29002	4	3	5	2	4.28	1.31103	4.5	3	5	2
	57	4.64	1.29895	5	4	6	2	4.36	1.29115	4	3	5.5	2.5	2.68	0.930732	2	2	3	1	1	0	1	1	1	0	4.07	1.31237	4	3	5	2	4.25	1.33617	4.5	3	5	2
	58	4.61	1.3401	5	4	6	2	4.33	1.31083	4	3	5	2	2.71	0.945964	2	2	3	1	1	0	1	1	1	0	4.07	1.28908	4	3	5	2	4.28	1.33394	5	3	5	2
	59	4.57	1.35031	5	4	6	2	4.3	1.31426	4	3	5	2	2.76	1.00624	2	2	3	1	1	0	1	1	1	0	4.08	1.30019	4	3	5	2	4.29	1.33557	5	3	5	2
	60	4.61	1.35509	5	4	6	2	4.31	1.33859	4	3	5.5	2.5	2.82	1.06723	2	2	3	1	1	0	1	1	1	0	4.02	1.27112	4	3	5	2	4.24	1.33424	5	3	5	2
	61	4.61	1.36991	5	3.5	6	2.5	4.3	1.32954	4	3	5.5	2.5	2.89	1.05309	3	2	4	2	1	0	1	1	1	0	3.99	1.30651	4	3	5	2	4.21	1.37286	5	3	5	2
	62	4.58	1.38666	5	3.5	6	2.5	4.3	1.367	4	3	6	3	2.95	1.05768	3	2	4	2	1	0	1	1	1	0	3.99	1.3295	4	3	5	2	4.18	1.3587	4.5	3	5	2
	63	4.6	1.3484	5	4	6	2	4.3	1.37437	4	3	6	3	2.99	1.07774	3	2	4	2	1	0	1	1	1	0	3.99	1.33708	4	3	5	2	4.12	1.39465	4	3	5	2
	64	4.61	1.36252	5	4	6	2	4.27	1.36962	4	3	5.5	2.5	3.06	1.07139	3	2	4	2	1	0	1	1	1	0	3.94	1.36197	4	3	5	2	4.12	1.41621	4	3	5	2
	65	4.58	1.35721	5	4	6	2	4.27	1.38429	4	3	6	3	3.08	1.08879	3	2	4	2	1	0	1	1	1	0	3.92	1.36833	4	3	5	2	4.15	1.40974	4	3	5	2
	66	4.54	1.37378	5	4	6	2	4.21	1.3875	4	3	5.5	2.5	3.15	1.16667	3	2	4	2	1	0	1	1	1	0	3.95	1.37345	4	3	5	2	4.15	1.39534	4	3	5	2
	67	4.56	1.40216	5	4	6	2	4.19	1.39765	4	3	5.5	2.5	3.19	1.15203	3	2	4	2	1	0	1	1	1	0	3.94	1.36197	4	3	5	2	4.12	1.40187	4	3	5	2
	68	4.54	1.41006	5	4	6	2	4.16	1.39059	4	3	5	2	3.29	1.19168	3	2	4	2	1	0	1	1	1	0	3.9	1.39624	4	3	5	2	4.11	1.3991	4	3	5	2
	69	4.53	1.39592	5	3.5	6	2.5	4.17	1.43587	4	3	6	3	3.34	1.19104	3	2	4	2	1	0	1	1	1	0	3.89	1.37727	4	3	5	2	4.07	1.41603	4	3	5	2
	70	4.52	1.41049	5	3.5	6	2.5	4.15	1.41689	4	3	5	2	3.4	1.21439	3	2	4	2	1	0	1	1	1	0	3.88	1.38009	4	3	5	2	4.05	1.43108	4	3	5	2

## Sheet: EntropyProfile
	Bit Position	Summary Stats - Final Entropy Profile - Repeated over 100 NK Landscapes
		BREEDER						Standard GA						Local Mating						Niching						EARL1						EARL2
		Mean	STD	Median	Q1	Q2	IQR	Mean	STD	Median	Q1	Q2	IQR	Mean	STD	Median	Q1	Q2	IQR	Mean	STD	Median	Q1	Q2	IQR	Mean	STD	Median	Q1	Q2	IQR	Mean	STD	Median	Q1	Q2	IQR
	1	0.0380287	0.00439329	0.0392072	0.0352176	0.0407783	0.00556067	0.0128541	0.00351467	0.0123972	0.0104038	0.0152909	0.00488701	0.617641	0.350769	0.713344	0.271116	0.942479	0.671363	0.539274	0.365449	0.605525	0.157698	0.89232	0.734622	0.0136768	0.0032299	0.0133735	0.0114078	0.0152909	0.0038831	0.0139228	0.00309535	0.0133735	0.0114078	0.0162337	0.00482589
	2	0.0369786	0.00463425	0.0368245	0.0344084	0.0392072	0.00479886	0.012216	0.0030786	0.0119025	0.00938386	0.0143377	0.00495387	0.574763	0.337767	0.648294	0.261281	0.890438	0.629157	0.583286	0.334834	0.674784	0.261427	0.897264	0.635837	0.0145269	0.0114804	0.0133735	0.0109058	0.0162337	0.00532785	0.0174615	0.0400157	0.0133735	0.0114078	0.0152909	0.0038831
	3	0.0365576	0.00481197	0.036023	0.0335951	0.0392072	0.00561215	0.0133068	0.00370522	0.0128853	0.0104038	0.0152909	0.00488701	0.584254	0.343339	0.655958	0.292807	0.905843	0.613037	0.552334	0.346455	0.623554	0.2001	0.877218	0.677118	0.012961	0.00354312	0.0123972	0.0104038	0.0152909	0.00488701	0.0132906	0.00312236	0.0133735	0.0114078	0.0152909	0.0038831
	4	0.0376466	0.0052867	0.0376224	0.0335951	0.0415589	0.00796378	0.0143288	0.0121103	0.0133735	0.0104038	0.0152909	0.00488701	0.565618	0.377974	0.634173	0.153062	0.930274	0.777212	0.56555	0.315218	0.668782	0.238127	0.846442	0.608315	0.0150556	0.0178979	0.0133735	0.0109058	0.0152909	0.00438506	0.0132056	0.00353011	0.0133735	0.0104038	0.0152909	0.00488701
	5	0.0373861	0.00490441	0.0380195	0.0344084	0.0407783	0.00636993	0.0135366	0.00304715	0.0133735	0.0114078	0.0152909	0.0038831	0.660445	0.303293	0.738604	0.460246	0.921959	0.461712	0.530388	0.355277	0.679531	0.137748	0.84761	0.709862	0.0136384	0.00584223	0.0133735	0.0114078	0.0152909	0.0038831	0.0159464	0.0287257	0.0133735	0.0104038	0.0152909	0.00488701
	6	0.0368717	0.00528628	0.0368245	0.0335951	0.0399945	0.00639937	0.0147477	0.0163922	0.0133735	0.0104038	0.0152909	0.00488701	0.611916	0.338087	0.705656	0.389725	0.92073	0.531005	0.555549	0.351663	0.631139	0.185699	0.869847	0.684149	0.0135435	0.00316235	0.0133735	0.0114078	0.0152909	0.0038831	0.0134822	0.0032175	0.0133735	0.0114078	0.0152909	0.0038831
	7	0.037594	0.0052039	0.0368245	0.0335951	0.0415589	0.00796378	0.0134219	0.00346093	0.0133735	0.0114078	0.0162337	0.00482589	0.627424	0.346897	0.74242	0.319036	0.947964	0.628929	0.546714	0.363076	0.595519	0.155192	0.887367	0.732176	0.018055	0.0436261	0.0133735	0.0114078	0.0157623	0.0043545	0.013881	0.00342377	0.0133735	0.0114078	0.0162337	0.00482589
	8	0.0367752	0.00504045	0.0368245	0.0344084	0.0399945	0.00558608	0.0135385	0.00349712	0.0143377	0.0114078	0.0152909	0.0038831	0.635869	0.331326	0.726616	0.406389	0.9403	0.533912	0.535013	0.357858	0.59176	0.159172	0.872718	0.713546	0.0123656	0.00298419	0.0123972	0.0104038	0.0143377	0.00393389	0.012951	0.00331945	0.0123972	0.0104038	0.0152909	0.00488701
	9	0.0382302	0.00491691	0.0376224	0.0344084	0.0423362	0.00792783	0.0134262	0.00383057	0.0133735	0.0114078	0.0152909	0.0038831	0.554023	0.353515	0.629262	0.184404	0.887549	0.703145	0.565048	0.350869	0.634894	0.209865	0.90841	0.698545	0.0135566	0.00306051	0.0133735	0.0114078	0.0152909	0.0038831	0.0137798	0.00353712	0.0133735	0.0114078	0.0162337	0.00482589
	10	0.0372623	0.00446162	0.0368245	0.0344084	0.0403864	0.00597801	0.0138894	0.00342633	0.0138556	0.0114078	0.0162337	0.00482589	0.548965	0.375749	0.612827	0.152471	0.934733	0.782263	0.564718	0.353574	0.643776	0.15198	0.889671	0.737692	0.013065	0.00342157	0.0128853	0.0104038	0.0152909	0.00488701	0.0137944	0.00344292	0.0133735	0.0114078	0.0162337	0.00482589
	11	0.0370848	0.00484968	0.0368245	0.0335951	0.0407783	0.00718322	0.0127482	0.00302356	0.0123972	0.0104038	0.0143377	0.00393389	0.701035	0.269679	0.770423	0.557705	0.942887	0.385182	0.775379	0.247466	0.846932	0.703035	0.965026	0.261991	0.0312345	0.128096	0.0133735	0.0109058	0.0152909	0.00438506	0.0251332	0.0773608	0.0133735	0.0109058	0.0162337	0.00532785
	12	0.0371732	0.00452391	0.0368245	0.0344084	0.0399945	0.00558608	0.0211454	0.086983	0.0114078	0.0104038	0.0143377	0.00393389	0.710075	0.295915	0.811414	0.539762	0.958089	0.418326	0.70727	0.246943	0.767671	0.569252	0.910715	0.341463	0.0170255	0.0288734	0.0133735	0.0104038	0.0152909	0.00488701	0.0204434	0.0600811	0.0138556	0.0123972	0.0162337	0.00383645
	13	0.0378645	0.00491836	0.0376224	0.0344084	0.0407783	0.00636993	0.0182608	0.0474976	0.0133735	0.0104038	0.0162337	0.0058298	0.680566	0.322772	0.828306	0.46804	0.959581	0.491541	0.764509	0.227967	0.827499	0.625674	0.971533	0.345859	0.0161773	0.0264511	0.0133735	0.0114078	0.0162337	0.00482589	0.0133673	0.00461193	0.0123972	0.0104038	0.0152909	0.00488701
	14	0.0380788	0.00431464	0.0384166	0.0344084	0.0415589	0.00715049	0.0137386	0.00356321	0.0133735	0.0114078	0.0162337	0.00482589	0.651738	0.33237	0.77517	0.315621	0.961225	0.645603	0.725595	0.264423	0.823103	0.593932	0.94388	0.349948	0.0334698	0.134711	0.0143377	0.0114078	0.0162337	0.00482589	0.0145671	0.0084674	0.0133735	0.0109058	0.0162337	0.00532785
	15	0.0368855	0.00422658	0.0368245	0.0344084	0.0392072	0.00479886	0.0141893	0.0153879	0.0123972	0.0104038	0.0152909	0.00488701	0.765369	0.255902	0.864615	0.633388	0.950668	0.317279	0.746955	0.25142	0.817546	0.63624	0.952147	0.315907	0.0271805	0.0861627	0.0133735	0.0114078	0.0162337	0.00482589	0.0136305	0.00312827	0.0133735	0.0114078	0.0162337	0.00482589
	16	0.0380886	0.00514597	0.0376224	0.0344084	0.0415589	0.00715049	0.0288004	0.112927	0.0123972	0.0104038	0.0143377	0.00393389	0.679326	0.306723	0.751772	0.520638	0.941796	0.421159	0.746385	0.252459	0.806002	0.643177	0.960745	0.317568	0.0131608	0.003215	0.0128853	0.0104038	0.0152909	0.00488701	0.0143998	0.00948886	0.0133735	0.0104038	0.0162337	0.0058298
	17	0.0368886	0.00471765	0.036023	0.0335951	0.0399945	0.00639937	0.0229581	0.09367	0.0133735	0.0104038	0.0162337	0.0058298	0.706299	0.277649	0.810643	0.528066	0.938224	0.410159	0.749469	0.243534	0.824966	0.594978	0.955202	0.360224	0.0279592	0.103491	0.0133735	0.0104038	0.0162337	0.0058298	0.0230139	0.0966043	0.0133735	0.0104038	0.0162337	0.0058298
	18	0.0372869	0.00472876	0.0376224	0.0344084	0.0399945	0.00558608	0.0216141	0.0789544	0.0143377	0.0114078	0.0162337	0.00482589	0.684051	0.288326	0.76441	0.472594	0.949089	0.476495	0.715219	0.244191	0.765776	0.558356	0.921677	0.363321	0.0204553	0.0722093	0.0133735	0.0104038	0.0152909	0.00488701	0.0131633	0.00470342	0.0123972	0.0104038	0.0152909	0.00488701
	19	0.0367725	0.00538541	0.0368245	0.0331864	0.0403864	0.00720001	0.019153	0.0543294	0.0133735	0.0114078	0.0162337	0.00482589	0.703958	0.30802	0.848056	0.452593	0.96316	0.510567	0.719349	0.275315	0.800064	0.543374	0.957531	0.414157	0.0164914	0.0273798	0.0133735	0.0114078	0.0171668	0.00575905	0.0143975	0.00768239	0.0138556	0.0114078	0.0167002	0.00529247
	20	0.037393	0.00496696	0.0376224	0.0335951	0.0407783	0.00718322	0.0133856	0.00461215	0.0123972	0.0114078	0.0162337	0.00482589	0.657916	0.321352	0.736528	0.420233	0.965466	0.545233	0.721824	0.271309	0.803621	0.574947	0.951024	0.376076	0.0134233	0.00324795	0.0133735	0.0104038	0.0152909	0.00488701	0.0138331	0.00447618	0.0133735	0.0114078	0.0162337	0.00482589
	21	0.0379377	0.0045598	0.0376224	0.0352176	0.0407783	0.00556067	0.013778	0.00582571	0.0133735	0.0114078	0.0152909	0.0038831	0.677677	0.293461	0.745177	0.490354	0.932719	0.442364	0.727846	0.26693	0.81395	0.575928	0.951243	0.375315	0.0243258	0.0992586	0.0133735	0.0104038	0.0162337	0.0058298	0.0142286	0.00989694	0.0128853	0.0104038	0.0157623	0.00535841
	22	0.0373149	0.0051918	0.0368245	0.0335951	0.0403864	0.00679129	0.0136564	0.00324324	0.0133735	0.0114078	0.0152909	0.0038831	0.668159	0.324075	0.821635	0.378774	0.936454	0.55768	0.743698	0.255012	0.801319	0.653223	0.954618	0.301395	0.0140077	0.00988384	0.0133735	0.0104038	0.0152909	0.00488701	0.0149306	0.00888607	0.0143377	0.0114078	0.0171668	0.00575905
	23	0.0370986	0.00490952	0.0372234	0.0340017	0.0407783	0.00677658	0.012901	0.00360269	0.0123972	0.0104038	0.0148143	0.00441045	0.693948	0.33159	0.82394	0.489482	0.979486	0.490004	0.731571	0.273063	0.860735	0.519292	0.954163	0.43487	0.0144688	0.00682539	0.0133735	0.0114078	0.0162337	0.00482589	0.0134488	0.00370153	0.0133735	0.0114078	0.0162337	0.00482589
	24	0.0371244	0.00566957	0.0368245	0.0344084	0.0407783	0.00636993	0.0137597	0.00330652	0.0143377	0.0114078	0.0162337	0.00482589	0.674418	0.297199	0.733277	0.455215	0.95382	0.498605	0.74173	0.250851	0.819648	0.621948	0.923472	0.301524	0.0262467	0.0795951	0.0133735	0.0114078	0.0162337	0.00482589	0.0175924	0.0285806	0.0138556	0.0114078	0.0171668	0.00575905
	25	0.0370651	0.00525464	0.0376224	0.0331864	0.0399945	0.00680808	0.0238719	0.0960672	0.0143377	0.0114078	0.0157623	0.0043545	0.680914	0.314299	0.800726	0.408656	0.959757	0.551101	0.740873	0.257779	0.835435	0.563493	0.950887	0.387394	0.0138568	0.00403816	0.0133735	0.0104038	0.0162337	0.0058298	0.0228472	0.0924384	0.0133735	0.0119025	0.0152909	0.00338838
	26	0.0366264	0.00464554	0.0368245	0.0327777	0.0396008	0.00682318	0.0134166	0.00364493	0.0133735	0.0114078	0.0152909	0.0038831	0.708909	0.272978	0.781049	0.562477	0.926474	0.363997	0.757717	0.246101	0.83981	0.656893	0.956582	0.299689	0.0212741	0.0815561	0.0133735	0.0104038	0.0152909	0.00488701	0.0232764	0.0972926	0.0133735	0.0114078	0.0157623	0.0043545
	27	0.0370611	0.00510902	0.0368245	0.0331864	0.0411686	0.00798221	0.0153805	0.0180175	0.0133735	0.0123972	0.0152909	0.00289366	0.708952	0.283281	0.809206	0.574466	0.946594	0.372128	0.708134	0.253813	0.749077	0.571355	0.930291	0.358936	0.0135806	0.00365761	0.0133735	0.0114078	0.0162337	0.00482589	0.0135448	0.00335124	0.0133735	0.0114078	0.0162337	0.00482589
	28	0.0373025	0.00475443	0.0376224	0.0344084	0.0403864	0.00597801	0.0144085	0.0144851	0.0133735	0.0104038	0.0162337	0.0058298	0.664868	0.308478	0.742422	0.435267	0.940558	0.505291	0.728586	0.251068	0.786013	0.602146	0.930981	0.328835	0.0134135	0.00392461	0.0133735	0.0104038	0.0162337	0.0058298	0.0132362	0.0054861	0.0123972	0.0104038	0.0152909	0.00488701
	29	0.0373331	0.00421555	0.0368245	0.0344084	0.0399945	0.00558608	0.0134109	0.0042702	0.0133735	0.0104038	0.0162337	0.0058298	0.664954	0.332411	0.759086	0.404285	0.976814	0.572529	0.707879	0.262443	0.760427	0.547415	0.928914	0.381499	0.0143223	0.0077138	0.0133735	0.0114078	0.0152909	0.0038831	0.0178927	0.0462831	0.0123972	0.0109058	0.0162337	0.00532785
	30	0.0377652	0.00506037	0.0372234	0.0344084	0.0411686	0.00676021	0.0294966	0.116794	0.0133735	0.0114078	0.0152909	0.0038831	0.729608	0.297228	0.853406	0.567165	0.962301	0.395136	0.755266	0.239185	0.83301	0.655692	0.944858	0.289166	0.0335569	0.135546	0.0133735	0.0114078	0.0157623	0.0043545	0.0176481	0.0463835	0.0133735	0.0104038	0.0152909	0.00488701
	31	0.0381175	0.00467079	0.0384166	0.0344084	0.0415589	0.00715049	0.0131847	0.00335432	0.0133735	0.0104038	0.0152909	0.00488701	0.717457	0.303699	0.812011	0.570454	0.975088	0.404634	0.762031	0.230493	0.829824	0.673902	0.947957	0.274055	0.0147958	0.0144525	0.0133735	0.0114078	0.0152909	0.0038831	0.0237779	0.0724644	0.0133735	0.0114078	0.0162337	0.00482589
	32	0.0382417	0.0047836	0.0380195	0.0352176	0.0407783	0.00556067	0.0131841	0.00416544	0.0123972	0.0104038	0.0152909	0.00488701	0.6892	0.307269	0.769876	0.488175	0.948778	0.460603	0.747663	0.252115	0.845876	0.613075	0.955479	0.342405	0.0296279	0.0779263	0.0133735	0.0114078	0.0157623	0.0043545	0.013415	0.00342145	0.0133735	0.0114078	0.0152909	0.0038831
	33	0.037361	0.00523752	0.0368245	0.0340017	0.0407783	0.00677658	0.0226606	0.0909818	0.0133735	0.0114078	0.0152909	0.0038831	0.661635	0.310529	0.755391	0.410402	0.947429	0.537028	0.742134	0.248493	0.81329	0.614272	0.951783	0.337511	0.0134679	0.00339782	0.0123972	0.0114078	0.0152909	0.0038831	0.0133016	0.00331103	0.0133735	0.0109058	0.0157623	0.00485645
	34	0.0372387	0.00477745	0.0368245	0.0335951	0.0407783	0.00718322	0.0176665	0.0420575	0.0133735	0.0114078	0.0162337	0.00482589	0.70221	0.305701	0.807931	0.572179	0.930469	0.358291	0.712988	0.255436	0.793208	0.533508	0.913235	0.379727	0.0136619	0.00376015	0.0133735	0.0114078	0.0152909	0.0038831	0.012995	0.00320536	0.0128853	0.0109058	0.0152909	0.00438506
	35	0.0369219	0.00467331	0.0368245	0.0335951	0.0392072	0.00561215	0.0155919	0.0225915	0.0133735	0.0104038	0.0162337	0.0058298	0.735198	0.276027	0.840888	0.575893	0.963358	0.387465	0.74082	0.259913	0.837444	0.575794	0.954434	0.37864	0.0174945	0.0305681	0.0133735	0.0104038	0.0162337	0.0058298	0.026487	0.0842159	0.0133735	0.0104038	0.0157623	0.00535841
	36	0.0372062	0.00507875	0.0368245	0.0335951	0.0407783	0.00718322	0.0132922	0.00332491	0.0133735	0.0104038	0.0162337	0.0058298	0.675469	0.296616	0.722259	0.484716	0.949826	0.465109	0.717468	0.269146	0.812837	0.488499	0.939647	0.451148	0.0138869	0.00328335	0.0138556	0.0114078	0.0162337	0.00482589	0.0131311	0.00345322	0.0133735	0.0104038	0.0152909	0.00488701
	37	0.03697	0.00496817	0.0368245	0.0335951	0.0399945	0.00639937	0.0143926	0.00910561	0.0133735	0.0104038	0.0162337	0.0058298	0.673895	0.318502	0.812455	0.485991	0.95136	0.465368	0.770376	0.224314	0.82279	0.690677	0.943221	0.252544	0.023092	0.0984992	0.0133735	0.0114078	0.0152909	0.0038831	0.0137944	0.00434646	0.0133735	0.0104038	0.0162337	0.0058298
	38	0.0372748	0.0049124	0.0368245	0.0335951	0.0415589	0.00796378	0.0141764	0.0149386	0.0123972	0.0109058	0.0148143	0.00390849	0.732752	0.291977	0.839376	0.555336	0.97378	0.418444	0.726536	0.23763	0.789256	0.592338	0.923943	0.331605	0.0138027	0.00798857	0.0133735	0.0109058	0.0152909	0.00438506	0.0137931	0.0051009	0.0133735	0.0109058	0.0152909	0.00438506
	39	0.0373615	0.00467123	0.0372234	0.0344084	0.0407783	0.00636993	0.0155064	0.027234	0.0133735	0.0104038	0.0152909	0.00488701	0.70987	0.289801	0.808803	0.503441	0.958506	0.455065	0.736548	0.261201	0.841104	0.531221	0.944733	0.413511	0.0210974	0.0487696	0.0143377	0.0119025	0.0171668	0.00526433	0.0132267	0.00324443	0.0133735	0.0114078	0.0152909	0.0038831
	40	0.0366926	0.0045543	0.0376224	0.0331864	0.0392072	0.00602086	0.0135115	0.00322671	0.0133735	0.0109058	0.0157623	0.00485645	0.721274	0.295671	0.821471	0.543293	0.955751	0.412457	0.758303	0.211064	0.812747	0.620356	0.929321	0.308966	0.0139941	0.00345406	0.0143377	0.0114078	0.0162337	0.00482589	0.0136527	0.00334228	0.0133735	0.0114078	0.0152909	0.0038831
	41	0.0370798	0.00600411	0.0372234	0.0327777	0.0415589	0.0087812	0.0134338	0.002965	0.0133735	0.0114078	0.0152909	0.0038831	0.71495	0.283795	0.810077	0.561498	0.937285	0.375787	0.731906	0.229502	0.783716	0.61493	0.924147	0.309217	0.0189518	0.061603	0.0123972	0.0104038	0.0143377	0.00393389	0.013389	0.00362622	0.0128853	0.0104038	0.0152909	0.00488701
	42	0.0382312	0.00457449	0.0384166	0.034813	0.0419475	0.00713452	0.0136595	0.00719175	0.0133735	0.0104038	0.0152909	0.00488701	0.688958	0.314069	0.770524	0.437211	0.976316	0.539105	0.780442	0.213865	0.85381	0.676776	0.937459	0.260683	0.0136448	0.00349321	0.0133735	0.0114078	0.0162337	0.00482589	0.0136826	0.00487591	0.0133735	0.0114078	0.0152909	0.0038831
	43	0.0370755	0.00517705	0.0368245	0.0327777	0.0411686	0.00839092	0.0145334	0.0101149	0.0133735	0.0114078	0.0152909	0.0038831	0.729124	0.279294	0.822139	0.589077	0.960575	0.371499	0.733977	0.278513	0.859304	0.572331	0.946509	0.374178	0.0158709	0.0131617	0.0143377	0.0114078	0.0157623	0.0043545	0.0138219	0.00594661	0.0133735	0.0114078	0.0152909	0.0038831
	44	0.0379837	0.0042938	0.0384166	0.0352176	0.0407783	0.00556067	0.0311672	0.125004	0.0133735	0.0114078	0.0152909	0.0038831	0.647013	0.316873	0.791412	0.371074	0.928468	0.557394	0.743935	0.24925	0.798533	0.621844	0.953361	0.331517	0.0143629	0.0122127	0.0133735	0.0114078	0.0152909	0.0038831	0.0125688	0.00304575	0.0128853	0.0104038	0.0143377	0.00393389
	45	0.0373159	0.00485518	0.0368245	0.0340017	0.0407783	0.00677658	0.0138717	0.00467874	0.0133735	0.0114078	0.0152909	0.0038831	0.706577	0.301642	0.812148	0.547282	0.937153	0.389871	0.761957	0.243425	0.839876	0.603731	0.962186	0.358455	0.0142809	0.00956058	0.0133735	0.0114078	0.0152909	0.0038831	0.0229043	0.0764018	0.0143377	0.0123972	0.0162337	0.00383645
	46	0.0375934	0.00573039	0.0376224	0.0335951	0.0407783	0.00718322	0.0211716	0.0725108	0.0133735	0.0114078	0.0152909	0.0038831	0.689363	0.277042	0.722396	0.516842	0.950518	0.433676	0.727462	0.246583	0.808373	0.551154	0.921416	0.370262	0.0229136	0.093734	0.0133735	0.0114078	0.0152909	0.0038831	0.0166116	0.0312566	0.0123972	0.00989386	0.0143377	0.00444388
	47	0.0376167	0.00553167	0.0372234	0.0344084	0.0407783	0.00636993	0.014021	0.00379428	0.0133735	0.0114078	0.0157623	0.0043545	0.679557	0.29506	0.7717	0.455331	0.950897	0.495566	0.710764	0.268178	0.791677	0.533208	0.933979	0.40077	0.0311698	0.108881	0.0143377	0.0114078	0.0162337	0.00482589	0.0147574	0.0110355	0.0133735	0.0114078	0.0162337	0.00482589
	48	0.0365711	0.00566492	0.0364238	0.0327777	0.0407783	0.00800064	0.0130262	0.00339164	0.0123972	0.0114078	0.0152909	0.0038831	0.717476	0.267477	0.793835	0.522131	0.956294	0.434163	0.735991	0.279293	0.835335	0.637631	0.95436	0.316729	0.0150913	0.0178722	0.0123972	0.0104038	0.0152909	0.00488701	0.0165886	0.0292438	0.0133735	0.0104038	0.0162337	0.0058298
	49	0.0376816	0.00460432	0.0376224	0.0335951	0.0407783	0.00718322	0.0162214	0.0282822	0.0133735	0.0114078	0.0152909	0.0038831	0.697486	0.27741	0.807665	0.519753	0.929429	0.409676	0.750209	0.224025	0.830793	0.594206	0.925997	0.33179	0.0270767	0.0989677	0.0138556	0.0123972	0.0157623	0.00336505	0.0202416	0.0675368	0.0133735	0.0114078	0.0152909	0.0038831
	50	0.0382871	0.00484549	0.0376224	0.036023	0.0415589	0.00553587	0.0142061	0.00799298	0.0133735	0.0104038	0.0162337	0.0058298	0.726646	0.27235	0.790521	0.591911	0.958915	0.367004	0.715022	0.262272	0.792447	0.59821	0.925582	0.327372	0.0330256	0.114176	0.0133735	0.0114078	0.0157623	0.0043545	0.0132414	0.00317947	0.0128853	0.0109058	0.0152909	0.00438506
	51	0.0374413	0.00466439	0.0376224	0.0344084	0.0399945	0.00558608	0.0134744	0.00317579	0.0133735	0.0114078	0.0157623	0.0043545	0.720281	0.275643	0.815993	0.531937	0.965945	0.434009	0.73217	0.265494	0.832426	0.586412	0.94326	0.356847	0.0132583	0.00484728	0.0123972	0.0104038	0.0152909	0.00488701	0.0136672	0.00551429	0.0128853	0.0114078	0.0152909	0.0038831
	52	0.0376165	0.00523926	0.0368245	0.0344084	0.0411686	0.00676021	0.0195253	0.0488777	0.0133735	0.0109058	0.0162337	0.00532785	0.75324	0.261455	0.859526	0.63119	0.968465	0.337275	0.745974	0.236851	0.832914	0.579899	0.932941	0.353042	0.0227653	0.0961369	0.0133735	0.0109058	0.0157623	0.00485645	0.0136686	0.00411092	0.0133735	0.0114078	0.0152909	0.0038831
	53	0.0379939	0.00538694	0.0376224	0.0352176	0.0415589	0.00634122	0.0155502	0.0119699	0.0133735	0.0114078	0.0162337	0.00482589	0.667111	0.32103	0.781395	0.421241	0.967668	0.546426	0.697532	0.270327	0.745719	0.566447	0.911268	0.344821	0.0133217	0.00373577	0.0133735	0.0114078	0.0152909	0.0038831	0.014939	0.0115243	0.0133735	0.0114078	0.0162337	0.00482589
	54	0.0379268	0.00523598	0.0376224	0.0344084	0.0415589	0.00715049	0.0146897	0.0118715	0.0123972	0.0104038	0.0148143	0.00441045	0.669703	0.306358	0.763205	0.447855	0.931301	0.483446	0.730439	0.263969	0.827511	0.53137	0.946963	0.415593	0.0134388	0.00534996	0.0123972	0.0104038	0.0148143	0.00441045	0.0231944	0.0970798	0.0133735	0.0104038	0.0162337	0.0058298
	55	0.0380712	0.00546246	0.0380195	0.0344084	0.0419475	0.00753916	0.0151234	0.0169456	0.0133735	0.0114078	0.0152909	0.0038831	0.691923	0.323555	0.792488	0.51026	0.980293	0.470033	0.741186	0.270822	0.821162	0.543301	0.961395	0.418094	0.0199103	0.0531396	0.0133735	0.0114078	0.0152909	0.0038831	0.0135442	0.00339842	0.0133735	0.0114078	0.0162337	0.00482589
	56	0.0372098	0.00494401	0.0368245	0.0335951	0.0411686	0.0075735	0.0140633	0.0086232	0.0133735	0.0114078	0.0152909	0.0038831	0.703367	0.287586	0.78689	0.542575	0.953197	0.410622	0.747703	0.235877	0.802441	0.604434	0.952189	0.347756	0.0167401	0.0282376	0.0138556	0.0114078	0.0162337	0.00482589	0.0183483	0.0487966	0.0133735	0.0104038	0.0162337	0.0058298
	57	0.0368899	0.00493949	0.0368245	0.0335951	0.0407783	0.00718322	0.0257576	0.0729899	0.0133735	0.0104038	0.0162337	0.0058298	0.709464	0.283242	0.781221	0.550955	0.943828	0.392872	0.713506	0.244789	0.78052	0.57895	0.889237	0.310287	0.013611	0.00340624	0.0133735	0.0114078	0.0152909	0.0038831	0.0135883	0.00372251	0.0133735	0.0109058	0.0162337	0.00532785
	58	0.0372551	0.00443359	0.0376224	0.034813	0.0396008	0.00478784	0.0131949	0.00338371	0.0133735	0.0104038	0.0152909	0.00488701	0.71811	0.2554	0.781912	0.556942	0.939944	0.383002	0.69387	0.273291	0.790229	0.549601	0.916733	0.367131	0.0137275	0.00314052	0.0143377	0.0114078	0.0152909	0.0038831	0.020025	0.0532297	0.0133735	0.0114078	0.0162337	0.00482589
	59	0.0371383	0.00520553	0.0372234	0.0335951	0.0403864	0.00679129	0.0152927	0.0141034	0.0133735	0.0114078	0.0162337	0.00482589	0.730879	0.302745	0.854815	0.539	0.979812	0.440812	0.761373	0.268739	0.865093	0.683455	0.968227	0.284772	0.0144254	0.00680544	0.0138556	0.0114078	0.0162337	0.00482589	0.0179163	0.0428995	0.0123972	0.0109058	0.0157623	0.00485645
	60	0.036902	0.00534815	0.0368245	0.0335951	0.0399945	0.00639937	0.0161833	0.0279744	0.0128853	0.0104038	0.0162337	0.0058298	0.723756	0.287539	0.80897	0.569629	0.977819	0.40819	0.728989	0.245881	0.798579	0.589846	0.936369	0.346522	0.0138575	0.00517196	0.0133735	0.0114078	0.0152909	0.0038831	0.0193986	0.0579071	0.0143377	0.0104038	0.0162337	0.0058298
	61	0.0379694	0.00513454	0.0376224	0.0344084	0.0415589	0.00715049	0.0202765	0.0662846	0.0133735	0.0123972	0.0162337	0.00383645	0.688341	0.298417	0.779921	0.51612	0.952534	0.436414	0.7407	0.25485	0.817002	0.589889	0.958309	0.36842	0.0249781	0.0866624	0.0133735	0.0114078	0.0152909	0.0038831	0.0322265	0.116826	0.0133735	0.0114078	0.0162337	0.00482589
	62	0.0370399	0.00580434	0.0368245	0.0327777	0.0407783	0.00800064	0.0213715	0.0793475	0.0133735	0.0114078	0.0152909	0.0038831	0.73567	0.291919	0.85761	0.594611	0.971847	0.377236	0.699311	0.257681	0.760975	0.521238	0.92892	0.407682	0.0158577	0.0260631	0.0133735	0.0109058	0.0162337	0.00532785	0.0133402	0.00334309	0.0133735	0.0109058	0.0152909	0.00438506
	63	0.0377648	0.0047706	0.0384166	0.0344084	0.0407783	0.00636993	0.0203513	0.0602154	0.0143377	0.0123972	0.0162337	0.00383645	0.68394	0.319282	0.832712	0.419342	0.970767	0.551425	0.738711	0.254595	0.840746	0.601266	0.944083	0.342817	0.0162109	0.02606	0.0133735	0.0114078	0.0152909	0.0038831	0.019757	0.0654932	0.0133735	0.0114078	0.0152909	0.0038831
	64	0.0366132	0.00481084	0.0368245	0.0335951	0.0407783	0.00718322	0.0135685	0.00345494	0.0133735	0.0114078	0.0162337	0.00482589	0.689146	0.273949	0.733033	0.530056	0.932491	0.402436	0.765354	0.250555	0.86071	0.613579	0.960843	0.347264	0.014766	0.0133865	0.0133735	0.0114078	0.0162337	0.00482589	0.0181054	0.0320522	0.0138556	0.0114078	0.0162337	0.00482589
	65	0.0380892	0.00563186	0.0376224	0.0344084	0.0423362	0.00792783	0.0140193	0.00811152	0.0133735	0.0114078	0.0152909	0.0038831	0.745219	0.284722	0.868646	0.593718	0.970037	0.376319	0.707047	0.266037	0.784918	0.528779	0.957503	0.428724	0.0224903	0.0913393	0.0128853	0.0114078	0.0152909	0.0038831	0.0307742	0.120275	0.0133735	0.0114078	0.0162337	0.00482589
	66	0.0374987	0.00566447	0.0376224	0.0327777	0.0415589	0.0087812	0.0264534	0.10177	0.0123972	0.00938386	0.0162337	0.00684979	0.719282	0.302843	0.858498	0.537666	0.961682	0.424016	0.749991	0.245197	0.817786	0.64248	0.948286	0.305806	0.0258885	0.0870507	0.0133735	0.0114078	0.0152909	0.0038831	0.0132432	0.00354697	0.0133735	0.0104038	0.0162337	0.0058298
	67	0.0381628	0.00531584	0.0380195	0.0344084	0.0423362	0.00792783	0.0215482	0.0683905	0.0133735	0.0104038	0.0157623	0.00535841	0.700454	0.305774	0.842105	0.503201	0.954808	0.451607	0.754984	0.242885	0.83042	0.628051	0.953507	0.325456	0.0148407	0.014124	0.0133735	0.0114078	0.0152909	0.0038831	0.0132238	0.00333087	0.0133735	0.0114078	0.0152909	0.0038831
	68	0.0378057	0.005018	0.0376224	0.0344084	0.0411686	0.00676021	0.0135274	0.00359056	0.0133735	0.0114078	0.0152909	0.0038831	0.737501	0.273253	0.829674	0.575929	0.970489	0.39456	0.741064	0.255011	0.825004	0.608558	0.937968	0.32941	0.0205661	0.0532433	0.0133735	0.0114078	0.0152909	0.0038831	0.0225814	0.0919629	0.0133735	0.0104038	0.0152909	0.00488701
	69	0.0369897	0.0048025	0.0376224	0.0335951	0.0399945	0.00639937	0.0198008	0.0514243	0.0133735	0.0104038	0.0152909	0.00488701	0.664183	0.284704	0.726801	0.474463	0.901939	0.427476	0.705076	0.275383	0.786529	0.54285	0.926483	0.383633	0.0145362	0.0091997	0.0143377	0.0114078	0.0162337	0.00482589	0.0132676	0.0037929	0.0133735	0.0114078	0.0162337	0.00482589
	70	0.0381551	0.00475917	0.0376224	0.0352176	0.0407783	0.00556067	0.0216536	0.0587359	0.0133735	0.0114078	0.0152909	0.0038831	0.73115	0.295988	0.848121	0.615029	0.967605	0.352576	0.752369	0.247928	0.852832	0.556886	0.966035	0.409149	0.023239	0.0912515	0.0128853	0.0104038	0.0167002	0.00629638	0.0134318	0.00390795	0.0133735	0.0104038	0.0162337	0.0058298
	71	0.0379926	0.00515996	0.0380195	0.0344084	0.0407783	0.00636993	0.0149836	0.0161727	0.0133735	0.0114078	0.0152909	0.0038831	0.697257	0.309699	0.819627	0.471842	0.955035	0.483193	0.761841	0.226161	0.838792	0.620611	0.944571	0.323959	0.0137483	0.00334313	0.0133735	0.0119025	0.0157623	0.00385978	0.0193879	0.0514135	0.0128853	0.0114078	0.0152909	0.0038831
	72	0.0375531	0.00521281	0.0368245	0.0340017	0.0411686	0.00716685	0.0147895	0.0132698	0.0133735	0.0109058	0.0157623	0.00485645	0.712286	0.29119	0.825001	0.545795	0.956412	0.410617	0.71619	0.260624	0.769634	0.584063	0.936569	0.352506	0.0176287	0.0365367	0.0133735	0.0104038	0.0152909	0.00488701	0.0178087	0.0318314	0.0133735	0.0114078	0.0162337	0.00482589
	73	0.0382659	0.0044566	0.0376224	0.0352176	0.0415589	0.00634122	0.0130986	0.00353447	0.0123972	0.0104038	0.0152909	0.00488701	0.651943	0.316097	0.744695	0.405338	0.91826	0.512923	0.709805	0.25621	0.784701	0.526443	0.93136	0.404917	0.0180533	0.0378464	0.0133735	0.0109058	0.0152909	0.00438506	0.0128168	0.00304596	0.0123972	0.0109058	0.0143377	0.00343193
	74	0.0377681	0.00466223	0.0368245	0.0344084	0.0407783	0.00636993	0.0136053	0.00400049	0.0133735	0.0104038	0.0162337	0.0058298	0.662721	0.30628	0.754831	0.446771	0.94031	0.493539	0.710987	0.253962	0.800284	0.551374	0.927974	0.3766	0.0229955	0.0915766	0.0133735	0.0114078	0.0162337	0.00482589	0.0136312	0.00423157	0.0133735	0.0104038	0.0162337	0.0058298
	75	0.0372005	0.00470676	0.0368245	0.0344084	0.0392072	0.00479886	0.0213764	0.0691811	0.0133735	0.0119025	0.0162337	0.00433117	0.696309	0.289901	0.752917	0.552617	0.965444	0.412827	0.765727	0.24169	0.849729	0.629121	0.956724	0.327604	0.0134558	0.00311881	0.0133735	0.0114078	0.0152909	0.0038831	0.0237174	0.0793678	0.0123972	0.0104038	0.0143377	0.00393389
	76	0.0381679	0.00388487	0.0384166	0.0352176	0.0411686	0.00595094	0.0230838	0.0953698	0.0133735	0.0114078	0.0162337	0.00482589	0.669514	0.322073	0.79244	0.429251	0.961278	0.532027	0.764385	0.238989	0.849106	0.675674	0.943631	0.267957	0.0153022	0.0201183	0.0133735	0.0104038	0.0162337	0.0058298	0.0134997	0.00352528	0.0133735	0.0109058	0.0152909	0.00438506
	77	0.0375097	0.00415968	0.0372234	0.0352176	0.0399945	0.00477681	0.0136339	0.00330774	0.0133735	0.0114078	0.0162337	0.00482589	0.693862	0.296108	0.771716	0.455755	0.953395	0.49764	0.744014	0.240234	0.810167	0.649512	0.941723	0.29221	0.0248026	0.0769929	0.0133735	0.0114078	0.0162337	0.00482589	0.0139136	0.00516879	0.0133735	0.0114078	0.0152909	0.0038831
	78	0.0375249	0.00451909	0.0376224	0.0340017	0.0407783	0.00677658	0.0136498	0.00360743	0.0133735	0.0114078	0.0162337	0.00482589	0.694888	0.315205	0.839005	0.445497	0.934727	0.48923	0.739622	0.253785	0.831523	0.588247	0.944947	0.3567	0.0216881	0.0726305	0.0133735	0.0104038	0.0152909	0.00488701	0.0222671	0.0791392	0.0133735	0.0104038	0.0152909	0.00488701
	79	0.0374195	0.00486455	0.0376224	0.0335951	0.0399945	0.00639937	0.0144249	0.00939508	0.0133735	0.0109058	0.0152909	0.00438506	0.706101	0.300094	0.808811	0.541011	0.959244	0.418233	0.719316	0.271735	0.786357	0.568295	0.95424	0.385945	0.0143113	0.00960502	0.0133735	0.0104038	0.0157623	0.00535841	0.0183265	0.051403	0.0133735	0.0114078	0.0152909	0.0038831
	80	0.0366816	0.00464569	0.036023	0.0335951	0.0403864	0.00679129	0.0125943	0.00319059	0.0123972	0.0104038	0.0143377	0.00393389	0.711051	0.295197	0.836901	0.505633	0.959163	0.45353	0.707449	0.286105	0.807472	0.564118	0.948262	0.384144	0.0237453	0.0723236	0.0133735	0.0114078	0.0157623	0.0043545	0.0142048	0.00504631	0.0133735	0.0114078	0.0162337	0.00482589
	81	0.0368292	0.00421956	0.0368245	0.0344084	0.0396008	0.00519247	0.0144821	0.00934355	0.0133735	0.0114078	0.0157623	0.0043545	0.689172	0.31524	0.781738	0.47017	0.960423	0.490253	0.732965	0.264969	0.835939	0.545525	0.95272	0.407195	0.0242613	0.0809346	0.0123972	0.0104038	0.0171668	0.00676295	0.0150782	0.0162674	0.0133735	0.0109058	0.0162337	0.00532785
	82	0.0376155	0.00469929	0.0376224	0.0344084	0.0407783	0.00636993	0.0185954	0.0509834	0.0133735	0.0114078	0.0162337	0.00482589	0.722698	0.287534	0.820648	0.544826	0.967359	0.422532	0.728764	0.266426	0.839923	0.545663	0.95517	0.409506	0.0136218	0.00410137	0.0133735	0.0104038	0.0157623	0.00535841	0.0133136	0.00390468	0.0128853	0.0104038	0.0162337	0.0058298
	83	0.0379859	0.0048422	0.0376224	0.034813	0.0407783	0.0059653	0.0135563	0.00355774	0.0133735	0.0114078	0.0162337	0.00482589	0.721851	0.276116	0.817613	0.517693	0.981014	0.463321	0.718743	0.272938	0.809189	0.549707	0.935165	0.385458	0.0125701	0.00370546	0.0123972	0.0104038	0.0152909	0.00488701	0.0164262	0.0205788	0.0138556	0.0119025	0.0162337	0.00433117
	84	0.0366483	0.00500763	0.0372234	0.0327777	0.0399945	0.00721679	0.0187343	0.0375395	0.0143377	0.0109058	0.0171668	0.006261	0.614416	0.334029	0.699116	0.344394	0.917796	0.573402	0.759467	0.269396	0.868405	0.651722	0.964029	0.312307	0.0205864	0.0664492	0.0138556	0.0114078	0.0162337	0.00482589	0.013429	0.00362167	0.0133735	0.0109058	0.0152909	0.00438506
	85	0.0372553	0.00579368	0.0376224	0.0327777	0.0415589	0.0087812	0.0141692	0.0103744	0.0133735	0.0114078	0.0152909	0.0038831	0.677655	0.319385	0.793954	0.498803	0.938852	0.440049	0.736784	0.243438	0.821111	0.608069	0.927974	0.319904	0.0210729	0.0686007	0.0143377	0.0114078	0.0162337	0.00482589	0.0136353	0.00305941	0.0133735	0.0114078	0.0152909	0.0038831
	86	0.0372575	0.00467501	0.0368245	0.0335951	0.0403864	0.00679129	0.0245403	0.0994122	0.0133735	0.0104038	0.0157623	0.00535841	0.713195	0.309395	0.801709	0.563267	0.972502	0.409235	0.75321	0.247169	0.848478	0.651799	0.939396	0.287597	0.0191187	0.0389846	0.0133735	0.0104038	0.0162337	0.0058298	0.031799	0.131068	0.0133735	0.0104038	0.0162337	0.0058298
	87	0.0383001	0.00524849	0.0380195	0.0335951	0.0431104	0.0095153	0.0132132	0.00377897	0.0123972	0.0114078	0.0152909	0.0038831	0.686797	0.319995	0.824321	0.423087	0.966226	0.543139	0.725736	0.26781	0.83213	0.562215	0.950748	0.388533	0.0137353	0.00366606	0.0133735	0.0114078	0.0152909	0.0038831	0.0139086	0.00933635	0.0123972	0.0104038	0.0152909	0.00488701
	88	0.037718	0.00579751	0.0376224	0.0335951	0.0415589	0.00796378	0.0134477	0.00340283	0.0128853	0.0114078	0.0152909	0.0038831	0.71594	0.283498	0.816614	0.516204	0.955859	0.439655	0.725587	0.2742	0.81309	0.530794	0.955386	0.424592	0.0255489	0.0975554	0.0133735	0.0104038	0.0152909	0.00488701	0.0163352	0.0304356	0.0133735	0.0114078	0.0152909	0.0038831
	89	0.0370736	0.00521656	0.0372234	0.0335951	0.0407783	0.00718322	0.0137619	0.00348401	0.0133735	0.0114078	0.0162337	0.00482589	0.751433	0.267846	0.867355	0.580526	0.971603	0.391077	0.721129	0.257402	0.780962	0.55051	0.936806	0.386296	0.0133595	0.00334227	0.0133735	0.0114078	0.0152909	0.0038831	0.0132311	0.00504493	0.0123972	0.0104038	0.0152909	0.00488701
	90	0.0376981	0.00543542	0.0376224	0.0340017	0.0411686	0.00716685	0.0131233	0.00367536	0.0123972	0.0114078	0.0152909	0.0038831	0.727565	0.277661	0.797691	0.559694	0.968836	0.409142	0.747769	0.267059	0.826138	0.603949	0.971856	0.367907	0.0151331	0.0138523	0.0133735	0.0104038	0.0152909	0.00488701	0.0235396	0.0580089	0.0133735	0.0114078	0.0167002	0.00529247
	91	0.0376637	0.00497719	0.0376224	0.0335951	0.0415589	0.00796378	0.0136622	0.00476256	0.0133735	0.0114078	0.0152909	0.0038831	0.682768	0.312607	0.788198	0.469289	0.950697	0.481407	0.726648	0.256403	0.814705	0.546711	0.944112	0.397401	0.0137466	0.0088157	0.0128853	0.0104038	0.0157623	0.00535841	0.0192277	0.0511402	0.0133735	0.0114078	0.0152909	0.0038831
	92	0.0374365	0.00511219	0.0376224	0.0335951	0.0415589	0.00796378	0.0230888	0.09799	0.0133735	0.0114078	0.0162337	0.00482589	0.657323	0.328607	0.755851	0.412305	0.96967	0.557365	0.735934	0.255496	0.822251	0.578164	0.954786	0.376622	0.0316362	0.110704	0.0143377	0.0114078	0.0162337	0.00482589	0.0132881	0.00398594	0.0128853	0.0114078	0.0152909	0.0038831
	93	0.0383373	0.00505449	0.0380195	0.0352176	0.0423362	0.00711856	0.0171709	0.0400192	0.0133735	0.0114078	0.0152909	0.0038831	0.625598	0.303634	0.697315	0.375881	0.881976	0.506095	0.699805	0.284062	0.805597	0.496922	0.933621	0.436699	0.0148723	0.0100016	0.0143377	0.0114078	0.0162337	0.00482589	0.0139822	0.00455483	0.0143377	0.0114078	0.0162337	0.00482589
	94	0.0366495	0.00525961	0.036023	0.0327777	0.0388119	0.00603424	0.0142576	0.00500052	0.0138556	0.0114078	0.0162337	0.00482589	0.691286	0.283401	0.790744	0.506367	0.940992	0.434626	0.704331	0.282497	0.784063	0.5345	0.923128	0.388628	0.0155465	0.0218146	0.0133735	0.0114078	0.0152909	0.0038831	0.0160974	0.0185415	0.0143377	0.0114078	0.0162337	0.00482589
	95	0.0379266	0.00552757	0.0368245	0.0335951	0.0411686	0.0075735	0.0133417	0.00334611	0.0133735	0.0109058	0.0152909	0.00438506	0.70294	0.28503	0.797587	0.517451	0.949667	0.432216	0.737486	0.254711	0.812938	0.60733	0.942198	0.334868	0.0247596	0.0975042	0.0133735	0.0114078	0.0162337	0.00482589	0.0141843	0.00944372	0.0133735	0.0114078	0.0157623	0.0043545
	96	0.0382766	0.00549739	0.0384166	0.0344084	0.0415589	0.00715049	0.0145158	0.0170039	0.0123972	0.0104038	0.0152909	0.00488701	0.675485	0.296398	0.742533	0.504172	0.924766	0.420594	0.706984	0.271284	0.791941	0.548735	0.93145	0.382715	0.0152562	0.0198908	0.0133735	0.0114078	0.0152909	0.0038831	0.0135003	0.00389353	0.0133735	0.0109058	0.0157623	0.00485645
	97	0.0373886	0.00484761	0.0372234	0.0335951	0.0407783	0.00718322	0.0135816	0.00387169	0.0133735	0.0104038	0.0162337	0.0058298	0.713394	0.283621	0.81739	0.522368	0.949856	0.427488	0.744225	0.239021	0.80929	0.602276	0.935134	0.332858	0.0127162	0.0035444	0.0123972	0.0104038	0.0152909	0.00488701	0.0265324	0.101644	0.0138556	0.0114078	0.0162337	0.00482589
	98	0.036732	0.00426537	0.0368245	0.0344084	0.0396008	0.00519247	0.0152307	0.0125832	0.0133735	0.0114078	0.0162337	0.00482589	0.691492	0.31285	0.794638	0.424336	0.964053	0.539718	0.719441	0.285351	0.840019	0.531487	0.959615	0.428128	0.0135235	0.00364546	0.0133735	0.0114078	0.0152909	0.0038831	0.0173918	0.0408275	0.0133735	0.0114078	0.0152909	0.0038831
	99	0.038121	0.00483971	0.0376224	0.0344084	0.0415589	0.00715049	0.0133539	0.00347676	0.0133735	0.0114078	0.0152909	0.0038831	0.691631	0.299709	0.789792	0.527359	0.931267	0.403908	0.69288	0.26417	0.778882	0.510616	0.905209	0.394593	0.0218045	0.0808091	0.0143377	0.0114078	0.0162337	0.00482589	0.0162666	0.0166036	0.0133735	0.0104038	0.0162337	0.0058298
	100	0.0371058	0.00494748	0.0368245	0.0335951	0.0407783	0.00718322	0.0128687	0.0038093	0.0123972	0.0104038	0.0143377	0.00393389	0.762252	0.263354	0.84344	0.671914	0.966977	0.295063	0.777711	0.224497	0.842538	0.679201	0.962529	0.283328	0.0142584	0.00497256	0.0143377	0.0114078	0.0162337	0.00482589	0.0135619	0.00289418	0.0133735	0.0114078	0.0152909	0.0038831
	101	0.0380177	0.00511879	0.0380195	0.0352176	0.0407783	0.00556067	0.0160185	0.0270709	0.0128853	0.0109058	0.0152909	0.00438506	0.683235	0.324652	0.801766	0.390799	0.96834	0.577541	0.720205	0.269398	0.829151	0.529821	0.950972	0.421151	0.02249	0.093086	0.0133735	0.0104038	0.0162337	0.0058298	0.0142804	0.00669316	0.0143377	0.0114078	0.0157623	0.0043545
	102	0.0376328	0.00495321	0.0376224	0.0344084	0.0407783	0.00636993	0.0224847	0.0876845	0.0133735	0.0114078	0.0162337	0.00482589	0.70441	0.274359	0.7774	0.5599	0.949314	0.389414	0.769151	0.230032	0.824851	0.660654	0.942361	0.281707	0.0183972	0.0492021	0.0133735	0.0114078	0.0162337	0.00482589	0.0135866	0.00373518	0.0133735	0.0114078	0.0152909	0.0038831
	103	0.0378287	0.00475813	0.0376224	0.0344084	0.0407783	0.00636993	0.0132207	0.00551385	0.0123972	0.0104038	0.0143377	0.00393389	0.657946	0.341393	0.76407	0.399493	0.959469	0.559976	0.768027	0.221464	0.813955	0.655048	0.949313	0.294265	0.013053	0.00344993	0.0123972	0.0104038	0.0152909	0.00488701	0.0252089	0.0959212	0.0133735	0.0114078	0.0157623	0.0043545
	104	0.0368233	0.00503484	0.0368245	0.0335951	0.0399945	0.00639937	0.0135107	0.00325239	0.0133735	0.0109058	0.0152909	0.00438506	0.695741	0.288331	0.779403	0.550681	0.941724	0.391044	0.765588	0.236904	0.829301	0.659743	0.949238	0.289495	0.0129582	0.0031497	0.0123972	0.0104038	0.0152909	0.00488701	0.0201078	0.071128	0.0133735	0.0104038	0.0152909	0.00488701
	105	0.036891	0.00461765	0.0368245	0.0335951	0.0399945	0.00639937	0.0276879	0.101987	0.0133735	0.0114078	0.0162337	0.00482589	0.724405	0.294652	0.839291	0.547203	0.973986	0.426783	0.708871	0.244245	0.791687	0.555361	0.902171	0.34681	0.0179231	0.0478539	0.0133735	0.0114078	0.0152909	0.0038831	0.0141145	0.00548568	0.0138556	0.0114078	0.0162337	0.00482589
	106	0.0368985	0.00517587	0.0368245	0.0327777	0.0407783	0.00800064	0.0132076	0.00323745	0.0123972	0.0114078	0.0152909	0.0038831	0.729834	0.298394	0.833515	0.569973	0.972958	0.402985	0.713229	0.265778	0.768319	0.548734	0.945226	0.396493	0.023355	0.0871162	0.0133735	0.0114078	0.0162337	0.00482589	0.0169068	0.0312855	0.0133735	0.0114078	0.0157623	0.0043545
	107	0.0373311	0.00514477	0.0376224	0.0344084	0.0415589	0.00715049	0.0338143	0.138848	0.0133735	0.0114078	0.0152909	0.0038831	0.757721	0.273109	0.876908	0.626231	0.964891	0.33866	0.744274	0.248597	0.821955	0.584255	0.945824	0.361569	0.0366153	0.143748	0.0123972	0.0104038	0.0152909	0.00488701	0.0135656	0.00349672	0.0143377	0.0114078	0.0152909	0.0038831
	108	0.0367156	0.00515632	0.036023	0.0335951	0.0407783	0.00718322	0.0131089	0.0037086	0.0133735	0.0109058	0.0152909	0.00438506	0.671097	0.307114	0.758751	0.500788	0.925411	0.424624	0.703783	0.256746	0.756683	0.529766	0.90438	0.374614	0.0139206	0.00341777	0.0138556	0.0114078	0.0162337	0.00482589	0.0168653	0.038441	0.0123972	0.0114078	0.0152909	0.0038831
	109	0.038573	0.00482401	0.0384166	0.0352176	0.0423362	0.00711856	0.0140056	0.00371368	0.0133735	0.0114078	0.0162337	0.00482589	0.707143	0.291333	0.796699	0.542997	0.954782	0.411785	0.722893	0.264996	0.799008	0.59217	0.940205	0.348035	0.0368338	0.124016	0.0133735	0.0114078	0.0162337	0.00482589	0.0298297	0.112712	0.0133735	0.0114078	0.0152909	0.0038831
	110	0.0370751	0.00429283	0.0376224	0.0344084	0.0399945	0.00558608	0.0136439	0.00328905	0.0133735	0.0114078	0.0152909	0.0038831	0.722244	0.272964	0.807529	0.530366	0.955912	0.425546	0.698321	0.283761	0.75335	0.557022	0.934967	0.377945	0.0165824	0.0264739	0.0143377	0.0114078	0.0162337	0.00482589	0.0227626	0.089489	0.0143377	0.0114078	0.0162337	0.00482589
	111	0.0377246	0.00479302	0.0376224	0.0344084	0.0399945	0.00558608	0.0139773	0.00721792	0.0133735	0.0109058	0.0157623	0.00485645	0.704245	0.294962	0.815051	0.524164	0.960861	0.436696	0.731339	0.248465	0.802344	0.542118	0.957606	0.415488	0.0135851	0.00384372	0.0133735	0.0109058	0.0152909	0.00438506	0.0245158	0.0759493	0.0123972	0.0114078	0.0152909	0.0038831
	112	0.0366889	0.00466328	0.0368245	0.0335951	0.0399945	0.00639937	0.0191799	0.0558809	0.0133735	0.0114078	0.0162337	0.00482589	0.711929	0.299111	0.829663	0.498819	0.969494	0.470675	0.71061	0.256899	0.772623	0.535082	0.926619	0.391537	0.0134932	0.00344666	0.0133735	0.0109058	0.0162337	0.00532785	0.0129238	0.00396504	0.0123972	0.0104038	0.0152909	0.00488701
	113	0.036942	0.00481679	0.0372234	0.0335951	0.0396008	0.00600576	0.0133982	0.00778899	0.0123972	0.0104038	0.0152909	0.00488701	0.757917	0.267872	0.86738	0.603731	0.976523	0.372791	0.733182	0.253537	0.826286	0.621201	0.937261	0.31606	0.0133277	0.0034428	0.0128853	0.0114078	0.0152909	0.0038831	0.0131889	0.003481	0.0133735	0.0104038	0.0152909	0.00488701
	114	0.0383158	0.00467258	0.0384166	0.0352176	0.0415589	0.00634122	0.0127155	0.00338219	0.0123972	0.0104038	0.0143377	0.00393389	0.689954	0.29871	0.778462	0.51677	0.934377	0.417607	0.775709	0.224006	0.849505	0.682804	0.945388	0.262585	0.0170102	0.0329538	0.0133735	0.0114078	0.0162337	0.00482589	0.0212791	0.0782799	0.0133735	0.0114078	0.0152909	0.0038831
	115	0.0373205	0.00469264	0.0376224	0.0335951	0.0415589	0.00796378	0.0136872	0.00360162	0.0133735	0.0123972	0.0162337	0.00383645	0.66871	0.310681	0.754001	0.459573	0.944093	0.48452	0.710334	0.262571	0.813794	0.509999	0.918153	0.408154	0.0135275	0.0038346	0.0133735	0.0104038	0.0152909	0.00488701	0.0144915	0.00841095	0.0133735	0.0114078	0.0152909	0.0038831
	116	0.0373566	0.00513355	0.0368245	0.0335951	0.0411686	0.0075735	0.0225715	0.0744643	0.0133735	0.0114078	0.0152909	0.0038831	0.732855	0.280126	0.833886	0.581219	0.96696	0.385741	0.744477	0.230665	0.800687	0.620494	0.925899	0.305405	0.0128442	0.00330521	0.0133735	0.0104038	0.0148143	0.00441045	0.0146736	0.0155838	0.0133735	0.0104038	0.0157623	0.00535841
	117	0.0366095	0.00437759	0.036023	0.0335951	0.0392072	0.00561215	0.020181	0.0424452	0.0133735	0.0104038	0.0152909	0.00488701	0.712815	0.293758	0.835483	0.479355	0.96512	0.485765	0.75247	0.243693	0.838725	0.576859	0.944614	0.367756	0.020002	0.0394361	0.0133735	0.0123972	0.0162337	0.00383645	0.0171015	0.0373046	0.0133735	0.0109058	0.0162337	0.00532785
	118	0.0381363	0.00564694	0.0380195	0.0335951	0.0423362	0.00874111	0.0188884	0.0415339	0.0133735	0.0104038	0.0152909	0.00488701	0.690762	0.295648	0.772446	0.519086	0.95711	0.438024	0.72178	0.259367	0.783546	0.562603	0.962531	0.399927	0.0143304	0.0141267	0.0123972	0.0104038	0.0152909	0.00488701	0.0355477	0.136596	0.0133735	0.0114078	0.0157623	0.0043545
	119	0.0372796	0.00505719	0.0368245	0.0344084	0.0403864	0.00597801	0.0379888	0.13939	0.0138556	0.0114078	0.0162337	0.00482589	0.678728	0.296353	0.743331	0.527342	0.927289	0.399947	0.696773	0.264625	0.744432	0.494304	0.916407	0.422103	0.0135105	0.00371683	0.0133735	0.0114078	0.0162337	0.00482589	0.0135812	0.00337838	0.0143377	0.0114078	0.0157623	0.0043545
	120	0.0370408	0.00549876	0.0368245	0.0335951	0.0407783	0.00718322	0.01339	0.00361741	0.0133735	0.0114078	0.0162337	0.00482589	0.693501	0.293445	0.770232	0.506206	0.945913	0.439707	0.731425	0.261257	0.827723	0.590761	0.918393	0.327632	0.0265212	0.0950555	0.0133735	0.0114078	0.0152909	0.0038831	0.0127955	0.00391614	0.0123972	0.0104038	0.0157623	0.00535841
	121	0.0367258	0.00480872	0.0372234	0.0331864	0.0399945	0.00680808	0.0139535	0.00822139	0.0133735	0.0109058	0.0162337	0.00532785	0.64213	0.327729	0.713754	0.403153	0.952967	0.549813	0.737373	0.249906	0.8148	0.605821	0.949163	0.343342	0.0221305	0.0806814	0.0133735	0.0114078	0.0162337	0.00482589	0.0202723	0.0644959	0.0133735	0.0114078	0.0152909	0.0038831
	122	0.0372796	0.00442448	0.0372234	0.0344084	0.0403864	0.00597801	0.0130186	0.00330577	0.0133735	0.0104038	0.0152909	0.00488701	0.712085	0.304367	0.838137	0.524019	0.966856	0.442837	0.751905	0.228307	0.835207	0.59397	0.937611	0.343641	0.0225556	0.0725172	0.0138556	0.0114078	0.0162337	0.00482589	0.02654	0.0868159	0.0133735	0.0114078	0.0152909	0.0038831
	123	0.038122	0.00479868	0.0384166	0.0344084	0.0411686	0.00676021	0.023352	0.098324	0.0133735	0.0114078	0.0162337	0.00482589	0.675812	0.302449	0.816995	0.416288	0.919334	0.503045	0.676386	0.283914	0.748608	0.439964	0.922855	0.482891	0.0250048	0.0997189	0.0133735	0.0114078	0.0162337	0.00482589	0.0152268	0.0232157	0.0123972	0.0114078	0.0152909	0.0038831
	124	0.0376099	0.00490111	0.0380195	0.0335951	0.0407783	0.00718322	0.013455	0.00292275	0.0133735	0.0114078	0.0152909	0.0038831	0.715919	0.300366	0.80363	0.539479	0.974299	0.43482	0.722113	0.277358	0.812622	0.599451	0.942126	0.342676	0.029226	0.10976	0.0133735	0.0114078	0.0157623	0.0043545	0.0275867	0.104741	0.0133735	0.0114078	0.0152909	0.0038831
	125	0.0370565	0.0050016	0.0368245	0.0340017	0.0399945	0.00599272	0.0136412	0.00536851	0.0133735	0.0109058	0.0152909	0.00438506	0.712139	0.308598	0.828909	0.510975	0.97637	0.465396	0.702489	0.281892	0.791897	0.549864	0.920341	0.370478	0.0138998	0.00547979	0.0133735	0.0114078	0.0157623	0.0043545	0.01363	0.00427979	0.0133735	0.0114078	0.0152909	0.0038831
	126	0.036682	0.0049372	0.0368245	0.0335951	0.0392072	0.00561215	0.0154528	0.0181497	0.0143377	0.0114078	0.0167002	0.00529247	0.697089	0.304684	0.828451	0.484897	0.95223	0.467333	0.777685	0.250416	0.89009	0.656099	0.96138	0.305281	0.0167299	0.0368662	0.0123972	0.0114078	0.0162337	0.00482589	0.0195757	0.0524111	0.0133735	0.0114078	0.0157623	0.0043545
	127	0.037973	0.00526661	0.0376224	0.0356203	0.0415589	0.00593855	0.013249	0.00363521	0.0133735	0.0104038	0.0152909	0.00488701	0.677471	0.30889	0.77301	0.472788	0.959152	0.486364	0.73534	0.245192	0.817478	0.621722	0.921134	0.299412	0.0176612	0.0486578	0.0123972	0.0104038	0.0152909	0.00488701	0.0193214	0.0669272	0.0133735	0.0104038	0.0143377	0.00393389
	128	0.0381509	0.00490616	0.0380195	0.0344084	0.0415589	0.00715049	0.0227856	0.0927301	0.0128853	0.0104038	0.0152909	0.00488701	0.698028	0.324327	0.822719	0.565939	0.95101	0.38507	0.695627	0.324964	0.830856	0.493642	0.939994	0.446351	0.0165474	0.0297706	0.0133735	0.0114078	0.0152909	0.0038831	0.0194818	0.0647763	0.0133735	0.0104038	0.0152909	0.00488701
	129	0.0380043	0.00502859	0.0384166	0.0340017	0.0415589	0.00755713	0.0134127	0.00390457	0.0133735	0.0104038	0.0152909	0.00488701	0.750956	0.288282	0.879308	0.594516	0.975312	0.380796	0.71196	0.282057	0.823452	0.532697	0.935846	0.403149	0.0132044	0.00429125	0.0128853	0.0104038	0.0157623	0.00535841	0.0155172	0.020451	0.0133735	0.0114078	0.0162337	0.00482589
	130	0.0374684	0.00482001	0.0380195	0.0340017	0.0399945	0.00599272	0.0133312	0.00331747	0.0133735	0.0114078	0.0152909	0.0038831	0.698768	0.311628	0.820938	0.417829	0.955682	0.537853	0.712904	0.272954	0.789083	0.531798	0.931889	0.400091	0.0217142	0.0817896	0.0133735	0.0104038	0.0162337	0.0058298	0.0234131	0.0980107	0.0133735	0.0114078	0.0157623	0.0043545
	131	0.0376678	0.00419622	0.0380195	0.0352176	0.0399945	0.00477681	0.0185645	0.0529373	0.0133735	0.0109058	0.0152909	0.00438506	0.659295	0.315893	0.737006	0.446865	0.935223	0.488357	0.712123	0.265342	0.774431	0.554657	0.939607	0.38495	0.0177253	0.0361319	0.0133735	0.0104038	0.0162337	0.0058298	0.0134795	0.00349643	0.0133735	0.0109058	0.0157623	0.00485645
	132	0.0374571	0.00522102	0.0376224	0.0335951	0.0407783	0.00718322	0.0135768	0.00471849	0.0123972	0.0104038	0.0152909	0.00488701	0.711948	0.304272	0.82621	0.543836	0.967112	0.423276	0.748461	0.245621	0.84268	0.613795	0.950956	0.337161	0.0178069	0.0335966	0.0123972	0.0104038	0.0152909	0.00488701	0.0231876	0.097816	0.0133735	0.0114078	0.0152909	0.0038831
	133	0.0377506	0.00497961	0.0384166	0.0344084	0.0415589	0.00715049	0.0136936	0.00448514	0.0133735	0.0114078	0.0162337	0.00482589	0.693909	0.306322	0.792059	0.553109	0.940727	0.387618	0.725215	0.261507	0.785763	0.589816	0.919048	0.329231	0.012699	0.00329332	0.0123972	0.0104038	0.0148143	0.00441045	0.022252	0.0884275	0.0133735	0.0104038	0.0162337	0.0058298
	134	0.0373227	0.00460821	0.0376224	0.0340017	0.0407783	0.00677658	0.0222288	0.0897791	0.0123972	0.0104038	0.0152909	0.00488701	0.72584	0.313795	0.856945	0.586459	0.971387	0.384928	0.756395	0.23144	0.807853	0.655869	0.930031	0.274162	0.0257494	0.0849733	0.0133735	0.0104038	0.0162337	0.0058298	0.0197825	0.0702175	0.0123972	0.0109058	0.0148143	0.00390849
	135	0.0386341	0.00547783	0.0384166	0.034813	0.0423362	0.00752319	0.0148366	0.0170948	0.0123972	0.0109058	0.0152909	0.00438506	0.756075	0.273542	0.858953	0.652989	0.979828	0.326839	0.742047	0.249885	0.827047	0.648076	0.92429	0.276214	0.0275901	0.106586	0.0128853	0.0114078	0.0152909	0.0038831	0.0250359	0.0872858	0.0133735	0.0123972	0.0152909	0.00289366
	136	0.0364354	0.00487668	0.0368245	0.0327777	0.0392072	0.00642957	0.0137428	0.00411141	0.0133735	0.0114078	0.0162337	0.00482589	0.700159	0.319627	0.853879	0.520164	0.963595	0.443431	0.694976	0.280024	0.745667	0.474346	0.949925	0.475579	0.0269492	0.0990769	0.0133735	0.0114078	0.0152909	0.0038831	0.0204099	0.0692893	0.0143377	0.0114078	0.0152909	0.0038831
	137	0.0369816	0.00538028	0.036023	0.0327777	0.0403864	0.00760872	0.0131887	0.00391751	0.0128853	0.0104038	0.0152909	0.00488701	0.675774	0.298012	0.794025	0.456783	0.927372	0.470589	0.721147	0.251251	0.796609	0.566523	0.91784	0.351317	0.0163925	0.0339723	0.0133735	0.0104038	0.0152909	0.00488701	0.0139811	0.00799786	0.0133735	0.0109058	0.0152909	0.00438506
	138	0.0368532	0.00510772	0.0368245	0.0327777	0.0403864	0.00760872	0.0136022	0.00338593	0.0133735	0.0114078	0.0162337	0.00482589	0.708477	0.3057	0.832489	0.493213	0.97533	0.482117	0.693241	0.29426	0.829782	0.488953	0.934106	0.445153	0.0184799	0.0507399	0.0133735	0.0114078	0.0152909	0.0038831	0.0182792	0.0501188	0.0133735	0.0109058	0.0152909	0.00438506
	139	0.036553	0.00498614	0.036023	0.0335951	0.0399945	0.00639937	0.0137776	0.00336992	0.0133735	0.0114078	0.0162337	0.00482589	0.651475	0.335567	0.744991	0.440287	0.945727	0.50544	0.714851	0.2547	0.783351	0.568036	0.92496	0.356924	0.0154187	0.0125096	0.0143377	0.0114078	0.0162337	0.00482589	0.0154597	0.0221044	0.0133735	0.0114078	0.0152909	0.0038831
	140	0.0371191	0.00446981	0.0364238	0.0335951	0.0399945	0.00639937	0.0278671	0.0830298	0.0133735	0.0109058	0.0162337	0.00532785	0.665333	0.296609	0.744884	0.441788	0.908949	0.467161	0.762122	0.245985	0.828164	0.678513	0.949707	0.271194	0.0152881	0.0174809	0.0133735	0.0104038	0.0162337	0.0058298	0.0135666	0.00445921	0.0133735	0.0104038	0.0162337	0.0058298
	141	0.0370025	0.00494152	0.0368245	0.0327777	0.0403864	0.00760872	0.0218984	0.0846305	0.0133735	0.0114078	0.0162337	0.00482589	0.691233	0.325214	0.831889	0.49111	0.964303	0.473194	0.689647	0.254544	0.76476	0.494603	0.904592	0.409989	0.0324607	0.131942	0.0133735	0.0114078	0.0162337	0.00482589	0.0140912	0.00494198	0.0143377	0.0114078	0.0162337	0.00482589
	142	0.0376798	0.00498378	0.0372234	0.0335951	0.0415589	0.00796378	0.013554	0.00427246	0.0133735	0.0109058	0.0162337	0.00532785	0.693418	0.30603	0.810961	0.496664	0.965247	0.468583	0.724952	0.234957	0.767128	0.597441	0.929705	0.332265	0.0188758	0.0423637	0.0133735	0.0114078	0.0162337	0.00482589	0.0233751	0.0968202	0.0133735	0.0114078	0.0152909	0.0038831
	143	0.0374463	0.00475504	0.0368245	0.0340017	0.0411686	0.00716685	0.0186465	0.0505073	0.0133735	0.0114078	0.0152909	0.0038831	0.714943	0.296079	0.840314	0.508976	0.961416	0.45244	0.740523	0.234646	0.812682	0.57764	0.938065	0.360425	0.0229592	0.0939336	0.0133735	0.0114078	0.0162337	0.00482589	0.0144187	0.0136326	0.0123972	0.0104038	0.0152909	0.00488701
	144	0.0380261	0.00562069	0.0376224	0.0344084	0.0415589	0.00715049	0.0135827	0.00359181	0.0133735	0.0114078	0.0157623	0.0043545	0.736844	0.297032	0.83929	0.583318	0.971619	0.388301	0.697235	0.285905	0.812683	0.465337	0.932536	0.467199	0.0159963	0.0232665	0.0133735	0.0114078	0.0157623	0.0043545	0.0316624	0.130719	0.0133735	0.0104038	0.0152909	0.00488701
	145	0.0368753	0.00517351	0.0368245	0.0327777	0.0399945	0.00721679	0.0129144	0.00370031	0.0123972	0.0104038	0.0152909	0.00488701	0.690105	0.317669	0.80592	0.478644	0.951362	0.472718	0.702933	0.276565	0.812934	0.502598	0.943343	0.440745	0.0171299	0.0352493	0.0128853	0.0104038	0.0162337	0.0058298	0.0148742	0.0145963	0.0133735	0.0114078	0.0157623	0.0043545
	146	0.0376747	0.00456434	0.0376224	0.0344084	0.0407783	0.00636993	0.0139711	0.00337489	0.0138556	0.0114078	0.0162337	0.00482589	0.688509	0.311512	0.810879	0.491977	0.958592	0.466616	0.715692	0.26743	0.790243	0.549872	0.952563	0.402691	0.0223278	0.0702641	0.0133735	0.0123972	0.0162337	0.00383645	0.0224485	0.0792389	0.0133735	0.0104038	0.0162337	0.0058298
	147	0.0375552	0.00485997	0.0376224	0.0344084	0.0415589	0.00715049	0.0155567	0.0187648	0.0133735	0.0104038	0.0162337	0.0058298	0.712976	0.280246	0.794705	0.510235	0.964319	0.454084	0.723283	0.251536	0.778991	0.578577	0.926374	0.347797	0.0235036	0.0915819	0.0133735	0.0114078	0.0152909	0.0038831	0.0157959	0.0299663	0.0123972	0.0104038	0.0157623	0.00535841
	148	0.0375719	0.00482514	0.0380195	0.0344084	0.0407783	0.00636993	0.0198613	0.0693168	0.0128853	0.0104038	0.0152909	0.00488701	0.704679	0.305055	0.8296	0.489647	0.963953	0.474306	0.723564	0.283661	0.844075	0.585731	0.943216	0.357485	0.0224355	0.0907779	0.0133735	0.0114078	0.0152909	0.0038831	0.0167511	0.0255206	0.0133735	0.0114078	0.0143377	0.00292998
	149	0.0372038	0.00541546	0.0368245	0.0335951	0.0407783	0.00718322	0.0167872	0.0231096	0.0143377	0.0114078	0.0162337	0.00482589	0.720282	0.290701	0.835842	0.611335	0.952495	0.341159	0.747074	0.231762	0.808889	0.607189	0.940912	0.333723	0.0133616	0.00329229	0.0133735	0.0114078	0.0152909	0.0038831	0.01393	0.00365199	0.0133735	0.0114078	0.0162337	0.00482589
	150	0.037097	0.00497697	0.0364238	0.0340017	0.0407783	0.00677658	0.0133447	0.00345481	0.0133735	0.0114078	0.0152909	0.0038831	0.691071	0.309514	0.82808	0.477276	0.959063	0.481787	0.714262	0.251332	0.777748	0.554266	0.930766	0.3765	0.0209316	0.0688552	0.0133735	0.0114078	0.0152909	0.0038831	0.0131895	0.00451164	0.0133735	0.0114078	0.0148143	0.00340654
	151	0.0372276	0.00513418	0.0376224	0.0344084	0.0407783	0.00636993	0.0215447	0.0785327	0.0133735	0.0114078	0.0162337	0.00482589	0.660713	0.335952	0.798419	0.406005	0.945828	0.539823	0.732377	0.264532	0.815686	0.567629	0.958303	0.390674	0.0228375	0.0985885	0.0128853	0.0104038	0.0152909	0.00488701	0.0142605	0.0044588	0.0143377	0.0114078	0.0162337	0.00482589
	152	0.0376294	0.00477163	0.0380195	0.0344084	0.0403864	0.00597801	0.0135841	0.00334304	0.0133735	0.0114078	0.0162337	0.00482589	0.696521	0.289813	0.758565	0.541388	0.949543	0.408155	0.710944	0.279945	0.798597	0.580409	0.939647	0.359238	0.0154888	0.0203932	0.0123972	0.0104038	0.0162337	0.0058298	0.0137671	0.00718223	0.0133735	0.0104038	0.0152909	0.00488701
	153	0.0374785	0.00503925	0.0376224	0.0340017	0.0407783	0.00677658	0.0200717	0.0706728	0.0123972	0.0104038	0.0162337	0.0058298	0.735917	0.269527	0.867879	0.574708	0.939569	0.364861	0.73012	0.255296	0.837054	0.540045	0.932674	0.392629	0.0140338	0.00369769	0.0133735	0.0114078	0.0167002	0.00529247	0.0181903	0.0439084	0.0133735	0.0114078	0.0162337	0.00482589
	154	0.0378436	0.0055757	0.0384166	0.0344084	0.0415589	0.00715049	0.0154364	0.0223958	0.0133735	0.0114078	0.0152909	0.0038831	0.733922	0.269419	0.833121	0.544761	0.950615	0.405854	0.72662	0.249458	0.818948	0.580421	0.913473	0.333053	0.0199805	0.0600243	0.0133735	0.0114078	0.0152909	0.0038831	0.012745	0.00334876	0.0123972	0.0104038	0.0148143	0.00441045
	155	0.03768	0.00522739	0.0376224	0.0344084	0.0415589	0.00715049	0.0149941	0.0110126	0.0133735	0.0114078	0.0162337	0.00482589	0.693232	0.301504	0.790433	0.558782	0.942677	0.383895	0.734839	0.213855	0.794027	0.609705	0.889638	0.279933	0.0188566	0.0328209	0.0133735	0.0104038	0.0162337	0.0058298	0.0229783	0.0846963	0.0123972	0.0109058	0.0157623	0.00485645
	156	0.0380193	0.00477174	0.0384166	0.0344084	0.0415589	0.00715049	0.0135171	0.00480565	0.0133735	0.0104038	0.0157623	0.00535841	0.708381	0.312535	0.809248	0.526479	0.970091	0.443612	0.731045	0.273628	0.841388	0.549519	0.956569	0.407049	0.0297465	0.0909955	0.0143377	0.0119025	0.0162337	0.00433117	0.0133974	0.00340487	0.0128853	0.0114078	0.0152909	0.0038831
	157	0.0381414	0.0052526	0.0376224	0.0344084	0.0411686	0.00676021	0.0138834	0.00689887	0.0133735	0.0114078	0.0152909	0.0038831	0.713522	0.289239	0.832416	0.566947	0.950515	0.383567	0.762255	0.234407	0.831359	0.671005	0.959935	0.288929	0.0183916	0.0508691	0.0123972	0.0109058	0.0152909	0.00438506	0.0266475	0.100392	0.0133735	0.0114078	0.0162337	0.00482589
	158	0.0375747	0.00503173	0.0368245	0.0335951	0.0415589	0.00796378	0.0132835	0.00328449	0.0133735	0.0114078	0.0157623	0.0043545	0.733464	0.252112	0.789169	0.548679	0.959364	0.410685	0.726447	0.259418	0.812228	0.555135	0.940753	0.385618	0.0198615	0.0555726	0.0143377	0.0114078	0.0171668	0.00575905	0.0280958	0.103415	0.0143377	0.0114078	0.0162337	0.00482589
	159	0.0374835	0.00515165	0.0368245	0.0335951	0.0407783	0.00718322	0.0288925	0.113563	0.0133735	0.0109058	0.0157623	0.00485645	0.714424	0.289896	0.786928	0.550264	0.968769	0.418505	0.716446	0.284343	0.80617	0.537543	0.963789	0.426246	0.0213134	0.0685973	0.0128853	0.0104038	0.0157623	0.00535841	0.0135297	0.00297718	0.0133735	0.0114078	0.0157623	0.0043545
	160	0.0382193	0.00503409	0.0376224	0.0335951	0.0407783	0.00718322	0.0136221	0.00335669	0.0133735	0.0114078	0.0152909	0.0038831	0.698601	0.293287	0.774487	0.51068	0.947861	0.437181	0.726092	0.26469	0.819174	0.576683	0.938388	0.361705	0.0203565	0.0754692	0.0123972	0.00938386	0.0162337	0.00684979	0.0154297	0.0214294	0.0138556	0.0114078	0.0152909	0.0038831
	161	0.0370955	0.00473699	0.0376224	0.0335951	0.0399945	0.00639937	0.0140504	0.00633316	0.0133735	0.0114078	0.0157623	0.0043545	0.715287	0.294227	0.803175	0.53179	0.968433	0.436643	0.73961	0.257405	0.837261	0.600757	0.932043	0.331286	0.0140357	0.00366359	0.0143377	0.0114078	0.0162337	0.00482589	0.0154918	0.021858	0.0133735	0.0104038	0.0162337	0.0058298
	162	0.0376223	0.00444565	0.0368245	0.034813	0.0399945	0.00518145	0.0136493	0.0039003	0.0133735	0.0104038	0.0162337	0.0058298	0.706766	0.30141	0.831304	0.527922	0.947736	0.419814	0.735548	0.255152	0.813071	0.643906	0.937193	0.293287	0.0372428	0.134861	0.0133735	0.0104038	0.0162337	0.0058298	0.0269714	0.103239	0.0133735	0.0109058	0.0162337	0.00532785
	163	0.0373738	0.00478785	0.0376224	0.0335951	0.0407783	0.00718322	0.0166473	0.0324123	0.0138556	0.0109058	0.0152909	0.00438506	0.690878	0.303668	0.788507	0.507648	0.94143	0.433782	0.746703	0.256627	0.841507	0.55826	0.960969	0.402709	0.0173664	0.0387701	0.0133735	0.0104038	0.0152909	0.00488701	0.0155576	0.0186369	0.0133735	0.0114078	0.0157623	0.0043545
	164	0.0374132	0.0045049	0.0376224	0.0344084	0.0399945	0.00558608	0.0131881	0.00323187	0.0133735	0.0114078	0.0152909	0.0038831	0.666316	0.327677	0.801345	0.423514	0.958045	0.534531	0.749588	0.25013	0.818244	0.638353	0.939215	0.300861	0.0134357	0.00361338	0.0133735	0.0114078	0.0162337	0.00482589	0.0290951	0.104947	0.0133735	0.0114078	0.0162337	0.00482589
	165	0.0374959	0.00529055	0.0368245	0.0335951	0.0403864	0.00679129	0.0218183	0.082881	0.0133735	0.0114078	0.0157623	0.0043545	0.698579	0.280339	0.789152	0.492481	0.950064	0.457583	0.741069	0.26587	0.842181	0.578975	0.968847	0.389872	0.0137635	0.00368205	0.0138556	0.0114078	0.0157623	0.0043545	0.0156211	0.0195452	0.0133735	0.0114078	0.0162337	0.00482589
	166	0.0372704	0.00477834	0.0368245	0.0335951	0.0403864	0.00679129	0.0134726	0.00362511	0.0133735	0.0104038	0.0162337	0.0058298	0.734262	0.306562	0.878027	0.58163	0.968563	0.386933	0.757206	0.221895	0.822625	0.628485	0.935751	0.307267	0.0165715	0.0262677	0.0133735	0.0114078	0.0162337	0.00482589	0.0130258	0.00340299	0.0128853	0.0104038	0.0152909	0.00488701
	167	0.0372123	0.00514423	0.0368245	0.0335951	0.0407783	0.00718322	0.013071	0.00348008	0.0123972	0.0104038	0.0152909	0.00488701	0.696781	0.316596	0.825385	0.448958	0.972759	0.523801	0.740954	0.256525	0.8198	0.629598	0.950828	0.32123	0.0216115	0.0638186	0.0133735	0.0114078	0.0152909	0.0038831	0.0214528	0.0445309	0.0143377	0.0114078	0.0162337	0.00482589
	168	0.0373078	0.00537155	0.0376224	0.0344084	0.0407783	0.00636993	0.0133742	0.00407952	0.0128853	0.0114078	0.0152909	0.0038831	0.621885	0.343018	0.756819	0.32504	0.938292	0.613252	0.715048	0.271934	0.80309	0.567479	0.930352	0.362874	0.0137135	0.00352332	0.0133735	0.0114078	0.0162337	0.00482589	0.0131238	0.00317532	0.0128853	0.0109058	0.0152909	0.00438506
	169	0.0365764	0.00495199	0.0368245	0.0344084	0.0399945	0.00558608	0.022984	0.0702295	0.0133735	0.0114078	0.0152909	0.0038831	0.737557	0.266497	0.809667	0.589838	0.954485	0.364647	0.738561	0.266557	0.820644	0.618407	0.96294	0.344533	0.0135173	0.00525447	0.0123972	0.0104038	0.0152909	0.00488701	0.0154201	0.00986015	0.0143377	0.0119025	0.0162337	0.00433117
	170	0.0377012	0.00506417	0.0368245	0.0344084	0.0415589	0.00715049	0.0178861	0.0320277	0.0133735	0.0104038	0.0152909	0.00488701	0.717536	0.269125	0.793957	0.538773	0.958351	0.419578	0.751422	0.255974	0.846371	0.632353	0.951273	0.31892	0.0153117	0.0139738	0.0133735	0.0109058	0.0162337	0.00532785	0.0136633	0.00474642	0.0133735	0.0114078	0.0162337	0.00482589
	171	0.0375449	0.00495208	0.0372234	0.0335951	0.0407783	0.00718322	0.0150733	0.0154031	0.0133735	0.0114078	0.0162337	0.00482589	0.757511	0.288714	0.897891	0.606057	0.983198	0.377141	0.723087	0.267086	0.799375	0.561764	0.964796	0.403032	0.013359	0.00359756	0.0133735	0.0104038	0.0152909	0.00488701	0.0221429	0.0797393	0.0133735	0.0109058	0.0152909	0.00438506
	172	0.0377973	0.00475486	0.0376224	0.0344084	0.0407783	0.00636993	0.0132057	0.00328126	0.0133735	0.0114078	0.0152909	0.0038831	0.71378	0.280428	0.82659	0.517748	0.942599	0.424851	0.747414	0.232147	0.815506	0.607187	0.927847	0.32066	0.013507	0.00307972	0.0133735	0.0114078	0.0152909	0.0038831	0.0226081	0.096156	0.0123972	0.0104038	0.0148143	0.00441045
	173	0.0365869	0.00543229	0.036023	0.0327777	0.0407783	0.00800064	0.0138077	0.00438006	0.0133735	0.0114078	0.0162337	0.00482589	0.716205	0.282746	0.833434	0.505762	0.962951	0.457189	0.69052	0.280053	0.773713	0.556271	0.929936	0.373666	0.0145554	0.00944498	0.0138556	0.0104038	0.0162337	0.0058298	0.0137732	0.00343552	0.0133735	0.0114078	0.0162337	0.00482589
	174	0.0372056	0.00449225	0.0376224	0.0340017	0.0407783	0.00677658	0.0136232	0.00484208	0.0123972	0.0109058	0.0162337	0.00532785	0.766081	0.253313	0.843887	0.620864	0.972812	0.351948	0.680636	0.310842	0.792729	0.413352	0.957687	0.544335	0.0145012	0.00762725	0.0133735	0.0114078	0.0157623	0.0043545	0.0134068	0.00338139	0.0133735	0.0109058	0.0157623	0.00485645
	175	0.037596	0.00538605	0.0368245	0.0340017	0.0415589	0.00755713	0.0148927	0.0131153	0.0133735	0.0114078	0.0152909	0.0038831	0.760767	0.248808	0.834326	0.616115	0.970152	0.354038	0.760481	0.285183	0.876696	0.675784	0.965025	0.28924	0.0211768	0.0806607	0.0133735	0.0104038	0.0152909	0.00488701	0.0229268	0.0947039	0.0133735	0.0114078	0.0152909	0.0038831
	176	0.0384586	0.00497045	0.0384166	0.0344084	0.0419475	0.00753916	0.0141836	0.00570095	0.0133735	0.0114078	0.0157623	0.0043545	0.709808	0.275276	0.77983	0.536344	0.943263	0.406918	0.698453	0.272392	0.784572	0.528923	0.933307	0.404383	0.0234319	0.0947731	0.0133735	0.0114078	0.0162337	0.00482589	0.0203632	0.0611275	0.0133735	0.0104038	0.0162337	0.0058298
	177	0.0372008	0.0049775	0.0368245	0.0340017	0.0399945	0.00599272	0.0130549	0.00383777	0.0123972	0.0104038	0.0152909	0.00488701	0.741039	0.282918	0.841309	0.593176	0.960538	0.367362	0.719787	0.252088	0.798597	0.544205	0.935619	0.391414	0.0170379	0.0223286	0.0143377	0.0114078	0.0162337	0.00482589	0.0376113	0.142351	0.0128853	0.0104038	0.0152909	0.00488701
	178	0.0369613	0.00438312	0.0368245	0.0344084	0.0399945	0.00558608	0.0211896	0.0812338	0.0133735	0.0109058	0.0152909	0.00438506	0.694117	0.305492	0.828718	0.537923	0.942161	0.404238	0.71247	0.270228	0.819107	0.482634	0.940779	0.458145	0.013322	0.00380734	0.0133735	0.0104038	0.0152909	0.00488701	0.0142027	0.00459538	0.0143377	0.0114078	0.0162337	0.00482589
	179	0.0373089	0.00510192	0.0372234	0.0335951	0.0415589	0.00796378	0.0137269	0.00360375	0.0133735	0.0114078	0.0157623	0.0043545	0.681898	0.316702	0.760696	0.522984	0.954506	0.431522	0.723747	0.288684	0.835719	0.604011	0.951011	0.347	0.0403843	0.142765	0.0133735	0.0114078	0.0152909	0.0038831	0.0132212	0.00361452	0.0133735	0.0104038	0.0152909	0.00488701
	180	0.0380669	0.00506901	0.0376224	0.0344084	0.0407783	0.00636993	0.0258845	0.087261	0.0133735	0.0114078	0.0152909	0.0038831	0.71893	0.291335	0.823097	0.534354	0.97426	0.439906	0.729714	0.244424	0.798987	0.603673	0.928773	0.3251	0.0134189	0.00448534	0.0133735	0.0104038	0.0157623	0.00535841	0.0153811	0.0126012	0.0133735	0.0114078	0.0152909	0.0038831
	181	0.0370221	0.00484464	0.0364238	0.0335951	0.0399945	0.00639937	0.0191752	0.0575702	0.0133735	0.0104038	0.0162337	0.0058298	0.709335	0.301709	0.822544	0.531369	0.949978	0.41861	0.70316	0.252992	0.782343	0.56611	0.890734	0.324624	0.0149477	0.0140818	0.0133735	0.0114078	0.0162337	0.00482589	0.0266358	0.102057	0.0133735	0.0114078	0.0152909	0.0038831
	182	0.0377272	0.00471442	0.0376224	0.0344084	0.0403864	0.00597801	0.0151423	0.0213329	0.0133735	0.00989386	0.0162337	0.00633979	0.689548	0.315114	0.815203	0.475504	0.95991	0.484407	0.722777	0.269614	0.80535	0.545294	0.949396	0.404102	0.0138119	0.00390134	0.0133735	0.0114078	0.0162337	0.00482589	0.0225072	0.0904224	0.0138556	0.0114078	0.0152909	0.0038831
	183	0.0381831	0.00515393	0.0376224	0.0352176	0.0415589	0.00634122	0.0234821	0.0931493	0.0133735	0.0114078	0.0162337	0.00482589	0.70463	0.296141	0.825764	0.509178	0.948143	0.438965	0.768268	0.250526	0.868844	0.653927	0.962203	0.308276	0.0256076	0.0861412	0.0133735	0.0114078	0.0152909	0.0038831	0.0135704	0.00361494	0.0143377	0.0114078	0.0152909	0.0038831
	184	0.0373308	0.00489494	0.0376224	0.0344084	0.0407783	0.00636993	0.0141206	0.00779869	0.0133735	0.0109058	0.0157623	0.00485645	0.673161	0.294399	0.762404	0.476498	0.930718	0.45422	0.754886	0.24176	0.819236	0.644068	0.950866	0.306798	0.0250036	0.0998726	0.0133735	0.0104038	0.0152909	0.00488701	0.0135505	0.00368383	0.0133735	0.0104038	0.0162337	0.0058298
	185	0.0373701	0.00461088	0.0376224	0.0344084	0.0407783	0.00636993	0.0152099	0.0183744	0.0133735	0.0114078	0.0157623	0.0043545	0.689454	0.306442	0.785336	0.502317	0.952905	0.450588	0.657379	0.27727	0.718968	0.438791	0.896986	0.458194	0.0125077	0.00330813	0.0128853	0.0104038	0.0152909	0.00488701	0.0128688	0.00336537	0.0133735	0.0109058	0.0152909	0.00438506
	186	0.0378735	0.00455666	0.0384166	0.0352176	0.0407783	0.00556067	0.0139311	0.00364336	0.0133735	0.0114078	0.0162337	0.00482589	0.702968	0.327064	0.841249	0.489684	0.967098	0.477414	0.742834	0.268826	0.835886	0.649282	0.944361	0.295079	0.0196407	0.0567306	0.0133735	0.0114078	0.0157623	0.0043545	0.0131429	0.003182	0.0133735	0.0104038	0.0152909	0.00488701
	187	0.037466	0.00464488	0.0368245	0.0344084	0.0407783	0.00636993	0.0195929	0.0643939	0.0133735	0.0114078	0.0152909	0.0038831	0.732098	0.27066	0.821618	0.567945	0.960647	0.392703	0.765969	0.243804	0.871853	0.64486	0.947589	0.302729	0.0133947	0.00438593	0.0123972	0.0104038	0.0152909	0.00488701	0.0232052	0.0847697	0.0133735	0.0114078	0.0152909	0.0038831
	188	0.0377969	0.00475847	0.0384166	0.0344084	0.0411686	0.00676021	0.0135014	0.0040694	0.0133735	0.0114078	0.0152909	0.0038831	0.731266	0.295296	0.855217	0.531915	0.979052	0.447137	0.676805	0.290229	0.772293	0.461177	0.903125	0.441948	0.0232542	0.0983885	0.0133735	0.0109058	0.0162337	0.00532785	0.0135434	0.0085497	0.0123972	0.0104038	0.0148143	0.00441045
	189	0.0373893	0.00451548	0.0368245	0.0344084	0.0415589	0.00715049	0.0195344	0.0465319	0.0133735	0.0114078	0.0167002	0.00529247	0.69029	0.330087	0.804308	0.461176	0.968591	0.507415	0.761735	0.233316	0.826973	0.655844	0.950898	0.295054	0.0229755	0.0630514	0.0143377	0.0123972	0.0162337	0.00383645	0.0145253	0.0147093	0.0133735	0.0114078	0.0157623	0.0043545
	190	0.0374404	0.00572318	0.0376224	0.0335951	0.0419475	0.00835245	0.0147513	0.0174964	0.0123972	0.0109058	0.0157623	0.00485645	0.693022	0.328979	0.868446	0.432096	0.966889	0.534794	0.765548	0.239902	0.837345	0.643206	0.959753	0.316547	0.0130358	0.0036436	0.0123972	0.0104038	0.0157623	0.00535841	0.0165735	0.0312463	0.0133735	0.0114078	0.0152909	0.0038831
	191	0.0380955	0.00458806	0.0384166	0.0344084	0.0415589	0.00715049	0.0132624	0.00431817	0.0128853	0.0104038	0.0152909	0.00488701	0.696629	0.301294	0.769724	0.502524	0.967611	0.465087	0.753322	0.254194	0.834124	0.588771	0.960373	0.371602	0.0133029	0.00378046	0.0133735	0.0109058	0.0152909	0.00438506	0.0165765	0.0224107	0.0133735	0.0114078	0.0157623	0.0043545
	192	0.0382016	0.00505846	0.0384166	0.0352176	0.0423362	0.00711856	0.0326908	0.13184	0.0123972	0.0104038	0.0152909	0.00488701	0.714456	0.299509	0.835195	0.526014	0.970927	0.444913	0.716082	0.255896	0.771848	0.5875	0.927801	0.340301	0.013261	0.00362455	0.0123972	0.0104038	0.0152909	0.00488701	0.0147214	0.0135109	0.0123972	0.0104038	0.0162337	0.0058298
	193	0.0375216	0.00522568	0.0368245	0.0340017	0.0407783	0.00677658	0.0138783	0.00349197	0.0133735	0.0114078	0.0162337	0.00482589	0.727053	0.298181	0.841031	0.561253	0.973482	0.412229	0.761071	0.240003	0.850823	0.609464	0.940631	0.331166	0.0304544	0.116634	0.0133735	0.0109058	0.0162337	0.00532785	0.0131665	0.004865	0.0133735	0.0104038	0.0152909	0.00488701
	194	0.0378427	0.00511178	0.0376224	0.034813	0.0415589	0.00674586	0.0172701	0.0434947	0.0128853	0.0104038	0.0152909	0.00488701	0.681543	0.316753	0.79009	0.495267	0.952457	0.457189	0.738284	0.254576	0.830867	0.594619	0.940984	0.346365	0.0234653	0.0982697	0.0133735	0.0123972	0.0162337	0.00383645	0.0137881	0.00358024	0.0133735	0.0114078	0.0162337	0.00482589
	195	0.038258	0.00533271	0.0376224	0.0344084	0.0419475	0.00753916	0.0238056	0.0843985	0.0133735	0.0114078	0.0152909	0.0038831	0.676803	0.315888	0.815413	0.434285	0.925995	0.49171	0.726744	0.273128	0.84074	0.570772	0.953887	0.383115	0.0131965	0.00308368	0.0133735	0.0104038	0.0152909	0.00488701	0.0148471	0.0198915	0.0133735	0.0104038	0.0152909	0.00488701
	196	0.0368029	0.00464837	0.036023	0.0327777	0.0403864	0.00760872	0.0144745	0.0127482	0.0133735	0.0104038	0.0152909	0.00488701	0.668107	0.318272	0.745788	0.384488	0.951463	0.566974	0.702077	0.285005	0.796718	0.50367	0.938218	0.434549	0.0130845	0.00316551	0.0133735	0.0114078	0.0152909	0.0038831	0.0132623	0.00360419	0.0123972	0.0104038	0.0162337	0.0058298
	197	0.0375271	0.00499869	0.0376224	0.0344084	0.0415589	0.00715049	0.0150994	0.0135204	0.0133735	0.0104038	0.0162337	0.0058298	0.651004	0.306528	0.760714	0.472618	0.893372	0.420753	0.694416	0.267795	0.760317	0.59036	0.905573	0.315213	0.0127575	0.0034578	0.0123972	0.0104038	0.0152909	0.00488701	0.0133408	0.00313163	0.0128853	0.0114078	0.0148143	0.00340654
	198	0.0376285	0.00480968	0.0376224	0.0335951	0.0407783	0.00718322	0.0236847	0.0927271	0.0133735	0.0114078	0.0162337	0.00482589	0.72677	0.297648	0.857472	0.598696	0.947311	0.348615	0.738113	0.228657	0.787734	0.600981	0.931309	0.330328	0.0390854	0.144874	0.0138556	0.0123972	0.0162337	0.00383645	0.013373	0.00369856	0.0128853	0.0114078	0.0152909	0.0038831
	199	0.0376489	0.00492828	0.0376224	0.0340017	0.0407783	0.00677658	0.0278493	0.0992069	0.0133735	0.0104038	0.0152909	0.00488701	0.718331	0.297381	0.856332	0.469718	0.959718	0.49	0.702361	0.276602	0.792345	0.513627	0.938318	0.424691	0.0223153	0.0875361	0.0133735	0.0114078	0.0152909	0.0038831	0.0136659	0.00346177	0.0133735	0.0114078	0.0162337	0.00482589
	200	0.0386947	0.00440155	0.0384166	0.036023	0.0415589	0.00553587	0.0130456	0.00382794	0.0128853	0.0104038	0.0152909	0.00488701	0.732284	0.279321	0.819023	0.596771	0.94952	0.352749	0.706288	0.270658	0.793425	0.504865	0.909841	0.404976	0.0238929	0.0635985	0.0133735	0.0104038	0.0152909	0.00488701	0.0140437	0.0076116	0.0133735	0.0104038	0.0162337	0.0058298
	201	0.0377136	0.00518123	0.0376224	0.0335951	0.0415589	0.00796378	0.0244253	0.0968523	0.0133735	0.0114078	0.0167002	0.00529247	0.732781	0.264093	0.797849	0.591737	0.967084	0.375346	0.72093	0.264231	0.797678	0.576326	0.947668	0.371341	0.0176417	0.0317276	0.0133735	0.0104038	0.0152909	0.00488701	0.0233405	0.0980743	0.0133735	0.0114078	0.0152909	0.0038831
	202	0.0373785	0.00516008	0.0380195	0.0344084	0.0407783	0.00636993	0.0130318	0.00367464	0.0133735	0.0104038	0.0152909	0.00488701	0.68789	0.31685	0.794941	0.482169	0.968403	0.486234	0.696129	0.275216	0.784917	0.541859	0.915076	0.373217	0.0131697	0.00389382	0.0133735	0.0104038	0.0152909	0.00488701	0.0143631	0.00781882	0.0133735	0.0114078	0.0152909	0.0038831
	203	0.0375852	0.00490721	0.0384166	0.0344084	0.0407783	0.00636993	0.0132795	0.00339182	0.0133735	0.0114078	0.0152909	0.0038831	0.700704	0.302299	0.817412	0.48279	0.958217	0.475428	0.700044	0.278547	0.788337	0.494562	0.931128	0.436566	0.0301009	0.117379	0.0133735	0.0109058	0.0162337	0.00532785	0.03028	0.122214	0.0123972	0.0104038	0.0148143	0.00441045
	204	0.0375004	0.00511421	0.0368245	0.0344084	0.0415589	0.00715049	0.0132468	0.00350516	0.0133735	0.0104038	0.0152909	0.00488701	0.688499	0.293381	0.769445	0.450305	0.940755	0.49045	0.754335	0.241916	0.826111	0.655868	0.943608	0.28774	0.0170942	0.0252361	0.0133735	0.0104038	0.0152909	0.00488701	0.0138686	0.00351254	0.0133735	0.0114078	0.0162337	0.00482589
	205	0.0373519	0.00552377	0.0376224	0.0344084	0.0415589	0.00715049	0.0133192	0.00339974	0.0133735	0.0104038	0.0157623	0.00535841	0.714224	0.27366	0.797413	0.56843	0.952116	0.383686	0.73735	0.244116	0.809971	0.59871	0.937413	0.338703	0.0136373	0.00423275	0.0133735	0.0114078	0.0157623	0.0043545	0.0134273	0.00360303	0.0133735	0.0114078	0.0152909	0.0038831
	206	0.0372075	0.00530046	0.0368245	0.0335951	0.0407783	0.00718322	0.0142679	0.011712	0.0128853	0.0114078	0.0152909	0.0038831	0.658905	0.318994	0.761513	0.471675	0.942921	0.471245	0.679521	0.284814	0.786796	0.518872	0.892127	0.373255	0.0297753	0.0943459	0.0143377	0.0114078	0.0162337	0.00482589	0.017333	0.029615	0.0133735	0.0104038	0.0152909	0.00488701
	207	0.0379427	0.00465174	0.0384166	0.0344084	0.0415589	0.00715049	0.013526	0.00337451	0.0133735	0.0114078	0.0162337	0.00482589	0.700123	0.30411	0.800196	0.487267	0.96251	0.475244	0.677721	0.269145	0.744299	0.478116	0.912177	0.434061	0.0164281	0.0261275	0.0133735	0.0114078	0.0152909	0.0038831	0.0135836	0.00359922	0.0133735	0.0109058	0.0152909	0.00438506
	208	0.0377894	0.00410491	0.0376224	0.0352176	0.0403864	0.00516874	0.0130281	0.00313849	0.0128853	0.0109058	0.0152909	0.00438506	0.673705	0.309372	0.766774	0.43295	0.942819	0.509869	0.732896	0.250817	0.791782	0.563304	0.936235	0.372931	0.0213456	0.0699418	0.0133735	0.0114078	0.0162337	0.00482589	0.0256809	0.0976558	0.0138556	0.0114078	0.0162337	0.00482589
	209	0.0371348	0.00448446	0.0368245	0.0344084	0.0399945	0.00558608	0.0131212	0.00367424	0.0123972	0.0109058	0.0152909	0.00438506	0.727938	0.27957	0.83042	0.537204	0.966746	0.429542	0.746741	0.258436	0.830346	0.600121	0.962471	0.362351	0.015123	0.0138566	0.0133735	0.0109058	0.0162337	0.00532785	0.0154576	0.0185007	0.0128853	0.0104038	0.0152909	0.00488701
	210	0.0378052	0.00556855	0.0376224	0.0335951	0.0415589	0.00796378	0.0131536	0.00353575	0.0133735	0.0114078	0.0152909	0.0038831	0.693025	0.306589	0.784824	0.54272	0.955342	0.412622	0.726702	0.270068	0.832746	0.561674	0.94297	0.381296	0.0223505	0.0884541	0.0133735	0.0114078	0.0152909	0.0038831	0.021272	0.0588683	0.0123972	0.0104038	0.0152909	0.00488701
	211	0.0375864	0.00543248	0.0376224	0.0335951	0.0415589	0.00796378	0.0142571	0.00804534	0.0133735	0.0114078	0.0152909	0.0038831	0.700708	0.33066	0.836725	0.485993	0.979884	0.493892	0.710336	0.287068	0.817624	0.542705	0.940825	0.39812	0.0183543	0.0427079	0.0123972	0.0104038	0.0152909	0.00488701	0.0133318	0.00307738	0.0133735	0.0114078	0.0152909	0.0038831
	212	0.0375758	0.00498512	0.0376224	0.0344084	0.0407783	0.00636993	0.0211419	0.0685588	0.0138556	0.0114078	0.0162337	0.00482589	0.699304	0.313388	0.818861	0.517017	0.950746	0.433728	0.759768	0.226911	0.824758	0.652877	0.951036	0.298159	0.0261865	0.103237	0.0123972	0.0104038	0.0162337	0.0058298	0.0133425	0.003807	0.0128853	0.0109058	0.0157623	0.00485645
	213	0.0374133	0.0047942	0.0376224	0.0335951	0.0415589	0.00796378	0.0131217	0.00321379	0.0133735	0.0104038	0.0152909	0.00488701	0.72166	0.277544	0.828776	0.548277	0.951418	0.40314	0.727332	0.273929	0.849177	0.599212	0.941889	0.342676	0.0197844	0.048477	0.0133735	0.0114078	0.0162337	0.00482589	0.0322034	0.117979	0.0143377	0.0114078	0.0162337	0.00482589
	214	0.0376478	0.00468912	0.0376224	0.0352176	0.0407783	0.00556067	0.0207917	0.079007	0.0133735	0.0104038	0.0152909	0.00488701	0.715682	0.285994	0.840386	0.539191	0.949668	0.410477	0.733795	0.239292	0.769246	0.637647	0.92007	0.282422	0.0175484	0.0435984	0.0133735	0.0114078	0.0152909	0.0038831	0.0199997	0.0491847	0.0133735	0.0114078	0.0162337	0.00482589
	215	0.0378415	0.0048674	0.0376224	0.034813	0.0407783	0.0059653	0.0132329	0.00313424	0.0133735	0.0114078	0.0152909	0.0038831	0.729508	0.29901	0.835617	0.572463	0.970282	0.397819	0.683319	0.262777	0.720621	0.500652	0.910687	0.410035	0.0209367	0.0533476	0.0133735	0.0114078	0.0162337	0.00482589	0.0222822	0.091643	0.0133735	0.0114078	0.0152909	0.0038831
	216	0.0376645	0.00465452	0.0376224	0.0344084	0.0407783	0.00636993	0.0223401	0.0840701	0.0143377	0.0114078	0.0171668	0.00575905	0.679587	0.277511	0.717188	0.516545	0.934616	0.41807	0.758874	0.240161	0.847566	0.621694	0.952178	0.330484	0.013337	0.00321674	0.0133735	0.0114078	0.0157623	0.0043545	0.0159256	0.0233878	0.0143377	0.0114078	0.0152909	0.0038831
	217	0.0371779	0.00495509	0.0368245	0.0335951	0.0415589	0.00796378	0.0133025	0.00309785	0.0133735	0.0114078	0.0152909	0.0038831	0.716767	0.273447	0.79983	0.570853	0.944207	0.373353	0.668731	0.284523	0.753445	0.453962	0.896485	0.442523	0.0251699	0.0925077	0.0143377	0.0114078	0.0162337	0.00482589	0.0134872	0.00310698	0.0133735	0.0114078	0.0152909	0.0038831
	218	0.0378285	0.00477378	0.0372234	0.0344084	0.0415589	0.00715049	0.0132534	0.00333238	0.0133735	0.0104038	0.0157623	0.00535841	0.674468	0.301997	0.772922	0.542299	0.918699	0.3764	0.734265	0.255601	0.831462	0.562475	0.937781	0.375306	0.013449	0.00383229	0.0123972	0.0109058	0.0157623	0.00485645	0.0141483	0.00868871	0.0133735	0.0114078	0.0152909	0.0038831
	219	0.0371673	0.0050573	0.0368245	0.0344084	0.0399945	0.00558608	0.0139696	0.00857224	0.0133735	0.0104038	0.0152909	0.00488701	0.664771	0.267664	0.713644	0.480304	0.911935	0.431631	0.755887	0.220665	0.816383	0.635299	0.939445	0.304147	0.0239455	0.0982845	0.0138556	0.0123972	0.0162337	0.00383645	0.0199037	0.0445929	0.0133735	0.0114078	0.0162337	0.00482589
	220	0.0382319	0.00512767	0.0376224	0.0352176	0.0419475	0.00672989	0.013279	0.00318464	0.0133735	0.0104038	0.0152909	0.00488701	0.687402	0.319364	0.818006	0.521951	0.957644	0.435693	0.768334	0.231509	0.851328	0.635734	0.962565	0.326831	0.0132755	0.0059817	0.0128853	0.0104038	0.0152909	0.00488701	0.0240863	0.094307	0.0133735	0.0114078	0.0162337	0.00482589
	221	0.0370319	0.00502476	0.0368245	0.0331864	0.0403864	0.00720001	0.0183498	0.0494222	0.0133735	0.0114078	0.0162337	0.00482589	0.69438	0.298476	0.790183	0.549872	0.921919	0.372047	0.698948	0.261722	0.769677	0.496417	0.936325	0.439908	0.0135748	0.00478731	0.0133735	0.0114078	0.0152909	0.0038831	0.015641	0.0169433	0.0133735	0.0114078	0.0162337	0.00482589
	222	0.0360368	0.00506636	0.036023	0.031956	0.0392072	0.00725126	0.0134455	0.00362031	0.0133735	0.0104038	0.0162337	0.0058298	0.729064	0.279687	0.865402	0.547405	0.965506	0.4181	0.712835	0.277534	0.803405	0.601704	0.916599	0.314895	0.0136815	0.00330733	0.0133735	0.0114078	0.0162337	0.00482589	0.0248486	0.0874803	0.0133735	0.0104038	0.0148143	0.00441045
	223	0.0383228	0.00470502	0.0384166	0.0356203	0.0415589	0.00593855	0.0136089	0.00371539	0.0128853	0.0114078	0.0162337	0.00482589	0.655362	0.299446	0.733072	0.437285	0.910457	0.473172	0.697482	0.263411	0.766775	0.518023	0.938352	0.420329	0.0146065	0.00718626	0.0133735	0.0114078	0.0162337	0.00482589	0.0157429	0.0152865	0.0133735	0.0114078	0.0162337	0.00482589
	224	0.0376298	0.00476328	0.0376224	0.0344084	0.0415589	0.00715049	0.0138148	0.00548902	0.0133735	0.0104038	0.0152909	0.00488701	0.751131	0.270716	0.852634	0.613682	0.972663	0.358981	0.710188	0.276847	0.806568	0.558807	0.936577	0.37777	0.0140255	0.0044465	0.0133735	0.0114078	0.0152909	0.0038831	0.0194425	0.0606354	0.0133735	0.0114078	0.0152909	0.0038831
	225	0.0376458	0.00504331	0.0376224	0.0344084	0.0407783	0.00636993	0.0133209	0.00358038	0.0133735	0.0109058	0.0157623	0.00485645	0.717219	0.293006	0.841592	0.521111	0.965932	0.444821	0.698533	0.272217	0.785432	0.529751	0.931178	0.401427	0.0233893	0.095079	0.0133735	0.0104038	0.0152909	0.00488701	0.0135646	0.00372352	0.0133735	0.0109058	0.0162337	0.00532785
	226	0.0376979	0.00457771	0.0376224	0.0352176	0.0407783	0.00556067	0.013543	0.00342652	0.0133735	0.0114078	0.0152909	0.0038831	0.70062	0.300701	0.813007	0.524019	0.957869	0.433851	0.72556	0.262075	0.822982	0.555373	0.951429	0.396056	0.0193148	0.0576843	0.0123972	0.0104038	0.0148143	0.00441045	0.0132146	0.00393896	0.0123972	0.0104038	0.0143377	0.00393389
	227	0.0385179	0.00480006	0.0384166	0.036023	0.0419475	0.00592454	0.0198385	0.0553327	0.0133735	0.0119025	0.0152909	0.00338838	0.716561	0.302775	0.82576	0.539277	0.97698	0.437703	0.694539	0.259227	0.751177	0.484334	0.924099	0.439765	0.0158909	0.0153885	0.0138556	0.0123972	0.0162337	0.00383645	0.0131726	0.00337934	0.0133735	0.0109058	0.0152909	0.00438506
	228	0.0376635	0.00494308	0.0384166	0.0352176	0.0407783	0.00556067	0.0137146	0.00348387	0.0143377	0.0114078	0.0157623	0.0043545	0.697901	0.304993	0.820636	0.517689	0.950139	0.43245	0.693243	0.250859	0.76344	0.477809	0.921565	0.443756	0.0231948	0.0984066	0.0133735	0.0104038	0.0152909	0.00488701	0.013879	0.00371564	0.0133735	0.0114078	0.0162337	0.00482589
	229	0.0376677	0.0053801	0.0372234	0.0340017	0.0415589	0.00755713	0.0234903	0.0940172	0.0133735	0.0104038	0.0152909	0.00488701	0.691102	0.287837	0.772367	0.54215	0.933739	0.391589	0.722619	0.262616	0.804897	0.597817	0.940963	0.343146	0.0162639	0.0205745	0.0143377	0.0114078	0.0162337	0.00482589	0.0135196	0.00353267	0.0133735	0.0114078	0.0152909	0.0038831
	230	0.038067	0.00506204	0.0384166	0.0340017	0.0415589	0.00755713	0.013712	0.00352553	0.0138556	0.0114078	0.0162337	0.00482589	0.712499	0.291965	0.834713	0.521231	0.948103	0.426873	0.699555	0.26683	0.799665	0.518708	0.930027	0.41132	0.0134543	0.0036475	0.0133735	0.0114078	0.0152909	0.0038831	0.0138503	0.00606477	0.0133735	0.0109058	0.0162337	0.00532785
	231	0.0378089	0.00462608	0.0376224	0.0344084	0.0407783	0.00636993	0.013387	0.0031585	0.0133735	0.0114078	0.0152909	0.0038831	0.705719	0.306571	0.828674	0.524682	0.959084	0.434402	0.726124	0.265771	0.814119	0.536931	0.954912	0.417981	0.031264	0.114727	0.0133735	0.0114078	0.0152909	0.0038831	0.0135594	0.00372836	0.0133735	0.0114078	0.0152909	0.0038831
	232	0.0378871	0.00493933	0.0384166	0.0352176	0.0411686	0.00595094	0.013012	0.0037019	0.0133735	0.0104038	0.0152909	0.00488701	0.705912	0.314333	0.835884	0.491403	0.968287	0.476884	0.732555	0.261354	0.816618	0.583955	0.93622	0.352264	0.0241497	0.0904969	0.0143377	0.0123972	0.0162337	0.00383645	0.0334951	0.128292	0.0133735	0.0104038	0.0157623	0.00535841
	233	0.037241	0.00437063	0.0376224	0.0344084	0.0407783	0.00636993	0.0129813	0.00331082	0.0123972	0.0104038	0.0152909	0.00488701	0.687964	0.308858	0.769349	0.502761	0.975959	0.473198	0.697225	0.274437	0.78688	0.515527	0.915598	0.400071	0.0131533	0.00337969	0.0133735	0.0114078	0.0152909	0.0038831	0.0138578	0.0045015	0.0133735	0.0114078	0.0152909	0.0038831
	234	0.0379978	0.00468692	0.0376224	0.034813	0.0411686	0.00635558	0.0137776	0.00333501	0.0133735	0.0114078	0.0162337	0.00482589	0.705565	0.285257	0.786521	0.564917	0.961395	0.396478	0.684856	0.291534	0.778621	0.51308	0.945888	0.432808	0.0134666	0.00313219	0.0133735	0.0114078	0.0152909	0.0038831	0.0171877	0.0293347	0.0143377	0.0114078	0.0162337	0.00482589
	235	0.037988	0.00476732	0.0376224	0.034813	0.0415589	0.00674586	0.0139882	0.0038546	0.0138556	0.0114078	0.0162337	0.00482589	0.68996	0.298082	0.769882	0.441283	0.945537	0.504253	0.754365	0.226006	0.797773	0.626447	0.951397	0.32495	0.0188215	0.0562557	0.0133735	0.0114078	0.0143377	0.00292998	0.019334	0.0432098	0.0133735	0.0104038	0.0152909	0.00488701
	236	0.0384023	0.00499373	0.0384166	0.0352176	0.0415589	0.00634122	0.0136299	0.00343015	0.0133735	0.0109058	0.0152909	0.00438506	0.727722	0.265415	0.815137	0.620619	0.93976	0.319141	0.720797	0.284657	0.81396	0.608838	0.963494	0.354656	0.0140986	0.00352778	0.0143377	0.0114078	0.0162337	0.00482589	0.0277947	0.102995	0.0143377	0.0114078	0.0162337	0.00482589
	237	0.0380424	0.00564525	0.0376224	0.0344084	0.0415589	0.00715049	0.0135058	0.00367465	0.0133735	0.0114078	0.0152909	0.0038831	0.68007	0.314731	0.778699	0.515985	0.952759	0.436774	0.715633	0.271201	0.799239	0.533644	0.944893	0.411249	0.0166227	0.0237996	0.0143377	0.0114078	0.0162337	0.00482589	0.0133451	0.0029923	0.0133735	0.0114078	0.0152909	0.0038831
	238	0.0377971	0.00505439	0.0376224	0.0344084	0.0407783	0.00636993	0.014406	0.00840635	0.0133735	0.0114078	0.0152909	0.0038831	0.671299	0.308622	0.772213	0.481521	0.945388	0.463868	0.707143	0.268547	0.819184	0.563975	0.926813	0.362838	0.0179632	0.0314692	0.0133735	0.0109058	0.0152909	0.00438506	0.0132881	0.0029803	0.0133735	0.0114078	0.0152909	0.0038831
	239	0.0367958	0.00489048	0.0368245	0.0335951	0.0399945	0.00639937	0.0251814	0.0950365	0.0133735	0.0114078	0.0162337	0.00482589	0.721151	0.274554	0.789552	0.533799	0.955947	0.422148	0.7083	0.259267	0.788977	0.592806	0.9291	0.336293	0.0317349	0.111213	0.0133735	0.0114078	0.0171668	0.00575905	0.0133911	0.00331795	0.0133735	0.0114078	0.0152909	0.0038831
	240	0.037736	0.00495253	0.0376224	0.0340017	0.0415589	0.00755713	0.0132829	0.00379379	0.0133735	0.0104038	0.0152909	0.00488701	0.668467	0.314631	0.74614	0.405166	0.961429	0.556263	0.761194	0.239477	0.8353	0.640374	0.954067	0.313694	0.0278199	0.0893252	0.0143377	0.0114078	0.0157623	0.0043545	0.0171151	0.0299017	0.0138556	0.0114078	0.0162337	0.00482589
	241	0.0373212	0.0046774	0.0368245	0.0344084	0.0392072	0.00479886	0.0136916	0.00303969	0.0143377	0.0114078	0.0152909	0.0038831	0.731362	0.26587	0.811524	0.604845	0.95044	0.345595	0.683096	0.285775	0.757906	0.443531	0.933171	0.48964	0.0176769	0.0444489	0.0133735	0.0114078	0.0152909	0.0038831	0.0136107	0.00401639	0.0133735	0.0114078	0.0162337	0.00482589
	242	0.0376978	0.00460232	0.0376224	0.0344084	0.0407783	0.00636993	0.0144064	0.0098713	0.0138556	0.0104038	0.0162337	0.0058298	0.696511	0.340833	0.848347	0.548634	0.967999	0.419365	0.702082	0.264339	0.802065	0.510827	0.922223	0.411396	0.0192033	0.0511581	0.0133735	0.0114078	0.0162337	0.00482589	0.013057	0.00360922	0.0133735	0.0104038	0.0152909	0.00488701
	243	0.0384546	0.00538178	0.0384166	0.0344084	0.0423362	0.00792783	0.0149305	0.0168802	0.0133735	0.0104038	0.0162337	0.0058298	0.608444	0.34479	0.698675	0.342822	0.936324	0.593502	0.719366	0.286326	0.843391	0.58095	0.942202	0.361252	0.0127871	0.00327918	0.0123972	0.0104038	0.0143377	0.00393389	0.0142489	0.00939397	0.0133735	0.0114078	0.0152909	0.0038831
	244	0.0369275	0.00474403	0.0368245	0.0335951	0.0407783	0.00718322	0.0228132	0.0938673	0.0133735	0.0114078	0.0152909	0.0038831	0.68151	0.290783	0.76083	0.500457	0.926478	0.426021	0.705074	0.286612	0.822543	0.508896	0.942059	0.433164	0.0184138	0.0395093	0.0133735	0.0114078	0.0152909	0.0038831	0.0175877	0.0429666	0.0133735	0.0104038	0.0152909	0.00488701
	245	0.037356	0.00513999	0.0372234	0.0340017	0.0399945	0.00599272	0.0148269	0.0176984	0.0123972	0.0109058	0.0152909	0.00438506	0.727998	0.27278	0.803659	0.53636	0.970222	0.433862	0.747606	0.2511	0.820803	0.605887	0.962299	0.356412	0.0334683	0.138219	0.0123972	0.0104038	0.0152909	0.00488701	0.0134432	0.00342059	0.0133735	0.0109058	0.0162337	0.00532785
	246	0.0372241	0.00501122	0.0376224	0.0335951	0.0399945	0.00639937	0.0133929	0.00328475	0.0133735	0.0104038	0.0152909	0.00488701	0.636959	0.305493	0.696452	0.393245	0.917234	0.523988	0.732173	0.263947	0.841177	0.534982	0.943458	0.408476	0.0167303	0.0308186	0.0133735	0.0114078	0.0162337	0.00482589	0.0156282	0.0224967	0.0128853	0.00938386	0.0152909	0.00590699
	247	0.0375104	0.00530773	0.0376224	0.0344084	0.0407783	0.00636993	0.0133471	0.00340375	0.0133735	0.0104038	0.0152909	0.00488701	0.738362	0.276984	0.856334	0.587911	0.966331	0.37842	0.718035	0.273587	0.800973	0.547757	0.938779	0.391021	0.0269368	0.0894518	0.0123972	0.0104038	0.0152909	0.00488701	0.0129228	0.00307314	0.0133735	0.0114078	0.0143377	0.00292998
	248	0.0375584	0.00501892	0.0376224	0.0344084	0.0411686	0.00676021	0.0298607	0.115565	0.0123972	0.0104038	0.0152909	0.00488701	0.716843	0.283979	0.827632	0.53974	0.954875	0.415135	0.709382	0.265745	0.806631	0.472507	0.935444	0.462937	0.0267176	0.0955164	0.0143377	0.0114078	0.0162337	0.00482589	0.0140744	0.0115459	0.0123972	0.0114078	0.0152909	0.0038831
	249	0.0373802	0.00511486	0.0368245	0.0335951	0.0415589	0.00796378	0.0143649	0.00400968	0.0143377	0.0114078	0.0171668	0.00575905	0.682567	0.30397	0.775825	0.50137	0.952905	0.451534	0.727533	0.275757	0.836072	0.581718	0.931842	0.350124	0.0183119	0.0454032	0.0133735	0.0114078	0.0162337	0.00482589	0.0229138	0.0973027	0.0123972	0.0104038	0.0162337	0.0058298
	250	0.0386774	0.00448539	0.0384166	0.0352176	0.0419475	0.00672989	0.014124	0.00475337	0.0133735	0.0123972	0.0152909	0.00289366	0.714202	0.280494	0.832082	0.504709	0.937931	0.433222	0.734225	0.254703	0.821186	0.593309	0.928175	0.334867	0.0141265	0.00687898	0.0133735	0.0114078	0.0162337	0.00482589	0.0135151	0.00413802	0.0133735	0.0114078	0.0152909	0.0038831
