# Supplementary material for: Exploiting Genomic Knowledge in Optimising Molecular Breeding Programmes: Algorithms from Evolutionary Computing
Source: PLoS One. 2012 Nov 21;7(11):e48862. doi: 10.1371/journal.pone.0048862 (PMC3504065; doi:10.1371/journal.pone.0048862)
Supplement: File S3 — Raw data for Fig 3 . (XLSX) [file pone.0048862.s003.xlsx]

## Sheet: info
	Figure Table	3
	Lambda	10000
	N	100
	K	5
	R	10
	B	20
	Tq	5

## Sheet: Fitness
	Gen	Summary Stats - Fitness - Repeated over 100 NK Landscapes
		BREEDER						Standard GA						Local Mating						Niching						EARL1						EARL2
		Mean	STD	Median	Q1	Q2	IQR	Mean	STD	Median	Q1	Q2	IQR	Mean	STD	Median	Q1	Q2	IQR	Mean	STD	Median	Q1	Q2	IQR	Mean	STD	Median	Q1	Q2	IQR	Mean	STD	Median	Q1	Q2	IQR
	0	0.609708	0.00877046	0.60883	0.604166	0.614705	0.0105386	0.609708	0.00877046	0.60883	0.604166	0.614705	0.0105386	0.609708	0.00877046	0.60883	0.604166	0.614705	0.0105386	0.609708	0.00877046	0.60883	0.604166	0.614705	0.0105386	0.609708	0.00877046	0.60883	0.604166	0.614705	0.0105386	0.609708	0.00877046	0.60883	0.604166	0.614705	0.0105386
	1	0.621658	0.00763371	0.622445	0.616052	0.627009	0.0109567	0.621658	0.00763371	0.622445	0.616052	0.627009	0.0109567	0.621658	0.00763371	0.622445	0.616052	0.627009	0.0109567	0.621658	0.00763371	0.622445	0.616052	0.627009	0.0109567	0.621658	0.00763371	0.622445	0.616052	0.627009	0.0109567	0.621658	0.00763371	0.622445	0.616052	0.627009	0.0109567
	2	0.631485	0.0081718	0.630401	0.626429	0.635829	0.0094008	0.631485	0.0081718	0.630401	0.626429	0.635829	0.0094008	0.631485	0.0081718	0.630401	0.626429	0.635829	0.0094008	0.631485	0.0081718	0.630401	0.626429	0.635829	0.0094008	0.631485	0.0081718	0.630401	0.626429	0.635829	0.0094008	0.631485	0.0081718	0.630401	0.626429	0.635829	0.0094008
	3	0.63965	0.00891877	0.639169	0.633636	0.644767	0.0111317	0.63965	0.00891877	0.639169	0.633636	0.644767	0.0111317	0.63965	0.00891877	0.639169	0.633636	0.644767	0.0111317	0.63965	0.00891877	0.639169	0.633636	0.644767	0.0111317	0.63965	0.00891877	0.639169	0.633636	0.644767	0.0111317	0.63965	0.00891877	0.639169	0.633636	0.644767	0.0111317
	4	0.646837	0.00865632	0.646128	0.640794	0.651324	0.0105298	0.646837	0.00865632	0.646128	0.640794	0.651324	0.0105298	0.646837	0.00865632	0.646128	0.640794	0.651324	0.0105298	0.646837	0.00865632	0.646128	0.640794	0.651324	0.0105298	0.646837	0.00865632	0.646128	0.640794	0.651324	0.0105298	0.646837	0.00865632	0.646128	0.640794	0.651324	0.0105298
	5	0.653742	0.00828898	0.654099	0.647858	0.658976	0.0111186	0.653742	0.00828898	0.654099	0.647858	0.658976	0.0111186	0.653742	0.00828898	0.654099	0.647858	0.658976	0.0111186	0.653742	0.00828898	0.654099	0.647858	0.658976	0.0111186	0.653742	0.00828898	0.654099	0.647858	0.658976	0.0111186	0.653742	0.00828898	0.654099	0.647858	0.658976	0.0111186
	6	0.659567	0.00789832	0.658978	0.654575	0.66541	0.0108348	0.659567	0.00789832	0.658978	0.654575	0.66541	0.0108348	0.659567	0.00789832	0.658978	0.654575	0.66541	0.0108348	0.659567	0.00789832	0.658978	0.654575	0.66541	0.0108348	0.659567	0.00789832	0.658978	0.654575	0.66541	0.0108348	0.659567	0.00789832	0.658978	0.654575	0.66541	0.0108348
	7	0.664289	0.00783851	0.665103	0.657631	0.670161	0.0125304	0.664289	0.00783851	0.665103	0.657631	0.670161	0.0125304	0.664289	0.00783851	0.665103	0.657631	0.670161	0.0125304	0.664289	0.00783851	0.665103	0.657631	0.670161	0.0125304	0.664289	0.00783851	0.665103	0.657631	0.670161	0.0125304	0.664289	0.00783851	0.665103	0.657631	0.670161	0.0125304
	8	0.668985	0.00796029	0.669017	0.663915	0.673252	0.00933699	0.668985	0.00796029	0.669017	0.663915	0.673252	0.00933699	0.668985	0.00796029	0.669017	0.663915	0.673252	0.00933699	0.668985	0.00796029	0.669017	0.663915	0.673252	0.00933699	0.668985	0.00796029	0.669017	0.663915	0.673252	0.00933699	0.668985	0.00796029	0.669017	0.663915	0.673252	0.00933699
	9	0.674628	0.00901075	0.673895	0.669166	0.679405	0.0102388	0.674628	0.00901075	0.673895	0.669166	0.679405	0.0102388	0.674628	0.00901075	0.673895	0.669166	0.679405	0.0102388	0.674628	0.00901075	0.673895	0.669166	0.679405	0.0102388	0.674628	0.00901075	0.673895	0.669166	0.679405	0.0102388	0.674628	0.00901075	0.673895	0.669166	0.679405	0.0102388
	10	0.679456	0.00858027	0.678917	0.672306	0.684532	0.0122255	0.679456	0.00858027	0.678917	0.672306	0.684532	0.0122255	0.679456	0.00858027	0.678917	0.672306	0.684532	0.0122255	0.679456	0.00858027	0.678917	0.672306	0.684532	0.0122255	0.679456	0.00858027	0.678917	0.672306	0.684532	0.0122255	0.679456	0.00858027	0.678917	0.672306	0.684532	0.0122255
	11	0.681899	0.00893907	0.681293	0.676379	0.686742	0.0103635	0.681899	0.00893907	0.681293	0.676379	0.686742	0.0103635	0.681899	0.00893907	0.681293	0.676379	0.686742	0.0103635	0.681899	0.00893907	0.681293	0.676379	0.686742	0.0103635	0.681899	0.00893907	0.681293	0.676379	0.686742	0.0103635	0.681899	0.00893907	0.681293	0.676379	0.686742	0.0103635
	12	0.685336	0.0086805	0.684204	0.679635	0.689505	0.00986993	0.685336	0.0086805	0.684204	0.679635	0.689505	0.00986993	0.685336	0.0086805	0.684204	0.679635	0.689505	0.00986993	0.685336	0.0086805	0.684204	0.679635	0.689505	0.00986993	0.685336	0.0086805	0.684204	0.679635	0.689505	0.00986993	0.685336	0.0086805	0.684204	0.679635	0.689505	0.00986993
	13	0.687365	0.00836025	0.686965	0.681005	0.691966	0.0109618	0.687365	0.00836025	0.686965	0.681005	0.691966	0.0109618	0.687365	0.00836025	0.686965	0.681005	0.691966	0.0109618	0.687365	0.00836025	0.686965	0.681005	0.691966	0.0109618	0.687365	0.00836025	0.686965	0.681005	0.691966	0.0109618	0.687365	0.00836025	0.686965	0.681005	0.691966	0.0109618
	14	0.68831	0.00844981	0.687838	0.681687	0.693913	0.0122265	0.68831	0.00844981	0.687838	0.681687	0.693913	0.0122265	0.68831	0.00844981	0.687838	0.681687	0.693913	0.0122265	0.68831	0.00844981	0.687838	0.681687	0.693913	0.0122265	0.68831	0.00844981	0.687838	0.681687	0.693913	0.0122265	0.68831	0.00844981	0.687838	0.681687	0.693913	0.0122265
	15	0.689249	0.00814306	0.689024	0.683504	0.694598	0.0110944	0.689249	0.00814306	0.689024	0.683504	0.694598	0.0110944	0.689249	0.00814306	0.689024	0.683504	0.694598	0.0110944	0.689249	0.00814306	0.689024	0.683504	0.694598	0.0110944	0.689249	0.00814306	0.689024	0.683504	0.694598	0.0110944	0.689249	0.00814306	0.689024	0.683504	0.694598	0.0110944
	16	0.689863	0.00816859	0.689809	0.683695	0.694839	0.0111444	0.689863	0.00816859	0.689809	0.683695	0.694839	0.0111444	0.689863	0.00816859	0.689809	0.683695	0.694839	0.0111444	0.689863	0.00816859	0.689809	0.683695	0.694839	0.0111444	0.689863	0.00816859	0.689809	0.683695	0.694839	0.0111444	0.689863	0.00816859	0.689809	0.683695	0.694839	0.0111444
	17	0.690121	0.00834181	0.689993	0.683695	0.695142	0.0114473	0.690121	0.00834181	0.689993	0.683695	0.695142	0.0114473	0.690121	0.00834181	0.689993	0.683695	0.695142	0.0114473	0.690121	0.00834181	0.689993	0.683695	0.695142	0.0114473	0.690121	0.00834181	0.689993	0.683695	0.695142	0.0114473	0.690121	0.00834181	0.689993	0.683695	0.695142	0.0114473
	18	0.690196	0.00836414	0.690167	0.683695	0.695212	0.0115173	0.690196	0.00836414	0.690167	0.683695	0.695212	0.0115173	0.690196	0.00836414	0.690167	0.683695	0.695212	0.0115173	0.690196	0.00836414	0.690167	0.683695	0.695212	0.0115173	0.690196	0.00836414	0.690167	0.683695	0.695212	0.0115173	0.690196	0.00836414	0.690167	0.683695	0.695212	0.0115173
	19	0.690231	0.00837896	0.690167	0.683695	0.695465	0.0117706	0.690231	0.00837896	0.690167	0.683695	0.695465	0.0117706	0.690231	0.00837896	0.690167	0.683695	0.695465	0.0117706	0.690231	0.00837896	0.690167	0.683695	0.695465	0.0117706	0.690231	0.00837896	0.690167	0.683695	0.695465	0.0117706	0.690231	0.00837896	0.690167	0.683695	0.695465	0.0117706
	20	0.690317	0.00828012	0.690167	0.683919	0.695465	0.011546	0.690317	0.00828012	0.690167	0.683919	0.695465	0.011546	0.690317	0.00828012	0.690167	0.683919	0.695465	0.011546	0.690317	0.00828012	0.690167	0.683919	0.695465	0.011546	0.690317	0.00828012	0.690167	0.683919	0.695465	0.011546	0.690317	0.00828012	0.690167	0.683919	0.695465	0.011546
	21	0.564299	0.0261804	0.560144	0.549187	0.580212	0.0310245	0.523016	0.0221636	0.522501	0.50689	0.533833	0.0269439	0.521078	0.0224369	0.520798	0.506102	0.536354	0.0302513	0.528298	0.0217916	0.527747	0.512666	0.540901	0.0282353	0.52674	0.0215833	0.524206	0.511788	0.537377	0.0255892	0.525127	0.0232431	0.525003	0.509752	0.537905	0.028153
	22	0.588808	0.0256874	0.58793	0.571718	0.604757	0.0330386	0.533712	0.0200289	0.531638	0.518487	0.54636	0.0278725	0.527319	0.0214396	0.525361	0.512538	0.540496	0.0279578	0.537026	0.0194089	0.535941	0.523279	0.549553	0.0262739	0.534153	0.0201308	0.532619	0.520009	0.545729	0.0257198	0.533354	0.020364	0.531508	0.519539	0.543284	0.0237452
	23	0.606154	0.0243668	0.603693	0.590187	0.623637	0.03345	0.542574	0.0160895	0.541318	0.532107	0.553886	0.021779	0.53377	0.0195908	0.533743	0.519806	0.543574	0.0237674	0.548537	0.0169866	0.548122	0.537601	0.561699	0.0240985	0.545486	0.0192639	0.542792	0.530165	0.560528	0.0303628	0.545148	0.0194562	0.542132	0.532283	0.559586	0.0273026
	24	0.618564	0.0229898	0.615454	0.604141	0.63624	0.0320986	0.553329	0.0180923	0.55155	0.542122	0.564737	0.0226153	0.542153	0.0180214	0.540264	0.530039	0.552574	0.0225351	0.558196	0.0163237	0.558767	0.548122	0.56973	0.0216075	0.557953	0.0181302	0.558186	0.542892	0.567481	0.0245887	0.554088	0.0183019	0.551482	0.539955	0.567648	0.0276926
	25	0.628094	0.0218624	0.626854	0.61434	0.644756	0.0304164	0.562308	0.0176681	0.558431	0.549468	0.575595	0.0261264	0.549849	0.0167345	0.547908	0.539792	0.558762	0.0189705	0.565298	0.0166559	0.567157	0.551791	0.575085	0.0232948	0.566774	0.0177374	0.565406	0.552283	0.580614	0.0283308	0.564952	0.018438	0.562249	0.550836	0.579548	0.0287122
	26	0.635392	0.0213672	0.63271	0.621807	0.652047	0.0302395	0.571964	0.0173189	0.569394	0.560889	0.584922	0.0240329	0.559687	0.01719	0.557722	0.54796	0.572102	0.0241423	0.573137	0.0167505	0.573759	0.561577	0.582672	0.0210952	0.576833	0.0191288	0.573903	0.563901	0.587621	0.0237195	0.576666	0.0184472	0.573305	0.564675	0.58853	0.0238549
	27	0.641837	0.0210624	0.63982	0.628126	0.658318	0.0301924	0.581099	0.0177244	0.579977	0.568984	0.590719	0.021736	0.567794	0.0170565	0.565996	0.554832	0.579419	0.0245865	0.580768	0.0161518	0.579599	0.571658	0.591612	0.0199535	0.585723	0.0202885	0.583326	0.570025	0.597359	0.0273338	0.586036	0.019395	0.582514	0.571488	0.600224	0.028736
	28	0.647071	0.02083	0.645116	0.632717	0.661173	0.0284561	0.592751	0.0200897	0.589895	0.578741	0.604093	0.0253515	0.577	0.0163566	0.575855	0.566494	0.587052	0.0205578	0.587084	0.016137	0.585693	0.576065	0.598195	0.0221304	0.596483	0.0221549	0.592799	0.579912	0.610422	0.0305107	0.595776	0.0210499	0.592463	0.581981	0.608808	0.0268279
	29	0.65135	0.0208205	0.649835	0.63747	0.665633	0.0281628	0.601816	0.0214608	0.600734	0.585923	0.617829	0.0319055	0.584765	0.0155986	0.585143	0.574209	0.5949	0.020692	0.593725	0.0150337	0.593197	0.584564	0.601546	0.0169818	0.606654	0.0219891	0.604383	0.591093	0.622245	0.0311521	0.606538	0.0213566	0.60495	0.590502	0.620865	0.0303632
	30	0.654455	0.0206326	0.653525	0.640184	0.668818	0.0286342	0.611088	0.0213524	0.610408	0.594803	0.625785	0.0309816	0.592575	0.0168397	0.59023	0.581055	0.603202	0.0221468	0.599015	0.0148543	0.597961	0.589425	0.608996	0.0195717	0.615491	0.021838	0.613601	0.598307	0.631527	0.0332208	0.615022	0.0221591	0.613762	0.59918	0.630726	0.0315463
	31	0.656505	0.0202089	0.655945	0.640938	0.669381	0.0284429	0.620343	0.0210421	0.620413	0.606788	0.63447	0.0276818	0.599324	0.0147696	0.596916	0.589455	0.609183	0.0197281	0.604833	0.0147677	0.604415	0.594998	0.614082	0.0190832	0.62397	0.0210772	0.623388	0.607112	0.640603	0.0334913	0.621426	0.0217874	0.620468	0.605476	0.636002	0.0305257
	32	0.658768	0.0199966	0.657122	0.643937	0.671187	0.0272496	0.627585	0.0208159	0.627114	0.612901	0.641572	0.0286708	0.60502	0.0145263	0.603926	0.594583	0.614369	0.0197863	0.608366	0.015259	0.608993	0.595834	0.617876	0.0220415	0.632022	0.0201836	0.634976	0.615843	0.646177	0.0303339	0.629933	0.0215767	0.627425	0.614415	0.645362	0.0309469
	33	0.660326	0.019995	0.658902	0.645066	0.674579	0.029513	0.634188	0.0210916	0.63288	0.620704	0.649377	0.028673	0.611534	0.0144209	0.611082	0.60187	0.620416	0.0185457	0.610391	0.0148512	0.612063	0.599387	0.619387	0.0200002	0.63851	0.0196338	0.639129	0.62207	0.65297	0.0308998	0.636908	0.0212753	0.634287	0.619475	0.651572	0.032097
	34	0.661736	0.0200847	0.66119	0.64695	0.677703	0.0307528	0.640613	0.0207214	0.639773	0.625355	0.654586	0.0292309	0.618004	0.0148277	0.617719	0.607714	0.628423	0.0207085	0.611214	0.0144635	0.612774	0.600727	0.620089	0.0193614	0.644096	0.0193463	0.64406	0.629286	0.656551	0.0272649	0.642673	0.0205182	0.641838	0.626765	0.657666	0.0309015
	35	0.662916	0.0202599	0.66155	0.64756	0.678815	0.0312548	0.646292	0.0203854	0.644188	0.632197	0.658885	0.0266873	0.623902	0.0146474	0.6244	0.614604	0.632501	0.0178966	0.612051	0.0138241	0.613542	0.601866	0.620089	0.0182229	0.648996	0.0193229	0.649525	0.63517	0.663589	0.0284191	0.647601	0.0206463	0.649083	0.631976	0.661499	0.0295222
	36	0.664082	0.0204922	0.66203	0.648237	0.681141	0.0329048	0.650103	0.0203132	0.649201	0.63601	0.663582	0.0275715	0.627874	0.0142091	0.627476	0.618514	0.637173	0.0186597	0.612631	0.0137252	0.613611	0.602174	0.620322	0.0181481	0.653474	0.0191546	0.654746	0.638066	0.668122	0.0300558	0.652031	0.021191	0.655024	0.635519	0.667661	0.0321421
	37	0.664936	0.0205885	0.66243	0.648864	0.682027	0.0331628	0.654217	0.019483	0.653886	0.640547	0.666969	0.0264225	0.63281	0.0139236	0.633651	0.622658	0.640437	0.0177794	0.612848	0.0135915	0.613611	0.603036	0.620362	0.017326	0.657084	0.0194638	0.658748	0.641909	0.672201	0.0302915	0.65554	0.0213164	0.656988	0.638421	0.67168	0.0332593
	38	0.665477	0.0205702	0.663222	0.650104	0.682573	0.0324689	0.657649	0.019336	0.656824	0.643223	0.670564	0.0273406	0.6377	0.0133437	0.637541	0.62911	0.645812	0.016702	0.613059	0.0136295	0.613611	0.603036	0.621694	0.0186577	0.660322	0.0198828	0.661719	0.643998	0.676201	0.0322024	0.659473	0.0214076	0.660342	0.64474	0.67527	0.0305294
	39	0.666242	0.020519	0.663988	0.651228	0.683093	0.0318653	0.660397	0.0192286	0.659669	0.646004	0.673103	0.0270991	0.641383	0.0131849	0.642347	0.632315	0.650916	0.0186006	0.613447	0.013329	0.613835	0.603799	0.621768	0.0179694	0.663305	0.0198113	0.664639	0.646896	0.67872	0.0318242	0.661711	0.0216497	0.661905	0.6471	0.677561	0.0304605
	40	0.666946	0.0205264	0.664219	0.65127	0.683637	0.0323665	0.6627	0.0195509	0.662649	0.650069	0.676724	0.0266552	0.646108	0.0133941	0.644917	0.636978	0.655295	0.018317	0.613537	0.0133355	0.613835	0.603799	0.621768	0.0179694	0.665644	0.0198663	0.667637	0.648727	0.680523	0.0317957	0.664419	0.0218957	0.664543	0.648961	0.680051	0.0310903
	41	0.667712	0.0208365	0.665385	0.651357	0.683637	0.0322803	0.664726	0.0192674	0.663805	0.652829	0.676428	0.0235989	0.649468	0.0134022	0.649561	0.639056	0.658483	0.019427	0.614022	0.0134773	0.614082	0.603799	0.621891	0.0180916	0.66752	0.0196908	0.668381	0.652134	0.682218	0.0300841	0.666423	0.0218411	0.665287	0.651628	0.681141	0.0295135
	42	0.668111	0.0207991	0.666458	0.652398	0.683637	0.031239	0.665945	0.0193475	0.666197	0.653633	0.678446	0.0248138	0.65268	0.013171	0.651724	0.644314	0.660982	0.0166678	0.614623	0.0135694	0.615006	0.604034	0.622086	0.0180518	0.669071	0.0200751	0.669508	0.653107	0.683659	0.0305522	0.668279	0.0221465	0.66684	0.65471	0.683994	0.0292831
	43	0.668492	0.020888	0.666794	0.652398	0.683986	0.0315886	0.667072	0.0195577	0.668448	0.65389	0.680247	0.0263567	0.655933	0.0128178	0.656229	0.645633	0.665041	0.0194081	0.615344	0.0136697	0.615545	0.605077	0.623646	0.0185691	0.67027	0.0201857	0.670383	0.653808	0.685798	0.0319897	0.669666	0.0221094	0.669341	0.6555	0.685045	0.0295445
	44	0.66901	0.020629	0.668103	0.653866	0.684254	0.0303877	0.668115	0.0193645	0.669449	0.655127	0.682847	0.0277193	0.658436	0.0124501	0.657686	0.64921	0.668164	0.0189538	0.615581	0.0138856	0.615816	0.605135	0.623646	0.0185107	0.671501	0.020274	0.672034	0.655044	0.686601	0.0315567	0.67092	0.0221585	0.67128	0.656652	0.685479	0.0288267
	45	0.669443	0.0205732	0.668675	0.655228	0.684254	0.0290254	0.669063	0.0194235	0.67015	0.655899	0.684656	0.0287571	0.661815	0.0127108	0.660842	0.65396	0.669669	0.0157089	0.616693	0.0138892	0.61601	0.608622	0.624184	0.0155622	0.672464	0.0202472	0.673327	0.656828	0.688014	0.0311853	0.672119	0.0221616	0.672705	0.658127	0.685864	0.0277366
	46	0.669705	0.0206115	0.668675	0.655228	0.684478	0.0292498	0.670175	0.0195669	0.670236	0.655899	0.68527	0.0293711	0.665204	0.0130954	0.665053	0.656505	0.675309	0.0188037	0.617524	0.014298	0.616428	0.608804	0.624924	0.01612	0.673655	0.0201411	0.674929	0.657839	0.689183	0.0313442	0.673113	0.0217905	0.673422	0.65904	0.686706	0.0276657
	47	0.670015	0.02071	0.669808	0.655327	0.684884	0.029557	0.671169	0.0197601	0.671267	0.657289	0.685636	0.0283466	0.667985	0.0126749	0.667888	0.658942	0.677336	0.0183946	0.618892	0.0144295	0.617987	0.609387	0.627446	0.0180589	0.674215	0.0203255	0.675057	0.658381	0.689467	0.0310866	0.673671	0.0216687	0.673458	0.65904	0.686777	0.0277361
	48	0.670129	0.020732	0.669808	0.655327	0.684884	0.029557	0.671718	0.0198144	0.671736	0.657289	0.686974	0.0296847	0.670292	0.012679	0.670338	0.66181	0.679154	0.0173443	0.619887	0.0148317	0.618923	0.609897	0.628236	0.0183395	0.67491	0.0204059	0.675553	0.659608	0.691257	0.031649	0.674243	0.0216054	0.674957	0.65904	0.686777	0.0277361
	49	0.670274	0.0207781	0.670062	0.655794	0.684884	0.02909	0.672295	0.0195182	0.672001	0.657941	0.688218	0.0302772	0.67275	0.012199	0.671914	0.665106	0.680234	0.0151285	0.621232	0.0149654	0.619279	0.612969	0.628593	0.0156247	0.675538	0.0203616	0.675553	0.661398	0.691407	0.0300086	0.674854	0.0215121	0.675888	0.660216	0.688192	0.0279757
	50	0.67037	0.0208759	0.670062	0.655794	0.684884	0.02909	0.672731	0.0195615	0.672001	0.658582	0.688531	0.0299491	0.674232	0.0124055	0.67372	0.665456	0.682673	0.0172168	0.622275	0.0152549	0.620322	0.613334	0.629618	0.0162842	0.676394	0.0204899	0.677103	0.661624	0.692086	0.0304619	0.675648	0.0214206	0.676383	0.661658	0.689733	0.0280748
	51	0.67052	0.0209942	0.670062	0.655794	0.684884	0.02909	0.673415	0.0195497	0.67212	0.658582	0.688945	0.0303633	0.675845	0.0121732	0.67532	0.668333	0.683371	0.0150383	0.624294	0.0160058	0.622353	0.614964	0.632734	0.01777	0.676789	0.0206213	0.677103	0.662317	0.692284	0.029967	0.676032	0.0213755	0.676383	0.661658	0.689733	0.0280748
	52	0.670561	0.020992	0.670062	0.655794	0.684884	0.02909	0.674009	0.0192383	0.672235	0.661081	0.688945	0.0278642	0.677952	0.0121002	0.677574	0.669772	0.68607	0.0162984	0.625562	0.0162343	0.624272	0.616333	0.634795	0.0184612	0.677176	0.0204838	0.677103	0.662421	0.692362	0.0299415	0.67653	0.0212932	0.676579	0.661658	0.691284	0.0296257
	53	0.670668	0.0209688	0.670062	0.655794	0.684884	0.02909	0.674433	0.0191442	0.67328	0.660126	0.688945	0.0288196	0.679847	0.0121181	0.67955	0.671945	0.688551	0.016606	0.62713	0.0171848	0.627322	0.616557	0.636214	0.0196572	0.677734	0.0204249	0.677217	0.662874	0.693614	0.0307397	0.676956	0.0213068	0.676726	0.661658	0.691707	0.0300493
	54	0.670732	0.0210496	0.670062	0.655794	0.684884	0.02909	0.674699	0.0190578	0.673718	0.661081	0.688945	0.0278642	0.681361	0.0121228	0.681118	0.673995	0.689505	0.0155108	0.628565	0.0174939	0.627956	0.617609	0.638233	0.0206238	0.678116	0.0205192	0.677347	0.663141	0.694187	0.0310455	0.677505	0.0212606	0.676726	0.662708	0.692072	0.0293634
	55	0.670998	0.0211705	0.670062	0.656537	0.684884	0.0283472	0.675026	0.0189712	0.674119	0.661106	0.688945	0.0278394	0.683241	0.0122038	0.683223	0.674499	0.692103	0.0176041	0.629863	0.0182403	0.628872	0.61794	0.639423	0.0214832	0.678637	0.0203605	0.678032	0.663444	0.694187	0.0307425	0.677887	0.021118	0.67685	0.663655	0.692072	0.0284163
	56	0.671072	0.0212317	0.670062	0.656537	0.685265	0.0287282	0.675439	0.0190176	0.674462	0.662132	0.688945	0.026813	0.684173	0.0120014	0.684278	0.677186	0.692268	0.0150822	0.631656	0.0185732	0.629348	0.619414	0.640972	0.0215579	0.678997	0.0203143	0.679163	0.663444	0.69464	0.0311958	0.678354	0.0208993	0.67685	0.664901	0.692072	0.0271705
	57	0.671171	0.0214259	0.670062	0.656537	0.685616	0.0290791	0.675765	0.0188971	0.674968	0.662132	0.688945	0.026813	0.685264	0.0123604	0.686124	0.677871	0.693553	0.0156818	0.632839	0.0194347	0.630498	0.619918	0.642922	0.0230042	0.679251	0.0204036	0.680207	0.663518	0.694785	0.0312662	0.678716	0.0208331	0.677123	0.665383	0.692072	0.0266888
	58	0.671258	0.021404	0.670062	0.656537	0.685616	0.0290791	0.675981	0.0189103	0.674968	0.662833	0.688945	0.0261129	0.68672	0.0120911	0.687083	0.678953	0.694752	0.0157985	0.63419	0.0200275	0.632437	0.621329	0.642922	0.0215928	0.679811	0.020299	0.680431	0.664026	0.694855	0.0308297	0.679151	0.0209495	0.677833	0.666301	0.692072	0.0257707
	59	0.671318	0.0214005	0.670062	0.656537	0.685616	0.0290791	0.676643	0.0188879	0.675599	0.664114	0.688945	0.0248311	0.687617	0.0121057	0.687672	0.679991	0.695137	0.0151464	0.635262	0.0205834	0.633252	0.621677	0.644644	0.0229669	0.68003	0.0203564	0.681188	0.664026	0.695529	0.0315035	0.679329	0.0208938	0.677833	0.667133	0.692072	0.0249384
	60	0.671362	0.0213025	0.670062	0.656537	0.685616	0.0290791	0.677024	0.0188017	0.676002	0.664299	0.688945	0.0246465	0.688344	0.0120259	0.688501	0.68023	0.696246	0.0160159	0.636557	0.0212061	0.635202	0.622003	0.646131	0.0241279	0.680344	0.0204093	0.681188	0.664026	0.696178	0.032152	0.679475	0.0209089	0.677833	0.667133	0.692072	0.0249384
	61	0.67138	0.0213073	0.670062	0.656537	0.685616	0.0290791	0.677175	0.0188135	0.676058	0.6647	0.689504	0.0248042	0.689523	0.0121718	0.690038	0.680392	0.697583	0.0171911	0.638379	0.0221074	0.637024	0.622538	0.648656	0.0261171	0.680646	0.0202093	0.68157	0.665173	0.696178	0.0310049	0.679661	0.0209285	0.678535	0.66732	0.692072	0.0247514
	62	0.671382	0.0213043	0.670062	0.656537	0.685616	0.0290791	0.6773	0.0187898	0.676058	0.6647	0.689504	0.0248042	0.69064	0.0121049	0.690982	0.681138	0.69833	0.0171924	0.640049	0.0231918	0.640371	0.623659	0.651639	0.0279804	0.680895	0.0203915	0.68157	0.665173	0.696252	0.0310797	0.679825	0.0209574	0.678535	0.66732	0.692698	0.025378
	63	0.671389	0.0212944	0.670062	0.656537	0.685616	0.0290791	0.677573	0.0187326	0.676058	0.665945	0.689504	0.0235594	0.691282	0.0119798	0.691616	0.681735	0.698404	0.0166692	0.642341	0.0236766	0.640371	0.627003	0.655419	0.0284161	0.681196	0.0204541	0.68157	0.666337	0.696439	0.0301024	0.680047	0.0208945	0.678535	0.66732	0.693438	0.0261175
	64	0.671416	0.0212444	0.670062	0.656537	0.685616	0.0290791	0.677662	0.0187046	0.676096	0.665945	0.689504	0.0235594	0.692038	0.0121704	0.69303	0.682545	0.699504	0.0169596	0.644616	0.0240715	0.642159	0.6288	0.65672	0.02792	0.681529	0.0206461	0.68157	0.666337	0.696484	0.0301466	0.680139	0.0209413	0.678535	0.66732	0.693471	0.0261508
	65	0.67151	0.021126	0.670062	0.656537	0.685616	0.0290791	0.677974	0.0187098	0.67651	0.667236	0.689504	0.0222679	0.692776	0.0119955	0.693336	0.683459	0.700486	0.0170271	0.647437	0.0243959	0.645141	0.63156	0.659811	0.0282512	0.681726	0.02074	0.681807	0.666351	0.698018	0.0316669	0.680227	0.0209309	0.678742	0.668157	0.693636	0.0254789
	66	0.671774	0.0210767	0.670492	0.656846	0.685616	0.0287697	0.678116	0.0187779	0.676805	0.667236	0.689504	0.0222679	0.693168	0.0120425	0.693424	0.683662	0.700531	0.0168689	0.650882	0.0246984	0.64879	0.634436	0.664477	0.0300406	0.682027	0.0207832	0.682964	0.666753	0.698018	0.0312652	0.680401	0.0209346	0.678742	0.668157	0.69404	0.0258828
	67	0.671884	0.0210821	0.670592	0.656846	0.685616	0.0287697	0.678485	0.0187169	0.678036	0.667401	0.689504	0.0221028	0.693981	0.0120247	0.694074	0.685377	0.702749	0.0173719	0.653772	0.0247769	0.651429	0.638551	0.667035	0.0284839	0.682163	0.0208449	0.682964	0.666753	0.698018	0.0312652	0.680485	0.0209776	0.678742	0.668727	0.69404	0.0253129
	68	0.671965	0.0211184	0.670592	0.656846	0.685774	0.0289279	0.678509	0.018716	0.678036	0.667401	0.689504	0.0221028	0.694362	0.0118968	0.694845	0.685819	0.703245	0.0174256	0.65669	0.0244459	0.655017	0.642485	0.670549	0.0280643	0.68233	0.0208311	0.682964	0.666753	0.698149	0.031396	0.680582	0.0209596	0.678742	0.668727	0.69404	0.0253129
	69	0.672046	0.0211852	0.670592	0.656846	0.686446	0.0295999	0.678686	0.0188353	0.678036	0.667401	0.689504	0.0221028	0.694842	0.01201	0.695198	0.686264	0.703559	0.0172949	0.659083	0.0240028	0.657543	0.643573	0.672017	0.0284434	0.682459	0.0208297	0.682964	0.666753	0.698149	0.031396	0.680703	0.0209798	0.679739	0.668727	0.694411	0.0256839
	70	0.672094	0.0212393	0.670592	0.656846	0.686446	0.0295999	0.67891	0.018764	0.678287	0.667401	0.689504	0.0221028	0.695021	0.0119264	0.695646	0.686264	0.703913	0.0176493	0.661347	0.0238473	0.660967	0.64499	0.674036	0.0290461	0.682725	0.0207554	0.682964	0.666753	0.698397	0.0316438	0.680816	0.0209506	0.679739	0.668727	0.694411	0.0256839
	71	0.672172	0.0213511	0.670592	0.656846	0.686446	0.0295999	0.67904	0.0187893	0.678287	0.667401	0.691069	0.0236679	0.695552	0.0120783	0.696082	0.686264	0.703913	0.0176493	0.66331	0.0234377	0.6622	0.647552	0.67568	0.028128	0.682845	0.0208075	0.683219	0.666753	0.698397	0.0316438	0.680934	0.0209139	0.679739	0.669046	0.694411	0.0253646
	72	0.672172	0.0213511	0.670592	0.656846	0.686446	0.0295999	0.679154	0.018831	0.678645	0.667767	0.691069	0.0233022	0.695982	0.0121485	0.696416	0.686415	0.704747	0.018332	0.665733	0.0227483	0.665993	0.649224	0.67704	0.027816	0.683099	0.0208489	0.683219	0.666753	0.698397	0.0316438	0.680992	0.0209018	0.679739	0.669046	0.694411	0.0253646
	73	0.672172	0.0213511	0.670592	0.656846	0.686446	0.0295999	0.679231	0.0186981	0.678823	0.667767	0.691069	0.0233022	0.696624	0.0120617	0.697203	0.687116	0.70489	0.0177731	0.66766	0.0225213	0.669472	0.651853	0.678492	0.0266394	0.683228	0.0208355	0.683219	0.66789	0.698521	0.0306315	0.681114	0.0209807	0.679739	0.669046	0.694507	0.0254604
	74	0.672172	0.0213511	0.670592	0.656846	0.686446	0.0295999	0.679283	0.0187077	0.678823	0.667767	0.691069	0.0233022	0.696926	0.0122435	0.697035	0.687116	0.705091	0.0179745	0.66954	0.0220483	0.670247	0.655449	0.68141	0.0259606	0.683492	0.0209112	0.683523	0.66789	0.698867	0.030977	0.681243	0.0209161	0.68082	0.669046	0.694767	0.025721
	75	0.672172	0.0213511	0.670592	0.656846	0.686446	0.0295999	0.67944	0.0186494	0.678823	0.66824	0.691069	0.0228294	0.697348	0.0123243	0.698113	0.687116	0.705592	0.0184755	0.670953	0.0217406	0.670433	0.656075	0.682256	0.0261811	0.68364	0.0208848	0.683523	0.66789	0.698867	0.030977	0.681294	0.0209644	0.68082	0.669046	0.694767	0.025721
	76	0.672178	0.0213568	0.670592	0.656846	0.686446	0.0295999	0.679574	0.0186089	0.678823	0.66824	0.691069	0.0228294	0.697634	0.012186	0.698512	0.687758	0.705592	0.017834	0.672097	0.0215765	0.671177	0.658911	0.682786	0.0238744	0.68377	0.0209455	0.683978	0.66789	0.698867	0.030977	0.681357	0.0210094	0.68082	0.669046	0.69502	0.0259734
	77	0.672178	0.0213568	0.670592	0.656846	0.686446	0.0295999	0.679638	0.0185713	0.678823	0.668506	0.691069	0.0225638	0.69788	0.0121878	0.698512	0.687758	0.705592	0.017834	0.673201	0.0211917	0.671824	0.659909	0.683764	0.0238554	0.683961	0.0209168	0.683978	0.669218	0.698867	0.0296494	0.681365	0.0209871	0.68082	0.669046	0.69502	0.0259734
	78	0.672232	0.0213313	0.670851	0.656846	0.686446	0.0295999	0.679691	0.0185118	0.678823	0.668833	0.691069	0.0222362	0.698018	0.0122217	0.699193	0.687758	0.705592	0.017834	0.674145	0.0209472	0.672812	0.661163	0.684242	0.0230791	0.684006	0.0209449	0.683978	0.669218	0.699163	0.0299452	0.681385	0.0209821	0.68082	0.669046	0.69502	0.0259734
	79	0.672309	0.0212113	0.670851	0.656846	0.686446	0.0295999	0.679776	0.01851	0.678823	0.668833	0.691069	0.0222362	0.698133	0.0121688	0.69948	0.687758	0.705942	0.0181837	0.674986	0.020646	0.673537	0.662362	0.685917	0.0235548	0.684076	0.0209397	0.684674	0.669218	0.699163	0.0299452	0.681387	0.0209823	0.68082	0.669046	0.69502	0.0259734
	80	0.672366	0.0212215	0.670851	0.656846	0.686446	0.0295999	0.679908	0.0184989	0.678823	0.66961	0.691069	0.0214591	0.698389	0.0120682	0.699589	0.688332	0.705942	0.0176095	0.675489	0.0207108	0.674795	0.662362	0.686755	0.0243933	0.684342	0.0209698	0.685255	0.670082	0.699322	0.0292406	0.68144	0.0209943	0.68082	0.669046	0.695051	0.0260046
	81	0.672452	0.0212154	0.670851	0.656846	0.686446	0.0295999	0.680003	0.0184645	0.678823	0.669762	0.692399	0.0226369	0.698587	0.0118271	0.69948	0.688332	0.706022	0.0176896	0.676236	0.02057	0.675303	0.662692	0.687496	0.0248045	0.684388	0.0209555	0.68547	0.670546	0.699322	0.0287764	0.681512	0.0210171	0.68082	0.669046	0.695051	0.0260046
	82	0.672582	0.0212478	0.671303	0.656846	0.686906	0.0300595	0.680091	0.0184861	0.678823	0.669762	0.692399	0.0226369	0.698832	0.0117811	0.699631	0.688332	0.706201	0.0178692	0.677039	0.0206799	0.675654	0.662967	0.688152	0.0251853	0.684458	0.0210251	0.68547	0.670546	0.699322	0.0287764	0.681565	0.0209853	0.68082	0.669046	0.695051	0.0260046
	83	0.6726	0.0212511	0.671303	0.656846	0.686906	0.0300595	0.680196	0.0184531	0.678823	0.669848	0.692399	0.0225512	0.699015	0.0116806	0.699815	0.68841	0.706201	0.0177911	0.677609	0.0207382	0.676586	0.663342	0.689432	0.02609	0.684625	0.0209905	0.685539	0.670546	0.699322	0.0287764	0.681663	0.0209495	0.68082	0.669046	0.695589	0.0265422
	84	0.672641	0.0212647	0.671303	0.656846	0.686906	0.0300595	0.680256	0.0184413	0.679798	0.669981	0.692399	0.0224184	0.699297	0.0117095	0.700171	0.689044	0.707504	0.0184598	0.678182	0.0208951	0.67716	0.663394	0.691034	0.0276395	0.684641	0.0209913	0.685539	0.670546	0.699322	0.0287764	0.681665	0.0209455	0.68082	0.669046	0.695589	0.0265422
	85	0.672666	0.0212475	0.671303	0.656846	0.686906	0.0300595	0.680335	0.0184072	0.679798	0.669981	0.692399	0.0224184	0.699567	0.0116655	0.700704	0.689733	0.70838	0.0186465	0.678482	0.0209175	0.67826	0.663394	0.691878	0.0284837	0.684679	0.0210069	0.685915	0.670546	0.699322	0.0287764	0.681712	0.0209028	0.68082	0.669046	0.695589	0.0265422
	86	0.672817	0.0212155	0.671303	0.656846	0.687303	0.0304569	0.68046	0.0183533	0.68027	0.669981	0.692399	0.0224184	0.699778	0.0115735	0.70088	0.690957	0.708344	0.0173876	0.678859	0.0209624	0.678593	0.663826	0.691878	0.0280518	0.684681	0.0210074	0.685915	0.670546	0.699322	0.0287764	0.681771	0.0209355	0.68082	0.669046	0.695589	0.0265422
	87	0.672874	0.0212238	0.671303	0.656846	0.687303	0.0304569	0.680508	0.0182718	0.68027	0.669981	0.692399	0.0224184	0.700005	0.0116266	0.701042	0.689733	0.708732	0.0189983	0.679246	0.0209943	0.680013	0.663826	0.693575	0.0297487	0.684711	0.0210392	0.685915	0.670546	0.699322	0.0287764	0.681862	0.0209789	0.68082	0.669046	0.695589	0.0265422
	88	0.672943	0.0212632	0.671303	0.656846	0.687327	0.0304804	0.680733	0.018253	0.680802	0.669981	0.692582	0.0226007	0.700375	0.0115311	0.701325	0.689793	0.708962	0.0191694	0.679556	0.0210365	0.680357	0.664112	0.693575	0.0294628	0.684716	0.0210509	0.685915	0.670546	0.699322	0.0287764	0.681899	0.0210013	0.68082	0.669046	0.695589	0.0265422
	89	0.673083	0.0212692	0.671303	0.656846	0.688305	0.0314588	0.680733	0.018253	0.680802	0.669981	0.692582	0.0226007	0.700777	0.011606	0.701501	0.690957	0.709087	0.0181301	0.679811	0.0210302	0.680357	0.664112	0.693575	0.0294628	0.684774	0.0210892	0.685915	0.670546	0.699687	0.0291409	0.681926	0.0210019	0.68082	0.669046	0.695589	0.0265422
	90	0.673132	0.0213016	0.671303	0.656846	0.688305	0.0314588	0.680798	0.0181556	0.680802	0.669981	0.692582	0.0226007	0.700838	0.0116258	0.701481	0.690957	0.709571	0.0186142	0.680009	0.0210773	0.680357	0.664112	0.693575	0.0294628	0.684852	0.0210876	0.686325	0.670913	0.699687	0.0287742	0.681957	0.0210038	0.68082	0.66905	0.695589	0.0265383

## Sheet: Entropy
	Gen	Summary Stats - Entropy - Repeated over 100 NK Landscapes
		BREEDER						Standard GA						Local Mating						Niching						EARL1						EARL2
		Mean	STD	Median	Q1	Q2	IQR	Mean	STD	Median	Q1	Q2	IQR	Mean	STD	Median	Q1	Q2	IQR	Mean	STD	Median	Q1	Q2	IQR	Mean	STD	Median	Q1	Q2	IQR	Mean	STD	Median	Q1	Q2	IQR
	0	0.999928	9.52819e-06	0.999929	0.999922	0.999935	1.29021e-05	0.999928	9.52819e-06	0.999929	0.999922	0.999935	1.29021e-05	0.999928	9.52819e-06	0.999929	0.999922	0.999935	1.29021e-05	0.999928	9.52819e-06	0.999929	0.999922	0.999935	1.29021e-05	0.999928	9.52819e-06	0.999929	0.999922	0.999935	1.29021e-05	0.999928	9.52819e-06	0.999929	0.999922	0.999935	1.29021e-05
	1	0.997805	0.000279678	0.997823	0.997612	0.998008	0.000395862	0.997805	0.000279678	0.997823	0.997612	0.998008	0.000395862	0.997805	0.000279678	0.997823	0.997612	0.998008	0.000395862	0.997805	0.000279678	0.997823	0.997612	0.998008	0.000395862	0.997805	0.000279678	0.997823	0.997612	0.998008	0.000395862	0.997805	0.000279678	0.997823	0.997612	0.998008	0.000395862
	2	0.993456	0.000834178	0.993395	0.992943	0.994084	0.00114024	0.993456	0.000834178	0.993395	0.992943	0.994084	0.00114024	0.993456	0.000834178	0.993395	0.992943	0.994084	0.00114024	0.993456	0.000834178	0.993395	0.992943	0.994084	0.00114024	0.993456	0.000834178	0.993395	0.992943	0.994084	0.00114024	0.993456	0.000834178	0.993395	0.992943	0.994084	0.00114024
	3	0.98781	0.00166057	0.987883	0.986893	0.988957	0.00206362	0.98781	0.00166057	0.987883	0.986893	0.988957	0.00206362	0.98781	0.00166057	0.987883	0.986893	0.988957	0.00206362	0.98781	0.00166057	0.987883	0.986893	0.988957	0.00206362	0.98781	0.00166057	0.987883	0.986893	0.988957	0.00206362	0.98781	0.00166057	0.987883	0.986893	0.988957	0.00206362
	4	0.981334	0.00278757	0.981528	0.979846	0.983016	0.00317003	0.981334	0.00278757	0.981528	0.979846	0.983016	0.00317003	0.981334	0.00278757	0.981528	0.979846	0.983016	0.00317003	0.981334	0.00278757	0.981528	0.979846	0.983016	0.00317003	0.981334	0.00278757	0.981528	0.979846	0.983016	0.00317003	0.981334	0.00278757	0.981528	0.979846	0.983016	0.00317003
	5	0.974173	0.00405302	0.974794	0.972006	0.977049	0.0050427	0.974173	0.00405302	0.974794	0.972006	0.977049	0.0050427	0.974173	0.00405302	0.974794	0.972006	0.977049	0.0050427	0.974173	0.00405302	0.974794	0.972006	0.977049	0.0050427	0.974173	0.00405302	0.974794	0.972006	0.977049	0.0050427	0.974173	0.00405302	0.974794	0.972006	0.977049	0.0050427
	6	0.966389	0.00551329	0.96749	0.963877	0.969994	0.00611668	0.966389	0.00551329	0.96749	0.963877	0.969994	0.00611668	0.966389	0.00551329	0.96749	0.963877	0.969994	0.00611668	0.966389	0.00551329	0.96749	0.963877	0.969994	0.00611668	0.966389	0.00551329	0.96749	0.963877	0.969994	0.00611668	0.966389	0.00551329	0.96749	0.963877	0.969994	0.00611668
	7	0.958083	0.00738218	0.959318	0.954512	0.963186	0.00867402	0.958083	0.00738218	0.959318	0.954512	0.963186	0.00867402	0.958083	0.00738218	0.959318	0.954512	0.963186	0.00867402	0.958083	0.00738218	0.959318	0.954512	0.963186	0.00867402	0.958083	0.00738218	0.959318	0.954512	0.963186	0.00867402	0.958083	0.00738218	0.959318	0.954512	0.963186	0.00867402
	8	0.949412	0.009926	0.951547	0.944333	0.9567	0.0123672	0.949412	0.009926	0.951547	0.944333	0.9567	0.0123672	0.949412	0.009926	0.951547	0.944333	0.9567	0.0123672	0.949412	0.009926	0.951547	0.944333	0.9567	0.0123672	0.949412	0.009926	0.951547	0.944333	0.9567	0.0123672	0.949412	0.009926	0.951547	0.944333	0.9567	0.0123672
	9	0.940672	0.0131589	0.94398	0.933596	0.949976	0.0163799	0.940672	0.0131589	0.94398	0.933596	0.949976	0.0163799	0.940672	0.0131589	0.94398	0.933596	0.949976	0.0163799	0.940672	0.0131589	0.94398	0.933596	0.949976	0.0163799	0.940672	0.0131589	0.94398	0.933596	0.949976	0.0163799	0.940672	0.0131589	0.94398	0.933596	0.949976	0.0163799
	10	0.931945	0.0171544	0.93553	0.923762	0.943378	0.0196153	0.931945	0.0171544	0.93553	0.923762	0.943378	0.0196153	0.931945	0.0171544	0.93553	0.923762	0.943378	0.0196153	0.931945	0.0171544	0.93553	0.923762	0.943378	0.0196153	0.931945	0.0171544	0.93553	0.923762	0.943378	0.0196153	0.931945	0.0171544	0.93553	0.923762	0.943378	0.0196153
	11	0.923091	0.0209897	0.92724	0.91519	0.936383	0.0211926	0.923091	0.0209897	0.92724	0.91519	0.936383	0.0211926	0.923091	0.0209897	0.92724	0.91519	0.936383	0.0211926	0.923091	0.0209897	0.92724	0.91519	0.936383	0.0211926	0.923091	0.0209897	0.92724	0.91519	0.936383	0.0211926	0.923091	0.0209897	0.92724	0.91519	0.936383	0.0211926
	12	0.91474	0.0227329	0.91858	0.90338	0.93048	0.0270994	0.91474	0.0227329	0.91858	0.90338	0.93048	0.0270994	0.91474	0.0227329	0.91858	0.90338	0.93048	0.0270994	0.91474	0.0227329	0.91858	0.90338	0.93048	0.0270994	0.91474	0.0227329	0.91858	0.90338	0.93048	0.0270994	0.91474	0.0227329	0.91858	0.90338	0.93048	0.0270994
	13	0.910382	0.0205272	0.912038	0.898688	0.925784	0.0270959	0.910382	0.0205272	0.912038	0.898688	0.925784	0.0270959	0.910382	0.0205272	0.912038	0.898688	0.925784	0.0270959	0.910382	0.0205272	0.912038	0.898688	0.925784	0.0270959	0.910382	0.0205272	0.912038	0.898688	0.925784	0.0270959	0.910382	0.0205272	0.912038	0.898688	0.925784	0.0270959
	14	0.912807	0.015702	0.912116	0.902814	0.924572	0.0217583	0.912807	0.015702	0.912116	0.902814	0.924572	0.0217583	0.912807	0.015702	0.912116	0.902814	0.924572	0.0217583	0.912807	0.015702	0.912116	0.902814	0.924572	0.0217583	0.912807	0.015702	0.912116	0.902814	0.924572	0.0217583	0.912807	0.015702	0.912116	0.902814	0.924572	0.0217583
	15	0.922829	0.010966	0.922608	0.915429	0.93132	0.015891	0.922829	0.010966	0.922608	0.915429	0.93132	0.015891	0.922829	0.010966	0.922608	0.915429	0.93132	0.015891	0.922829	0.010966	0.922608	0.915429	0.93132	0.015891	0.922829	0.010966	0.922608	0.915429	0.93132	0.015891	0.922829	0.010966	0.922608	0.915429	0.93132	0.015891
	16	0.937191	0.00716735	0.937426	0.932198	0.942283	0.010085	0.937191	0.00716735	0.937426	0.932198	0.942283	0.010085	0.937191	0.00716735	0.937426	0.932198	0.942283	0.010085	0.937191	0.00716735	0.937426	0.932198	0.942283	0.010085	0.937191	0.00716735	0.937426	0.932198	0.942283	0.010085	0.937191	0.00716735	0.937426	0.932198	0.942283	0.010085
	17	0.952165	0.00511046	0.952764	0.948423	0.955575	0.00715216	0.952165	0.00511046	0.952764	0.948423	0.955575	0.00715216	0.952165	0.00511046	0.952764	0.948423	0.955575	0.00715216	0.952165	0.00511046	0.952764	0.948423	0.955575	0.00715216	0.952165	0.00511046	0.952764	0.948423	0.955575	0.00715216	0.952165	0.00511046	0.952764	0.948423	0.955575	0.00715216
	18	0.966642	0.00350615	0.967128	0.96423	0.968842	0.00461135	0.966642	0.00350615	0.967128	0.96423	0.968842	0.00461135	0.966642	0.00350615	0.967128	0.96423	0.968842	0.00461135	0.966642	0.00350615	0.967128	0.96423	0.968842	0.00461135	0.966642	0.00350615	0.967128	0.96423	0.968842	0.00461135	0.966642	0.00350615	0.967128	0.96423	0.968842	0.00461135
	19	0.979448	0.00225352	0.979549	0.977853	0.980842	0.00298903	0.979448	0.00225352	0.979549	0.977853	0.980842	0.00298903	0.979448	0.00225352	0.979549	0.977853	0.980842	0.00298903	0.979448	0.00225352	0.979549	0.977853	0.980842	0.00298903	0.979448	0.00225352	0.979549	0.977853	0.980842	0.00298903	0.979448	0.00225352	0.979549	0.977853	0.980842	0.00298903
	20	0.989251	0.00131455	0.989243	0.98837	0.990246	0.00187591	0.989251	0.00131455	0.989243	0.98837	0.990246	0.00187591	0.989251	0.00131455	0.989243	0.98837	0.990246	0.00187591	0.989251	0.00131455	0.989243	0.98837	0.990246	0.00187591	0.989251	0.00131455	0.989243	0.98837	0.990246	0.00187591	0.989251	0.00131455	0.989243	0.98837	0.990246	0.00187591
	21	0.0806582	0.0006384	0.0807222	0.0802642	0.0811275	0.000863293	0.986	0.0017677	0.986143	0.984785	0.987198	0.00241358	0.987374	0.00158288	0.987428	0.986169	0.98836	0.00219132	0.982207	0.00214175	0.982131	0.980913	0.983602	0.00268903	0.985937	0.00178086	0.985963	0.984733	0.987221	0.00248758	0.985981	0.00178863	0.986016	0.984816	0.987237	0.00242063
	22	0.0806428	0.000664507	0.0806804	0.0802262	0.0810192	0.000793027	0.978967	0.00255197	0.979395	0.977094	0.980564	0.00346926	0.984104	0.00193804	0.984242	0.982749	0.985344	0.00259464	0.974586	0.00323478	0.974448	0.972782	0.976534	0.00375204	0.978808	0.00259181	0.979103	0.977021	0.980487	0.0034662	0.979006	0.00261841	0.979293	0.977438	0.980545	0.0031077
	23	0.0807275	0.00065941	0.0807121	0.0803017	0.0811314	0.000829699	0.96977	0.00384587	0.969696	0.967458	0.972412	0.00495409	0.980433	0.00243092	0.980496	0.979062	0.982035	0.00297347	0.965551	0.00488117	0.965717	0.962562	0.968723	0.00616039	0.969347	0.00417614	0.969676	0.966431	0.972019	0.00558802	0.96966	0.0044369	0.969642	0.96634	0.97307	0.00672981
	24	0.0806796	0.000645233	0.0806741	0.0802656	0.0811334	0.000867819	0.956033	0.00920414	0.957682	0.953059	0.961563	0.00850434	0.976441	0.00299499	0.976849	0.97473	0.978033	0.00330365	0.955202	0.00732913	0.955275	0.950833	0.960683	0.00984981	0.954573	0.0101254	0.956087	0.950174	0.961481	0.0113071	0.954646	0.0122819	0.957353	0.951273	0.962736	0.0114631
	25	0.0806406	0.000748338	0.080691	0.0800705	0.0810735	0.00100307	0.929805	0.041464	0.939161	0.92671	0.946378	0.0196688	0.972197	0.00365922	0.972459	0.969834	0.974368	0.00453388	0.94399	0.0110493	0.945738	0.937024	0.951155	0.014131	0.924059	0.0408589	0.936334	0.919243	0.943468	0.0242254	0.922435	0.0518584	0.938061	0.919838	0.947409	0.0275713
	26	0.080642	0.000730052	0.080721	0.0801723	0.0810764	0.000904151	0.878651	0.104791	0.911856	0.868084	0.926688	0.0586035	0.967956	0.00447977	0.967951	0.965155	0.970649	0.00549437	0.930971	0.0167784	0.934689	0.922312	0.941931	0.0196185	0.853117	0.114635	0.90126	0.829231	0.920067	0.0908366	0.853131	0.132856	0.903447	0.854724	0.924523	0.069799
	27	0.0807687	0.000631625	0.0807612	0.080398	0.0812348	0.000836799	0.794506	0.165892	0.859541	0.731654	0.898231	0.166576	0.963706	0.00544069	0.963857	0.960399	0.967208	0.00680904	0.915214	0.027051	0.921564	0.904342	0.93267	0.0283275	0.719149	0.20118	0.807421	0.585161	0.881575	0.296415	0.741076	0.211922	0.84012	0.68894	0.883566	0.194626
	28	0.0805827	0.000655556	0.0805874	0.0800977	0.0810425	0.000944844	0.685389	0.22152	0.777332	0.536738	0.858339	0.321602	0.959403	0.00648098	0.95984	0.955618	0.963688	0.00806977	0.898088	0.0386796	0.908163	0.881629	0.92392	0.0422909	0.572798	0.257931	0.600138	0.33987	0.823222	0.483352	0.606943	0.246945	0.685604	0.387884	0.817376	0.429492
	29	0.0808594	0.000619191	0.0808388	0.0803968	0.0812134	0.000816675	0.57096	0.245317	0.651722	0.330882	0.791558	0.460677	0.954993	0.0076547	0.955862	0.950638	0.959376	0.00873763	0.881844	0.0483698	0.894461	0.859644	0.914357	0.0547138	0.473886	0.256957	0.417663	0.217278	0.745194	0.527916	0.485594	0.254666	0.471826	0.242981	0.725199	0.482219
	30	0.0806384	0.000728904	0.0807039	0.0801402	0.0810959	0.000955695	0.469751	0.243622	0.454019	0.235407	0.711919	0.476512	0.950504	0.00883397	0.951566	0.945697	0.955693	0.00999654	0.86981	0.0510762	0.881513	0.839914	0.908639	0.0687242	0.401329	0.233575	0.326013	0.187739	0.612692	0.424953	0.407801	0.240514	0.344	0.194757	0.606669	0.411911
	31	0.08078	0.000625454	0.0807839	0.0803809	0.0812409	0.000859951	0.392876	0.22753	0.324563	0.210012	0.577277	0.367265	0.94592	0.0101646	0.947269	0.940298	0.95207	0.0117719	0.863027	0.0487927	0.87037	0.827225	0.903067	0.0758424	0.344422	0.215133	0.269	0.169213	0.55474	0.385527	0.339623	0.211887	0.255807	0.168143	0.452814	0.284671
	32	0.080671	0.000657263	0.0806268	0.080199	0.0812242	0.0010252	0.336041	0.203942	0.260116	0.183372	0.43387	0.250498	0.941319	0.0115714	0.943222	0.935523	0.94844	0.0129168	0.863968	0.0414556	0.869911	0.830942	0.89827	0.0673282	0.299207	0.185653	0.223945	0.151743	0.4241	0.272356	0.281662	0.177734	0.217975	0.150377	0.350434	0.200057
	33	0.0808196	0.000580826	0.0808469	0.08039	0.0812874	0.000897358	0.282647	0.180057	0.220071	0.16273	0.335445	0.172715	0.93679	0.0126775	0.938714	0.931506	0.944479	0.0129727	0.871822	0.0323955	0.873424	0.847869	0.899902	0.0520332	0.25844	0.157518	0.199414	0.143719	0.339666	0.195947	0.242493	0.151449	0.189946	0.138562	0.291614	0.153052
	34	0.0806652	0.000600116	0.0807048	0.0802611	0.0810513	0.000790272	0.245054	0.1596	0.192187	0.14696	0.286287	0.139327	0.932246	0.0138672	0.934252	0.926736	0.940391	0.0136549	0.885449	0.0248931	0.884263	0.86557	0.905117	0.0395468	0.22452	0.139941	0.176515	0.140136	0.281613	0.141477	0.215416	0.128092	0.171652	0.126451	0.266119	0.139668
	35	0.0807166	0.000617492	0.0806676	0.080317	0.0811976	0.000880629	0.217641	0.1468	0.172601	0.139523	0.230844	0.0913208	0.927674	0.0150695	0.929559	0.921961	0.936941	0.0149804	0.901787	0.0191793	0.901988	0.887195	0.916614	0.0294187	0.197474	0.122852	0.159992	0.124214	0.230276	0.106062	0.192204	0.106732	0.15984	0.115564	0.252025	0.136461
	36	0.0807103	0.000584708	0.0806786	0.0803931	0.0810176	0.000624441	0.196236	0.136431	0.154121	0.123965	0.212655	0.0886897	0.923154	0.0162178	0.924499	0.917623	0.933004	0.0153813	0.91838	0.0149032	0.918616	0.907498	0.929188	0.0216895	0.176136	0.110332	0.143073	0.111272	0.20206	0.0907884	0.170964	0.093053	0.148624	0.104523	0.218683	0.114161
	37	0.0807711	0.000593031	0.0807474	0.0804018	0.081218	0.00081615	0.174909	0.123971	0.143894	0.104337	0.189649	0.0853119	0.918458	0.0175101	0.919838	0.912844	0.929565	0.0167207	0.933675	0.0118687	0.934368	0.924954	0.942933	0.0179798	0.158321	0.100953	0.134549	0.0951018	0.192773	0.0976715	0.152316	0.0830851	0.137592	0.0928049	0.201526	0.108721
	38	0.080782	0.000691102	0.0807738	0.0803311	0.0812747	0.000943595	0.152516	0.111461	0.125395	0.0918695	0.163736	0.0718669	0.913658	0.0189329	0.91592	0.90829	0.925384	0.0170936	0.94698	0.0095906	0.947662	0.940135	0.95433	0.0141953	0.139785	0.0779873	0.125795	0.0908831	0.176793	0.0859099	0.136719	0.0762895	0.124736	0.081293	0.180163	0.0988699
	39	0.0806684	0.000677916	0.080704	0.0802356	0.0810712	0.000835697	0.1313	0.094778	0.112636	0.0791691	0.144112	0.0649429	0.908744	0.0204218	0.911683	0.901973	0.921292	0.0193195	0.957803	0.00789516	0.958752	0.951035	0.96405	0.0130147	0.122388	0.0626079	0.111919	0.0739011	0.155322	0.0814213	0.125019	0.0692571	0.114083	0.0817361	0.159201	0.0774644
	40	0.0806657	0.000731123	0.0807176	0.0802063	0.0811483	0.000942046	0.113488	0.0846095	0.0987142	0.0678329	0.12746	0.0596274	0.903657	0.0220027	0.907201	0.895048	0.917331	0.0222826	0.966442	0.00649488	0.967381	0.96094	0.971597	0.010657	0.106507	0.0525889	0.101042	0.0646201	0.144237	0.0796166	0.113058	0.0652223	0.103823	0.0739093	0.135166	0.0612565
	41	0.0808035	0.000623277	0.0808256	0.0803578	0.0811788	0.000821032	0.102599	0.0830385	0.0856495	0.0576783	0.117772	0.0600942	0.89848	0.0237192	0.90297	0.8882	0.912882	0.0246822	0.972438	0.00575847	0.973544	0.968581	0.976876	0.00829451	0.0926697	0.0449354	0.085203	0.0584395	0.11903	0.0605905	0.100491	0.0571896	0.0919992	0.0633195	0.117292	0.0539727
	42	0.0807085	0.00072104	0.0807166	0.0801693	0.0812127	0.00104344	0.0918236	0.0643666	0.0767171	0.0551723	0.110492	0.0553196	0.89327	0.0255361	0.898541	0.881246	0.909432	0.0281854	0.975764	0.00538452	0.976461	0.971649	0.98002	0.00837104	0.0838894	0.0399729	0.0788393	0.0585454	0.0976625	0.0391171	0.0858601	0.0448743	0.0785718	0.0545872	0.104921	0.0503337
	43	0.0807614	0.000690767	0.0806685	0.0803018	0.0812878	0.000985918	0.0802592	0.042063	0.0713744	0.0495639	0.0941066	0.0445427	0.887988	0.0274395	0.89313	0.874036	0.90608	0.0320445	0.975801	0.00600247	0.976831	0.971191	0.980293	0.00910226	0.0775738	0.0372846	0.0737423	0.0505531	0.0924649	0.0419118	0.0782713	0.0413342	0.0685604	0.0498055	0.0970915	0.047286
	44	0.0806747	0.000750761	0.0807521	0.0803016	0.0811812	0.000879587	0.0708596	0.035622	0.0624676	0.046234	0.0837317	0.0374977	0.882673	0.0293135	0.888295	0.866886	0.902038	0.0351513	0.970734	0.00854341	0.972677	0.965097	0.977511	0.0124135	0.0696967	0.0333153	0.0641589	0.0461971	0.0835952	0.0373981	0.0760865	0.0471882	0.0644701	0.046209	0.0942298	0.0480208
	45	0.0807229	0.000635745	0.0807318	0.0802995	0.0811425	0.000842993	0.0636362	0.03089	0.0587586	0.0387643	0.07801	0.0392457	0.877126	0.0314095	0.883226	0.859259	0.898065	0.0388053	0.957726	0.0221093	0.962112	0.951	0.971968	0.0209684	0.0637751	0.0301924	0.0600845	0.0384068	0.0787317	0.0403249	0.0768314	0.0573581	0.0674931	0.0479924	0.0942261	0.0462337
	46	0.0806992	0.000714035	0.0806983	0.0802348	0.0812257	0.000990914	0.0574872	0.026876	0.0494999	0.0356465	0.0749183	0.0392718	0.87169	0.0334686	0.878778	0.853038	0.893443	0.0404049	0.937082	0.0277419	0.941149	0.922009	0.958283	0.0362744	0.0590031	0.027177	0.0556252	0.0360706	0.0762299	0.0401594	0.0732256	0.0656365	0.0642476	0.0390389	0.0812275	0.0421887
	47	0.080631	0.000629668	0.0805906	0.080171	0.0810412	0.000870244	0.052888	0.0264129	0.0427089	0.0306521	0.0672263	0.0365742	0.866134	0.0355524	0.873768	0.846264	0.889707	0.0434432	0.897173	0.0597596	0.90983	0.880478	0.938431	0.0579534	0.0542075	0.0264204	0.0480548	0.0304431	0.0659166	0.0354735	0.0672392	0.0613989	0.0554953	0.0345487	0.074021	0.0394723
	48	0.0807646	0.000715231	0.0808094	0.080316	0.0812073	0.000891236	0.0499954	0.0245743	0.0411405	0.0301744	0.0627394	0.032565	0.860642	0.0374982	0.869131	0.839339	0.88604	0.0467013	0.855509	0.0862313	0.886359	0.825168	0.914783	0.0896151	0.0532675	0.0275218	0.045749	0.0299113	0.0629903	0.033079	0.0598479	0.0469749	0.0476759	0.0330045	0.0716614	0.0386568
	49	0.0806896	0.000734089	0.0807424	0.0801872	0.081134	0.000946813	0.0486639	0.0241222	0.0385821	0.0302631	0.05737	0.0271069	0.855071	0.0394217	0.863889	0.833043	0.882366	0.0493229	0.796295	0.109221	0.826029	0.728215	0.871305	0.143089	0.0505125	0.0243449	0.0454903	0.029984	0.0606812	0.0306972	0.0524355	0.0308575	0.0436138	0.0301102	0.0611396	0.0310294
	50	0.080765	0.000682283	0.0807213	0.0803856	0.0811713	0.000785655	0.0467581	0.0206932	0.0400334	0.0299919	0.05483	0.0248382	0.849522	0.0413351	0.858114	0.826126	0.878094	0.0519675	0.787348	0.0837779	0.797836	0.726883	0.852793	0.12591	0.0493727	0.0264891	0.0398202	0.0296305	0.0616445	0.032014	0.0474962	0.0267487	0.0376396	0.0300691	0.0569198	0.0268507
	51	0.0806862	0.000730321	0.0806513	0.0802135	0.0811187	0.000905201	0.0440988	0.0183746	0.0383303	0.0298252	0.0519094	0.0220843	0.84406	0.0432402	0.851612	0.820187	0.873874	0.053687	0.75474	0.10525	0.76477	0.710461	0.831698	0.121237	0.0476123	0.0279099	0.0373022	0.0298358	0.0591374	0.0293016	0.0444869	0.0216197	0.0381049	0.0298252	0.0532717	0.0234465
	52	0.0807576	0.000586542	0.0807512	0.0803427	0.0812202	0.000877517	0.041556	0.0159286	0.0351745	0.0295444	0.0497578	0.0202133	0.838507	0.0449591	0.844684	0.814012	0.87009	0.0560777	0.731769	0.0905154	0.754224	0.676898	0.801956	0.125058	0.044937	0.0271413	0.0343166	0.0295129	0.0520108	0.0224978	0.0432375	0.020256	0.0366606	0.0297111	0.0489351	0.019224
	53	0.0807701	0.000620783	0.0807476	0.080335	0.0811574	0.000822435	0.0416569	0.0163187	0.0342983	0.0293555	0.0487979	0.0194423	0.832867	0.0468693	0.838315	0.80741	0.866114	0.0587041	0.72659	0.1174	0.754628	0.671823	0.807984	0.136161	0.0421226	0.0253795	0.0321853	0.0293344	0.0468434	0.017509	0.0436154	0.020903	0.0356435	0.0296717	0.0498734	0.0202017
	54	0.0806912	0.000655384	0.0807546	0.0802252	0.0811273	0.000902117	0.0390523	0.0151651	0.0309812	0.0295242	0.0451713	0.0156471	0.827242	0.0488319	0.834638	0.802373	0.862415	0.0600423	0.724927	0.12509	0.756611	0.658912	0.812368	0.153456	0.0405412	0.0230097	0.0323049	0.0293181	0.0437965	0.0144784	0.043528	0.0237435	0.0319394	0.0294905	0.0470508	0.0175603
	55	0.0806463	0.000668854	0.0805884	0.0801951	0.0810936	0.000898546	0.0376545	0.0157979	0.0303558	0.0294078	0.0401854	0.0107777	0.821511	0.0508453	0.828496	0.795562	0.858303	0.0627408	0.726099	0.150158	0.770188	0.689365	0.82241	0.133045	0.0398213	0.0180569	0.0313231	0.0295637	0.044612	0.0150482	0.0436545	0.0244482	0.0305604	0.0294526	0.0486926	0.01924
	56	0.0807782	0.000610275	0.080763	0.0803328	0.0811152	0.00078242	0.0372218	0.0149944	0.0299947	0.0293639	0.0414037	0.0120397	0.815711	0.0529548	0.822884	0.788236	0.854184	0.0659478	0.70834	0.180286	0.770411	0.642087	0.837358	0.19527	0.0384918	0.0188208	0.0305086	0.0294083	0.0432749	0.0138665	0.0423523	0.0227244	0.0303794	0.0293774	0.0471869	0.0178095
	57	0.0806918	0.000673752	0.0806942	0.0802185	0.0812087	0.000990213	0.0371056	0.0138151	0.0301291	0.0293901	0.0395624	0.0101723	0.810033	0.0545868	0.816344	0.782466	0.84901	0.0665445	0.692136	0.194898	0.764031	0.627927	0.830526	0.202599	0.0384759	0.0195099	0.0303929	0.0292237	0.0402968	0.0110732	0.0375972	0.0135127	0.0304552	0.0293865	0.0414075	0.0120211
	58	0.0808611	0.000691856	0.0809164	0.0804575	0.081364	0.000906512	0.0369918	0.0132516	0.0300041	0.0292608	0.0399935	0.0107327	0.804164	0.0563526	0.809759	0.774916	0.845009	0.0700927	0.698275	0.209764	0.782043	0.640291	0.838103	0.197812	0.0382071	0.013538	0.0303874	0.0294171	0.0444829	0.0150658	0.0366253	0.0121249	0.0301819	0.0292562	0.0404427	0.0111865
	59	0.0807228	0.000684191	0.0807124	0.0802474	0.0811455	0.000898156	0.0365112	0.0105492	0.0301719	0.0292554	0.0430373	0.0137819	0.798248	0.0581675	0.80289	0.766602	0.840979	0.0743771	0.668745	0.239935	0.759226	0.547419	0.854023	0.306603	0.0383547	0.0159936	0.0302707	0.0292693	0.0436393	0.01437	0.0366736	0.013223	0.0299082	0.0292791	0.040904	0.0116249
	60	0.0806444	0.000630288	0.0806465	0.0802637	0.0810634	0.000799714	0.0352598	0.00964622	0.0300829	0.0293721	0.0379442	0.00857202	0.792136	0.0599271	0.798071	0.761166	0.835937	0.0747709	0.617487	0.260681	0.699662	0.459498	0.846042	0.386544	0.0380896	0.0162867	0.0302222	0.0293307	0.0421381	0.0128075	0.035711	0.0139066	0.0298699	0.0293101	0.0328679	0.00355781
	61	0.0807639	0.000679339	0.0808372	0.080274	0.081299	0.00102501	0.0354734	0.0117053	0.0300606	0.0291439	0.0369005	0.0077566	0.78609	0.0615146	0.79334	0.755193	0.831036	0.0758431	0.581354	0.302456	0.703299	0.258287	0.829376	0.571089	0.0371993	0.0162607	0.0299405	0.0291408	0.0391965	0.0100557	0.0354581	0.0134123	0.0297266	0.0292123	0.0330376	0.00382526
	62	0.0807776	0.000671609	0.0808637	0.0802746	0.0812125	0.000937933	0.0357292	0.0130035	0.0297677	0.0292592	0.0376714	0.00841224	0.77985	0.0634001	0.785086	0.74836	0.826115	0.077755	0.511831	0.312556	0.602176	0.147681	0.797778	0.650097	0.037767	0.0167777	0.0298785	0.0293547	0.0434962	0.0141415	0.0342969	0.0117834	0.0296072	0.0291773	0.0326311	0.00345376
	63	0.0808202	0.000689497	0.0809052	0.0802651	0.0813915	0.00112636	0.0351336	0.0103062	0.029774	0.0292497	0.0387453	0.00949557	0.773442	0.0653047	0.777248	0.743467	0.821508	0.0780408	0.443725	0.31562	0.431744	0.129936	0.768999	0.639064	0.0372801	0.0225468	0.0299287	0.0291831	0.0349155	0.00573244	0.0339362	0.0124026	0.0296203	0.0291544	0.0309317	0.00177731
	64	0.0805577	0.000672887	0.0805297	0.0800467	0.0810311	0.00098445	0.0350931	0.00965624	0.0299476	0.0293373	0.0387318	0.00939451	0.766801	0.067006	0.772678	0.736894	0.816529	0.079635	0.356205	0.293392	0.212929	0.1135	0.598341	0.48484	0.0385514	0.031294	0.0297194	0.0292804	0.0355608	0.00628039	0.0323718	0.0117513	0.0294428	0.0290884	0.0300985	0.00101006
	65	0.0806985	0.000723591	0.0806985	0.0802085	0.0811131	0.000904629	0.0344756	0.00982271	0.0298205	0.0291546	0.0358781	0.00672349	0.759828	0.0688549	0.766687	0.722156	0.812284	0.0901276	0.284423	0.247225	0.178128	0.0989481	0.423063	0.324115	0.0390371	0.0412739	0.0297975	0.0292418	0.0322175	0.00297573	0.03218	0.00925956	0.0297806	0.0292464	0.0304394	0.00119298
	66	0.0807519	0.000622821	0.0806996	0.0802983	0.0811797	0.000881338	0.0334173	0.00885288	0.0296915	0.0293024	0.0318152	0.00251278	0.752421	0.0708485	0.759243	0.710532	0.806214	0.0956822	0.208605	0.183316	0.136788	0.0814627	0.280555	0.199092	0.0369002	0.0337798	0.02963	0.0290531	0.0312819	0.00222881	0.0321842	0.00636415	0.0296343	0.0292303	0.0304973	0.00126701
	67	0.0806767	0.000675778	0.0806244	0.0802315	0.0810949	0.000863436	0.0332783	0.0100793	0.0295784	0.0290799	0.0304532	0.00137335	0.744926	0.0727901	0.750365	0.699187	0.799148	0.0999612	0.169842	0.151367	0.124691	0.0744701	0.2029	0.12843	0.0329548	0.00901972	0.0296881	0.0290671	0.0321312	0.00306406	0.0327476	0.00774811	0.0295525	0.0292072	0.0304656	0.00125837
	68	0.0806539	0.000736238	0.0806412	0.0801821	0.0810586	0.000876546	0.0342563	0.0109161	0.0299021	0.0291879	0.0317997	0.00261179	0.737249	0.0746807	0.745647	0.687371	0.79224	0.10487	0.159546	0.158146	0.104918	0.0673396	0.174091	0.106752	0.0325825	0.00744971	0.0297688	0.0291861	0.032549	0.00336285	0.0324774	0.00821054	0.0295822	0.0291502	0.0303551	0.00120486
	69	0.0807229	0.000636471	0.0806661	0.0803517	0.0810521	0.000700426	0.0332217	0.00841953	0.0298311	0.0291204	0.0315562	0.00243586	0.72964	0.0767555	0.742011	0.679722	0.785255	0.105533	0.147726	0.137854	0.0923236	0.0665758	0.158292	0.0917163	0.0325742	0.00751635	0.0296395	0.0291544	0.0320108	0.00285647	0.0319732	0.00788829	0.0295237	0.0289572	0.0301103	0.0011531
	70	0.0808368	0.000740074	0.0809322	0.0803825	0.081298	0.000915529	0.0324634	0.00836863	0.0294639	0.029005	0.0303479	0.00134292	0.721857	0.0788529	0.735682	0.671318	0.777205	0.105888	0.132053	0.132513	0.0835633	0.0547872	0.129082	0.0742943	0.0327651	0.00841087	0.0298067	0.0290789	0.0306035	0.00152462	0.031703	0.00662701	0.0295321	0.0290787	0.0301268	0.0010481
	71	0.080718	0.000634619	0.0806957	0.0802542	0.081129	0.000874818	0.031924	0.00636944	0.0295968	0.029045	0.0304598	0.0014148	0.713861	0.0810902	0.727826	0.664505	0.771198	0.106692	0.125617	0.134366	0.0772003	0.0567332	0.114087	0.057354	0.0326983	0.00869326	0.0297373	0.0291768	0.0305102	0.00133337	0.0310045	0.00499869	0.0295716	0.0290755	0.0301961	0.00112063
	72	0.0806602	0.000643591	0.0805959	0.0801967	0.081114	0.000917329	0.0315618	0.00620103	0.0296715	0.0292194	0.0305256	0.00130618	0.705809	0.083273	0.718756	0.654705	0.766614	0.11191	0.119872	0.142154	0.0740063	0.0502122	0.0994324	0.0492203	0.0323283	0.00752965	0.0296061	0.0292185	0.030119	0.000900507	0.0308273	0.00525952	0.0295517	0.0289795	0.0299754	0.000995927
	73	0.0806395	0.000621666	0.0806302	0.0802457	0.0810405	0.000794775	0.0314091	0.00589005	0.029593	0.0291606	0.030164	0.0010034	0.697516	0.0856446	0.709258	0.648014	0.762905	0.11489	0.106575	0.126859	0.0701941	0.0433716	0.0998559	0.0564843	0.0326661	0.00854576	0.0295369	0.0290499	0.0302681	0.00121821	0.0306273	0.00527015	0.0295032	0.0290955	0.0298611	0.000765574
	74	0.080788	0.000643566	0.0807743	0.0803326	0.0812406	0.000908004	0.0310543	0.00458008	0.0295695	0.0289873	0.0302134	0.00122607	0.68912	0.0877933	0.701584	0.637367	0.756099	0.118733	0.0976854	0.129302	0.063806	0.0405972	0.0898836	0.0492864	0.0324518	0.00884607	0.0296037	0.0292009	0.0301432	0.000942288	0.0306112	0.00465426	0.029585	0.0290711	0.0301377	0.00106659
	75	0.0806619	0.000582803	0.0807104	0.0801731	0.0810398	0.000866695	0.0309941	0.00464932	0.0294921	0.0289813	0.0300072	0.00102591	0.680499	0.0902558	0.69093	0.624812	0.748143	0.123332	0.0865453	0.109884	0.0584798	0.0389648	0.0876882	0.0487234	0.0316334	0.00640364	0.029576	0.0291458	0.0302886	0.00114279	0.0305947	0.00451077	0.0293688	0.0289756	0.0299063	0.000930702
	76	0.0807025	0.000611844	0.0806762	0.0802952	0.0810738	0.000778625	0.0308462	0.00465333	0.0295551	0.0291541	0.0299739	0.000819809	0.671972	0.092586	0.684585	0.617727	0.741266	0.123539	0.0729902	0.0683659	0.0546438	0.0341629	0.0863978	0.0522349	0.0318518	0.00681131	0.0294018	0.0289861	0.0300085	0.00102243	0.0306292	0.0049759	0.029507	0.0289572	0.0300005	0.00104326
	77	0.0805647	0.000633972	0.0806152	0.0801481	0.0810166	0.000868486	0.030813	0.00471992	0.0295433	0.0291098	0.0299554	0.000845634	0.663197	0.0947999	0.675638	0.610637	0.731009	0.120372	0.0615646	0.0402996	0.0509325	0.0320628	0.0814094	0.0493466	0.0317305	0.00681674	0.0294821	0.0291309	0.0300944	0.000963577	0.0306301	0.00481169	0.0294942	0.0290816	0.0299704	0.000888831
	78	0.0806728	0.000657865	0.0806663	0.0802185	0.0810995	0.000880979	0.0307782	0.00503198	0.029439	0.0290363	0.0300422	0.00100594	0.654009	0.0972592	0.669686	0.597626	0.72654	0.128913	0.0601331	0.0434413	0.04473	0.030411	0.0741611	0.0437501	0.0315591	0.00753975	0.0295392	0.0290673	0.0300663	0.000998934	0.03024	0.00283799	0.0295327	0.029187	0.0299537	0.000766648
	79	0.0806595	0.00066014	0.0806531	0.0800899	0.0811247	0.00103474	0.0310003	0.00530196	0.0296688	0.0290001	0.0300588	0.00105871	0.644383	0.100051	0.662574	0.581372	0.72011	0.138738	0.0587182	0.0501237	0.0427047	0.0295718	0.0715125	0.0419407	0.0315622	0.00701306	0.0296195	0.0291624	0.0302998	0.00113743	0.0303608	0.00412175	0.0294613	0.029069	0.029845	0.000776001
	80	0.080776	0.000677945	0.0807228	0.0803045	0.0812358	0.0009313	0.0305345	0.00373767	0.0295293	0.0291845	0.030058	0.000873446	0.634552	0.10275	0.654021	0.566783	0.710217	0.143433	0.0583941	0.0586035	0.0425573	0.0297807	0.0593197	0.029539	0.0318665	0.00742194	0.0295431	0.0291301	0.0301923	0.00106226	0.0301393	0.00305667	0.0293961	0.0290399	0.0299445	0.000904673
	81	0.0807987	0.000623796	0.080746	0.0804247	0.0812377	0.000813	0.0306836	0.00421356	0.0294165	0.028957	0.0299362	0.000979193	0.624527	0.105455	0.644912	0.556248	0.699672	0.143424	0.0547061	0.0565197	0.0386513	0.0297972	0.0606337	0.0308365	0.0321219	0.00882737	0.0295121	0.029075	0.0301463	0.00107127	0.0303633	0.00362928	0.0295219	0.0291929	0.0299635	0.000770558
	82	0.0808144	0.000697948	0.0807751	0.0803006	0.0813101	0.0010095	0.0305992	0.00393174	0.0295856	0.0291836	0.0300425	0.000858961	0.614192	0.108209	0.636395	0.541416	0.691518	0.150102	0.0517129	0.0595917	0.034736	0.0297033	0.055608	0.0259047	0.0314838	0.00688073	0.0297125	0.0290957	0.0301368	0.00104115	0.0303744	0.00418202	0.0294939	0.0290652	0.0299221	0.000856929
	83	0.0807883	0.000635092	0.0807632	0.0803679	0.0812784	0.000910529	0.0305733	0.00359384	0.0294133	0.0290314	0.0301604	0.00112907	0.603321	0.111167	0.62138	0.525704	0.686	0.160296	0.0471141	0.0361418	0.0336196	0.0297007	0.0500606	0.0203599	0.0308734	0.00534655	0.0294877	0.0289499	0.0299231	0.000973212	0.030309	0.00465891	0.0295435	0.0289837	0.0299133	0.000929587
	84	0.080722	0.000658426	0.0807871	0.0803749	0.0810721	0.000697146	0.0308035	0.00448543	0.0295594	0.028966	0.0300596	0.00109363	0.592273	0.113953	0.609677	0.5099	0.680516	0.170616	0.0415486	0.0175074	0.0351445	0.0293638	0.0462519	0.0168881	0.0317399	0.00770323	0.0295074	0.0289389	0.0300863	0.00114742	0.0302114	0.00380803	0.0294693	0.0291446	0.0298262	0.000681527
	85	0.0808382	0.000706677	0.0809937	0.0803449	0.0813093	0.000964411	0.0306923	0.00428024	0.0294753	0.029008	0.0302264	0.00121844	0.580781	0.117161	0.598053	0.488553	0.674114	0.185561	0.0412062	0.0168829	0.0327203	0.0294823	0.0479356	0.0184533	0.0312047	0.00589149	0.0293751	0.0290691	0.0300796	0.00101048	0.030512	0.00473846	0.0295414	0.0291296	0.0299968	0.000867171
	86	0.0807012	0.000615957	0.0805831	0.0801655	0.0811701	0.00100461	0.0305517	0.00419044	0.0295444	0.0291695	0.0299431	0.000773518	0.569152	0.120267	0.585779	0.473007	0.665517	0.19251	0.0411052	0.0180384	0.0319654	0.0295559	0.0476737	0.0181178	0.0304087	0.00313216	0.0295906	0.0291045	0.0300142	0.000909653	0.0306635	0.00561378	0.0296292	0.0291344	0.0299008	0.000766438
	87	0.0806438	0.00064725	0.0806602	0.0801021	0.0811903	0.0010882	0.0306033	0.00344102	0.0295273	0.0291905	0.0303405	0.00114996	0.557348	0.123255	0.57359	0.457501	0.654941	0.197441	0.0406511	0.0175094	0.0307257	0.0294122	0.0481855	0.0187732	0.0307312	0.00415386	0.0295893	0.0290918	0.0299925	0.00090071	0.0307054	0.00521342	0.029403	0.0290112	0.0298797	0.00086847
	88	0.0807438	0.000675869	0.0807607	0.0803182	0.0811509	0.000832694	0.0310405	0.00559783	0.0296682	0.0291552	0.0301112	0.00095601	0.545437	0.126262	0.560847	0.440006	0.647794	0.207788	0.0387833	0.0153413	0.0301858	0.0292665	0.0440714	0.0148049	0.0303988	0.00387299	0.0295863	0.0290095	0.0300071	0.000997671	0.0300641	0.00300329	0.029472	0.0290917	0.0300018	0.000910024
	89	0.0806477	0.000680261	0.0806382	0.0801601	0.0811493	0.000989221	0.0313582	0.00543246	0.0296156	0.0291333	0.0302941	0.00116084	0.533339	0.129595	0.544997	0.429166	0.640056	0.21089	0.0365996	0.012751	0.0303101	0.0291985	0.0388274	0.00962891	0.0299934	0.00223257	0.0294862	0.0289732	0.0299943	0.00102105	0.0302322	0.0033273	0.0293966	0.0290298	0.0298092	0.000779399
	90	0.080726	0.00057752	0.0806908	0.0803434	0.0811302	0.000786797	0.0314754	0.00586032	0.0295172	0.0291285	0.0300778	0.000949356	0.52134	0.132819	0.527483	0.421792	0.632008	0.210217	0.0349416	0.0115402	0.0297358	0.0292435	0.0349983	0.00575476	0.0300253	0.0032415	0.029447	0.0290343	0.0298232	0.000788861	0.0303766	0.0035993	0.0294538	0.0290623	0.029847	0.000784704

## Sheet: Rank
	Gen	Summary Stats - Fitness Rank - Repeated over 100 NK Landscapes
		BREEDER						Standard GA						Local Mating						Niching						EARL1						EARL2
		Mean	STD	Median	Q1	Q2	IQR	Mean	STD	Median	Q1	Q2	IQR	Mean	STD	Median	Q1	Q2	IQR	Mean	STD	Median	Q1	Q2	IQR	Mean	STD	Median	Q1	Q2	IQR	Mean	STD	Median	Q1	Q2	IQR
	0	3.5	0	3.5	3.5	3.5	0	3.5	0	3.5	3.5	3.5	0	3.5	0	3.5	3.5	3.5	0	3.5	0	3.5	3.5	3.5	0	3.5	0	3.5	3.5	3.5	0	3.5	0	3.5	3.5	3.5	0
	1	3.5	0	3.5	3.5	3.5	0	3.5	0	3.5	3.5	3.5	0	3.5	0	3.5	3.5	3.5	0	3.5	0	3.5	3.5	3.5	0	3.5	0	3.5	3.5	3.5	0	3.5	0	3.5	3.5	3.5	0
	2	3.5	0	3.5	3.5	3.5	0	3.5	0	3.5	3.5	3.5	0	3.5	0	3.5	3.5	3.5	0	3.5	0	3.5	3.5	3.5	0	3.5	0	3.5	3.5	3.5	0	3.5	0	3.5	3.5	3.5	0
	3	3.5	0	3.5	3.5	3.5	0	3.5	0	3.5	3.5	3.5	0	3.5	0	3.5	3.5	3.5	0	3.5	0	3.5	3.5	3.5	0	3.5	0	3.5	3.5	3.5	0	3.5	0	3.5	3.5	3.5	0
	4	3.5	0	3.5	3.5	3.5	0	3.5	0	3.5	3.5	3.5	0	3.5	0	3.5	3.5	3.5	0	3.5	0	3.5	3.5	3.5	0	3.5	0	3.5	3.5	3.5	0	3.5	0	3.5	3.5	3.5	0
	5	3.5	0	3.5	3.5	3.5	0	3.5	0	3.5	3.5	3.5	0	3.5	0	3.5	3.5	3.5	0	3.5	0	3.5	3.5	3.5	0	3.5	0	3.5	3.5	3.5	0	3.5	0	3.5	3.5	3.5	0
	6	3.5	0	3.5	3.5	3.5	0	3.5	0	3.5	3.5	3.5	0	3.5	0	3.5	3.5	3.5	0	3.5	0	3.5	3.5	3.5	0	3.5	0	3.5	3.5	3.5	0	3.5	0	3.5	3.5	3.5	0
	7	3.5	0	3.5	3.5	3.5	0	3.5	0	3.5	3.5	3.5	0	3.5	0	3.5	3.5	3.5	0	3.5	0	3.5	3.5	3.5	0	3.5	0	3.5	3.5	3.5	0	3.5	0	3.5	3.5	3.5	0
	8	3.5	0	3.5	3.5	3.5	0	3.5	0	3.5	3.5	3.5	0	3.5	0	3.5	3.5	3.5	0	3.5	0	3.5	3.5	3.5	0	3.5	0	3.5	3.5	3.5	0	3.5	0	3.5	3.5	3.5	0
	9	3.5	0	3.5	3.5	3.5	0	3.5	0	3.5	3.5	3.5	0	3.5	0	3.5	3.5	3.5	0	3.5	0	3.5	3.5	3.5	0	3.5	0	3.5	3.5	3.5	0	3.5	0	3.5	3.5	3.5	0
	10	3.5	0	3.5	3.5	3.5	0	3.5	0	3.5	3.5	3.5	0	3.5	0	3.5	3.5	3.5	0	3.5	0	3.5	3.5	3.5	0	3.5	0	3.5	3.5	3.5	0	3.5	0	3.5	3.5	3.5	0
	11	3.5	0	3.5	3.5	3.5	0	3.5	0	3.5	3.5	3.5	0	3.5	0	3.5	3.5	3.5	0	3.5	0	3.5	3.5	3.5	0	3.5	0	3.5	3.5	3.5	0	3.5	0	3.5	3.5	3.5	0
	12	3.5	0	3.5	3.5	3.5	0	3.5	0	3.5	3.5	3.5	0	3.5	0	3.5	3.5	3.5	0	3.5	0	3.5	3.5	3.5	0	3.5	0	3.5	3.5	3.5	0	3.5	0	3.5	3.5	3.5	0
	13	3.5	0	3.5	3.5	3.5	0	3.5	0	3.5	3.5	3.5	0	3.5	0	3.5	3.5	3.5	0	3.5	0	3.5	3.5	3.5	0	3.5	0	3.5	3.5	3.5	0	3.5	0	3.5	3.5	3.5	0
	14	3.5	0	3.5	3.5	3.5	0	3.5	0	3.5	3.5	3.5	0	3.5	0	3.5	3.5	3.5	0	3.5	0	3.5	3.5	3.5	0	3.5	0	3.5	3.5	3.5	0	3.5	0	3.5	3.5	3.5	0
	15	3.5	0	3.5	3.5	3.5	0	3.5	0	3.5	3.5	3.5	0	3.5	0	3.5	3.5	3.5	0	3.5	0	3.5	3.5	3.5	0	3.5	0	3.5	3.5	3.5	0	3.5	0	3.5	3.5	3.5	0
	16	3.5	0	3.5	3.5	3.5	0	3.5	0	3.5	3.5	3.5	0	3.5	0	3.5	3.5	3.5	0	3.5	0	3.5	3.5	3.5	0	3.5	0	3.5	3.5	3.5	0	3.5	0	3.5	3.5	3.5	0
	17	3.5	0	3.5	3.5	3.5	0	3.5	0	3.5	3.5	3.5	0	3.5	0	3.5	3.5	3.5	0	3.5	0	3.5	3.5	3.5	0	3.5	0	3.5	3.5	3.5	0	3.5	0	3.5	3.5	3.5	0
	18	3.5	0	3.5	3.5	3.5	0	3.5	0	3.5	3.5	3.5	0	3.5	0	3.5	3.5	3.5	0	3.5	0	3.5	3.5	3.5	0	3.5	0	3.5	3.5	3.5	0	3.5	0	3.5	3.5	3.5	0
	19	3.5	0	3.5	3.5	3.5	0	3.5	0	3.5	3.5	3.5	0	3.5	0	3.5	3.5	3.5	0	3.5	0	3.5	3.5	3.5	0	3.5	0	3.5	3.5	3.5	0	3.5	0	3.5	3.5	3.5	0
	20	3.5	0	3.5	3.5	3.5	0	3.5	0	3.5	3.5	3.5	0	3.5	0	3.5	3.5	3.5	0	3.5	0	3.5	3.5	3.5	0	3.5	0	3.5	3.5	3.5	0	3.5	0	3.5	3.5	3.5	0
	21	5.98	0.140705	6	6	6	0	2.915	1.35783	3	2	4	2	2.555	1.32744	2.25	1	3.75	2.75	3.385	1.22651	3.25	2.5	4.25	1.75	3.195	1.17399	3	2	4	2	2.97	1.26295	3	2	4	2
	22	5.97	0.171447	6	6	6	0	2.87	1.45751	3	2	4	2	2.26	1.40252	2	1	3.25	2.25	3.6	1.18705	4	3	5	2	3.185	1.22815	3	2	4	2	3.115	1.39598	3	2	4	2
	23	5.98	0.140705	6	6	6	0	2.93	1.45821	3	2	4	2	2.065	1.31743	1	1	3	2	3.585	1.08492	4	3	4	1	3.135	1.39054	3	2	4	2	3.305	1.35939	3	2	5	3
	24	5.98	0.140705	6	6	6	0	3.115	1.36673	3	2	4	2	1.905	1.2075	1	1	2.5	1.5	3.5	1.25931	3	3	5	2	3.405	1.36828	4	2	5	3	3.095	1.32325	3	2	4	2
	25	5.99	0.1	6	6	6	0	3.14	1.15488	3	2	4	2	1.845	1.17571	1	1	2.5	1.5	3.205	1.36717	3	2	4	2	3.525	1.33404	4	2	5	3	3.295	1.4126	3	2	5	3
	26	5.99	0.1	6	6	6	0	3.105	1.29937	3	2	4	2	1.84	1.22037	1	1	2.5	1.5	2.98	1.44236	3	2	4	2	3.575	1.17287	4	3	5	2	3.51	1.24312	4	2	5	3
	27	5.98	0.140705	6	6	6	0	3.15	1.30558	3	2	4	2	1.62	1.0804	1	1	2	1	3.02	1.31794	3	2	4	2	3.57	1.18283	4	3	5	2	3.66	1.21622	4	3	5	2
	28	5.98	0.140705	6	6	6	0	3.34	1.16532	3	2	4	2	1.7	1.15907	1	1	2	1	2.66	1.29662	2	2	4	2	3.67	1.25573	4	3	5	2	3.65	1.19236	4	3	5	2
	29	5.97	0.222702	6	6	6	0	3.31	1.22016	3	3	4	1	1.68	1.02376	1	1	2	1	2.48	1.2511	2	2	3	1	3.81	1.29252	4	3	5	2	3.75	1.04809	4	3	5	2
	30	5.94	0.277798	6	6	6	0	3.38	1.25352	3	3	4	1	1.65	0.957427	1	1	2	1	2.38	1.15277	2	2	3	1	3.82	1.23403	4	3	5	2	3.83	1.13756	4	3	5	2
	31	5.91	0.320826	6	6	6	0	3.57	1.21651	4	3	5	2	1.61	0.863339	1	1	2	1	2.26	1.09747	2	1	3	2	3.91	1.16424	4	3	5	2	3.74	1.23599	4	3	5	2
	32	5.81	0.506423	6	6	6	0	3.575	1.12451	4	3	4	1	1.63	0.83672	1	1	2	1	1.97	0.979126	2	1	2	1	4.065	1.09095	4	3	5	2	3.95	1.21751	4	3	5	2
	33	5.705	0.623994	6	6	6	0	3.7	1.21854	4	3	5	2	1.77	0.814701	2	1	2	1	1.73	0.86287	2	1	2	1	4.02	1.13689	4	3	5	2	4.075	1.16206	4	3	5	2
	34	5.5	0.822659	6	5	6	1	3.82	1.21131	4	3	5	2	1.96	0.764358	2	1	2	1	1.41	0.604612	1	1	2	1	4.215	1.08771	4	3.25	5	1.75	4.095	1.24051	4	3	5	2
	35	5.35	0.925235	6	5	6	1	3.985	1.28601	4	3	5	2	2.1	0.84686	2	2	2	0	1.3	0.541229	1	1	2	1	4.195	1.10072	4	3	5	2	4.07	1.23505	4	3	5	2
	36	5.24	1.05524	6	5	6	1	3.98	1.21838	4	3	5	2	2.15	0.729951	2	2	2	0	1.19	0.486069	1	1	1	0	4.315	1.00919	4	4	5	1	4.125	1.28388	4	3	5	2
	37	5.09	1.19844	6	4	6	2	4.085	1.21451	4	3	5	2	2.3	0.745356	2	2	2	0	1.08	0.338744	1	1	1	0	4.27	1.06463	4	3.75	5	1.25	4.175	1.26206	4	3	5	2
	38	4.93	1.26535	5	4	6	2	4.12	1.19367	4	3	5	2	2.41	0.817671	2	2	3	1	1.07	0.325825	1	1	1	0	4.255	1.17528	4	3	5	2	4.215	1.32241	4	3	5	2
	39	4.79	1.34311	5	4	6	2	4.245	1.23193	4.5	3	5	2	2.52	0.881688	2	2	3	1	1.04	0.242878	1	1	1	0	4.325	1.11095	4	3	5	2	4.08	1.37569	4	3	5	2
	40	4.705	1.39098	5	3.5	6	2.5	4.175	1.25202	4	3	5	2	2.66	1.00725	2	2	3	1	1.03	0.171447	1	1	1	0	4.285	1.20658	4	3	5	2	4.145	1.3263	4	3	5	2
	41	4.605	1.43071	5	3	6	3	4.17	1.21485	4	3	5	2	2.68	1.02376	2	2	3	1	1.03	0.171447	1	1	1	0	4.34	1.249	4	3	5.5	2.5	4.175	1.3169	4	3	5	2
	42	4.515	1.49992	5	3	6	3	4.09	1.1921	4	3	5	2	2.8	1.06363	2	2	3	1	1.03	0.171447	1	1	1	0	4.35	1.24011	4	3	5	2	4.215	1.37116	4.5	3	5	2
	43	4.4	1.47881	5	3	6	3	4.14	1.22903	4	3	5	2	2.9	1.17637	2	2	4	2	1.03	0.171447	1	1	1	0	4.28	1.24584	4	3	5	2	4.25	1.39353	4.5	3	5	2
	44	4.335	1.53257	5	3	6	3	4.03	1.18667	4	3	5	2	3.05	1.29002	2.5	2	4	2	1.03	0.171447	1	1	1	0	4.275	1.26805	4	3	5	2	4.28	1.37312	4.25	3	5	2
	45	4.265	1.50497	4.5	3	6	3	3.98	1.2328	4	3	5	2	3.28	1.349	3	2	4	2	1.03	0.171447	1	1	1	0	4.215	1.27377	4	3	5	2	4.23	1.46581	4.25	3	5.75	2.75
	46	4.07	1.55703	4	3	6	3	3.935	1.25258	4	3	5	2	3.47	1.41746	3	2	5	3	1.03	0.171447	1	1	1	0	4.265	1.25822	4	3	5	2	4.23	1.44148	4.25	3	5.25	2.25
	47	3.975	1.56408	4	2	5.5	3.5	3.975	1.23578	4	3	5	2	3.6	1.44949	3	2	5	3	1.03	0.222702	1	1	1	0	4.21	1.2933	4	3	5	2	4.21	1.43051	4	3	5.25	2.25
	48	3.905	1.57104	4	2	5	3	3.915	1.26741	4	3	5	2	3.675	1.4379	3	2	5	3	1.03	0.222702	1	1	1	0	4.225	1.27004	4	3	5	2	4.25	1.42045	4	3	5.5	2.5
	49	3.845	1.59497	4	2	5	3	3.82	1.27232	4	3	5	2	3.835	1.40895	4	3	5	2	1.04	0.242878	1	1	1	0	4.22	1.25191	4	3	5	2	4.24	1.46763	4	3	6	3
	50	3.795	1.57329	4	2	5	3	3.81	1.28861	4	3	5	2	3.87	1.41888	4	3	5	2	1.04	0.242878	1	1	1	0	4.24	1.29389	4	3	5	2	4.245	1.42044	4	3	5.25	2.25
	51	3.785	1.57515	4	2	5	3	3.755	1.29001	4	3	5	2	3.99	1.35955	4	3	5	2	1.05	0.297294	1	1	1	0	4.2	1.32001	4	3	5.25	2.25	4.22	1.46218	4	3	5.5	2.5
	52	3.715	1.60846	3.75	2	5	3	3.72	1.24381	4	3	5	2	4.11	1.41346	4	3	5	2	1.09	0.378594	1	1	1	0	4.135	1.35187	4	3	5	2	4.23	1.4274	4.25	3	5.25	2.25
	53	3.63	1.57893	3.5	2	5	3	3.635	1.26102	3	3	5	2	4.3	1.40346	4	3	6	3	1.13	0.505625	1	1	1	0	4.135	1.35	4	3	5	2	4.17	1.43587	4	3	5.25	2.25
	54	3.57	1.59231	3.25	2	5	3	3.58	1.24868	3	3	5	2	4.39	1.39186	4.5	3	6	3	1.17	0.58698	1	1	1	0	4.08	1.35907	4	3	5	2	4.21	1.43404	4	3	5.5	2.5
	55	3.505	1.58512	3	2	5	3	3.565	1.27457	3	3	5	2	4.47	1.35926	5	3.5	6	2.5	1.2	0.710669	1	1	1	0	4.07	1.35218	4	3	5	2	4.19	1.40845	4	3	5	2
	56	3.435	1.60909	3	2	5	3	3.59	1.28389	3	3	5	2	4.54	1.359	5	3.5	6	2.5	1.26	0.836298	1	1	1	0	4.05	1.33806	4	3	5	2	4.125	1.39873	4	3	5	2
	57	3.415	1.58601	3	2	5	3	3.6	1.26131	3	3	4.75	1.75	4.575	1.33404	5	3.5	6	2.5	1.27	0.885974	1	1	1	0	4.035	1.347	4	3	5	2	4.105	1.42186	4	3	5	2
	58	3.385	1.56485	3	2	5	3	3.53	1.30427	3	3	4.75	1.75	4.685	1.27655	5	4	6	2	1.32	0.96274	1	1	1	0	4.055	1.35381	4	3	5	2	4.025	1.41845	4	3	5	2
	59	3.345	1.54837	3	2	5	3	3.575	1.30534	3.25	3	5	2	4.705	1.24943	5	4	6	2	1.32	0.919816	1	1	1	0	4.045	1.39098	4	3	5	2	4.01	1.4372	4	3	5	2
	60	3.31	1.56796	3	2	5	3	3.565	1.30974	3.5	2.75	4.75	2	4.735	1.25218	5	4	6	2	1.33	0.899551	1	1	1	0	4.05	1.36237	4	3	5	2	4.01	1.42662	4	3	5	2
	61	3.27	1.54955	3	2	5	3	3.54	1.32703	3	2.75	5	2.25	4.805	1.23684	5	4	6	2	1.36	0.915854	1	1	1	0	4.07	1.36519	4	3	5	2	3.955	1.41973	4	3	5	2
	62	3.26	1.54475	3	2	5	3	3.515	1.30356	3	2.75	4.5	1.75	4.855	1.22329	5	4	6	2	1.4	1.00504	1	1	1	0	4.005	1.36422	4	3	5	2	3.965	1.43064	4	3	5	2
	63	3.24	1.54802	3	2	4.5	2.5	3.51	1.28704	3.25	2.75	4.5	1.75	4.885	1.22238	5	4	6	2	1.45	1.07661	1	1	1	0	3.955	1.36717	4	3	5	2	3.96	1.44544	4	3	5	2
	64	3.2	1.55375	3	2	4	2	3.515	1.29384	3.5	2.75	4.5	1.75	4.91	1.20684	5	4	6	2	1.49	1.08707	1	1	1	0	3.96	1.39023	4	3	5	2	3.925	1.4484	4	3	5	2
	65	3.14	1.55551	3	2	4	2	3.52	1.30639	3.25	2.75	4.5	1.75	4.955	1.18086	5	4	6	2	1.57	1.14816	1	1	2	1	3.915	1.37814	4	3	5	2	3.9	1.47196	4	3	5	2
	66	3.1	1.53577	3	2	4	2	3.46	1.30206	3	2.75	4.25	1.5	4.975	1.19843	5	4	6	2	1.7	1.2988	1	1	2	1	3.9	1.3817	4	3	5	2	3.865	1.48707	4	3	5	2
	67	3.07	1.54727	3	2	4	2	3.435	1.29618	3	2.5	4	1.5	5.015	1.17305	5	4.75	6	1.25	1.77	1.36222	1	1	2	1	3.88	1.41799	4	3	5	2	3.83	1.45335	4	3	5	2
	68	3.04	1.53853	3	2	4	2	3.405	1.31751	3	2.5	4	1.5	5.03	1.21194	5	5	6	1	1.87	1.39736	1	1	2	1	3.84	1.4229	4	3	5	2	3.815	1.47308	4	3	5	2
	69	3	1.5456	3	2	4	2	3.395	1.32439	3	2.5	4	1.5	5.03	1.21194	5	5	6	1	1.96	1.44194	1	1	2	1	3.83	1.44638	4	3	5	2	3.785	1.48605	4	3	5	2
	70	2.93	1.56027	3	2	4	2	3.4	1.33523	3	2.25	4.25	2	5.02	1.22458	5	4.25	6	1.75	2.04	1.44893	1	1	3	2	3.835	1.43382	4	3	5	2	3.775	1.52152	4	3	5	2
	71	2.915	1.56194	3	2	4	2	3.365	1.34813	3	2	4.25	2.25	5.04	1.23231	5.25	4.25	6	1.75	2.08	1.44725	1	1	3	2	3.825	1.42732	4	3	5	2	3.775	1.50651	4	3	5	2
	72	2.875	1.57213	3	1.75	4	2.25	3.325	1.35097	3	2	4	2	5.04	1.23231	5.25	4.25	6	1.75	2.19	1.46815	2	1	3	2	3.835	1.48741	4	3	5	2	3.735	1.49992	4	3	5	2
	73	2.835	1.58123	2.75	1.25	4	2.75	3.285	1.34513	3	2	4	2	5.06	1.21497	5.75	4.25	6	1.75	2.32	1.55622	2	1	3	2	3.8	1.48562	4	3	5	2	3.7	1.50252	4	3	5	2
	74	2.795	1.5956	2.25	1	4	3	3.295	1.3467	3	2	4	2	5.03	1.23669	5.25	4.25	6	1.75	2.36	1.55388	2	1	3	2	3.83	1.49953	4	3	5	2	3.69	1.4971	4	3	5	2
	75	2.765	1.6072	2	1	4	3	3.285	1.35634	3	2	4	2	5.01	1.23701	5	4	6	2	2.49	1.64221	2	1	4	3	3.8	1.51257	4	2.75	5	2.25	3.65	1.47795	4	2.75	5	2.25
	76	2.745	1.59148	2	1	4	3	3.285	1.34888	3	2	4	2	5.02	1.22458	5	4	6	2	2.51	1.67269	2	1	4	3	3.795	1.50772	4	2.75	5	2.25	3.645	1.47247	4	2.75	5	2.25
	77	2.705	1.59084	2	1	4	3	3.245	1.37895	3	2	4	2	5.04	1.20747	5	4.25	6	1.75	2.62	1.67441	2	1	4	3	3.765	1.51999	4	2.5	5	2.5	3.625	1.47432	4	2.75	5	2.25
	78	2.695	1.59211	2	1	4	3	3.24	1.36604	3	2	4	2	5.02	1.2163	5	4.25	6	1.75	2.675	1.69874	2	1	4	3	3.76	1.53327	4	2.5	5	2.5	3.61	1.47467	4	2.5	5	2.5
	79	2.685	1.57418	2	1	4	3	3.2	1.37437	3	2	4	2	5.05	1.16883	5	5	6	1	2.735	1.73271	2	1	4	3	3.755	1.53164	4	2.5	5	2.5	3.575	1.47432	4	2.25	4.75	2.5
	80	2.665	1.58919	2	1	4	3	3.19	1.38312	3	2	4	2	5.055	1.13461	5	5	6	1	2.77	1.73558	2	1	4	3	3.745	1.52999	4	2.5	5	2.5	3.575	1.47432	4	2.25	4.75	2.5
	81	2.645	1.5848	2	1	4	3	3.165	1.35037	3	2	4	2	5.095	1.08641	5	5	6	1	2.81	1.74336	2	1	4	3	3.76	1.54312	4	2.5	5	2.5	3.525	1.47945	3.5	2.25	4.5	2.25
	82	2.645	1.5591	2	1	4	3	3.135	1.32736	3	2	4	2	5.115	1.09373	5	5	6	1	2.84	1.77223	2	1	4.5	3.5	3.74	1.53984	4	2.5	5	2.5	3.525	1.47945	3.5	2.25	4.5	2.25
	83	2.65	1.57072	2	1	4	3	3.115	1.29851	3	2	4	2	5.135	1.08212	5	5	6	1	2.84	1.7836	2	1	4.5	3.5	3.745	1.5184	4	2.5	5	2.5	3.515	1.48299	3.5	2.25	4.5	2.25
	84	2.64	1.55225	2	1	4	3	3.105	1.29548	3	2	4	2	5.155	1.07001	5.25	5	6	1	2.85	1.79857	2	1	4.5	3.5	3.735	1.50664	4	2.5	5	2.5	3.515	1.48299	3.5	2.25	4.5	2.25
	85	2.63	1.55962	2	1	4	3	3.115	1.28286	3	2	4	2	5.155	1.07001	5.25	5	6	1	2.87	1.80574	2	1	4.5	3.5	3.715	1.50966	4	2.5	5	2.5	3.515	1.48299	3.5	2.25	4.5	2.25
	86	2.635	1.55026	2	1	4	3	3.1	1.28708	3	2	4	2	5.21	1.04006	6	5	6	1	2.905	1.82947	2	1	5	4	3.67	1.50289	4	2.5	5	2.5	3.48	1.44236	3.5	2.25	4.5	2.25
	87	2.625	1.53145	2	1	4	3	3.1	1.28708	3	2	4	2	5.23	1.03577	6	5	6	1	2.905	1.82947	2	1	5	4	3.66	1.49727	4	2.5	5	2.5	3.48	1.44236	3.5	2.25	4.5	2.25
	88	2.625	1.53145	2	1	4	3	3.1	1.2792	3	2	4	2	5.2	1.10326	6	5	6	1	2.945	1.83112	2	1	5	4	3.63	1.5002	4	2.25	5	2.75	3.5	1.44949	3.75	2.25	4.5	2.25
	89	2.625	1.53145	2	1	4	3	3.09	1.276	3	2	4	2	5.22	1.0994	6	5	6	1	2.955	1.80641	2.5	1	5	4	3.64	1.49929	4	2.25	5	2.75	3.47	1.46305	3.75	2	4.5	2.5
	90	2.625	1.54458	2	1	4	3	3.085	1.25942	3	2	4	2	5.21	1.09678	6	5	6	1	2.98	1.80896	2.5	1	5	4	3.64	1.51604	4	2.5	5	2.5	3.46	1.47313	3.75	2	4.5	2.5

## Sheet: EntropyProfile
	Bit Position	Summary Stats - Final Entropy Profile - Repeated over 100 NK Landscapes
		BREEDER						Standard GA						Local Mating						Niching						EARL1						EARL2
		Mean	STD	Median	Q1	Q2	IQR	Mean	STD	Median	Q1	Q2	IQR	Mean	STD	Median	Q1	Q2	IQR	Mean	STD	Median	Q1	Q2	IQR	Mean	STD	Median	Q1	Q2	IQR	Mean	STD	Median	Q1	Q2	IQR
	1	0.0806559	0.00655911	0.0804613	0.0754417	0.0853988	0.00995704	0.0360714	0.0677958	0.0294641	0.0252119	0.0327777	0.0075658	0.428309	0.368411	0.365737	0.0488223	0.838878	0.790056	0.0294562	0.00471684	0.0294641	0.0269286	0.031956	0.00502734	0.0298596	0.0049065	0.0294641	0.0265008	0.0327777	0.00627683	0.0296146	0.00474169	0.0294641	0.0269286	0.0327777	0.00584902
	2	0.0806385	0.00644762	0.0811242	0.0754417	0.0853988	0.00995704	0.0291573	0.004581	0.0294641	0.026073	0.031956	0.00588294	0.489944	0.372201	0.486296	0.0514358	0.853543	0.802107	0.0288328	0.00444077	0.028624	0.0256425	0.031956	0.00631353	0.0298281	0.00456377	0.0294641	0.0269286	0.0323668	0.00543818	0.0292555	0.00489578	0.029044	0.026073	0.0335951	0.00752205
	3	0.0809491	0.00648874	0.0807931	0.0767888	0.0853988	0.00861002	0.0363444	0.0677474	0.0294641	0.0269286	0.0335951	0.00666645	0.488577	0.36115	0.469468	0.0674873	0.833324	0.765836	0.0289394	0.00453768	0.028624	0.026073	0.0327777	0.00670463	0.0293849	0.00454728	0.0294641	0.0265008	0.031956	0.00545514	0.0288802	0.00458667	0.028624	0.026073	0.0311299	0.00505687
	4	0.079827	0.0064986	0.0804613	0.0751038	0.0840899	0.00898609	0.0286804	0.00449902	0.028624	0.0252119	0.0311299	0.00591804	0.43635	0.384491	0.320657	0.0473118	0.836679	0.789367	0.0294119	0.00445663	0.0294641	0.0265008	0.0327777	0.00627683	0.0297654	0.00471201	0.0294641	0.0269286	0.0331864	0.00625774	0.0299791	0.0158475	0.028624	0.0252119	0.0323668	0.00715496
	5	0.0803516	0.00620455	0.0801295	0.0767888	0.0850719	0.00828315	0.0290717	0.00464294	0.0277789	0.026073	0.031956	0.00588294	0.455133	0.355783	0.440424	0.0565706	0.813568	0.756997	0.0294264	0.00484968	0.028624	0.026073	0.0331864	0.00711334	0.0285054	0.00465889	0.028624	0.0252119	0.031956	0.00674411	0.0297925	0.00464116	0.0294641	0.0269286	0.0327777	0.00584902
	6	0.0809048	0.00700774	0.0804613	0.0754417	0.0853988	0.00995704	0.0294323	0.0051472	0.0294641	0.026073	0.0327777	0.00670463	0.487332	0.349518	0.561235	0.0635302	0.781089	0.717559	0.0302794	0.00431457	0.0294641	0.0269286	0.0327777	0.00584902	0.0291274	0.00443926	0.0294641	0.026073	0.031956	0.00588294	0.0298604	0.00435451	0.0294641	0.0269286	0.0327777	0.00584902
	7	0.0811657	0.00660207	0.0801295	0.0774599	0.0853988	0.00793885	0.029797	0.00423437	0.0294641	0.0265008	0.031956	0.00545514	0.464944	0.382264	0.452074	0.0476929	0.85983	0.812137	0.0300862	0.00506689	0.0307146	0.0269286	0.0340017	0.00707309	0.02901	0.00416566	0.028624	0.026073	0.031956	0.00588294	0.0294972	0.00496914	0.0294641	0.026073	0.0331864	0.00711334
	8	0.0806271	0.00636374	0.0814553	0.076116	0.084745	0.00862899	0.0286563	0.00386678	0.028624	0.026073	0.0311299	0.00505687	0.469338	0.360231	0.460031	0.0572951	0.835713	0.778418	0.0305088	0.00915681	0.0294641	0.0269286	0.0335951	0.00666645	0.0290457	0.00408261	0.0294641	0.026073	0.031956	0.00588294	0.0298002	0.00414226	0.0294641	0.0269286	0.0327777	0.00584902
	9	0.0801976	0.00658264	0.0807931	0.0754417	0.084745	0.00930329	0.0299088	0.00437214	0.0302993	0.0269286	0.0327777	0.00584902	0.468143	0.358641	0.455881	0.0506924	0.791193	0.7405	0.0299113	0.00792385	0.0294641	0.0265008	0.031956	0.00545514	0.0287178	0.00436392	0.028624	0.0256425	0.0311299	0.00548746	0.0297384	0.00480361	0.0294641	0.0269286	0.0323668	0.00543818
	10	0.0808491	0.00619115	0.0807931	0.0767888	0.0853988	0.00861002	0.0286671	0.00491133	0.028624	0.0252119	0.0311299	0.00591804	0.460067	0.364707	0.40967	0.0594566	0.851746	0.792289	0.0289583	0.00448331	0.028624	0.026073	0.031956	0.00588294	0.0287753	0.00495679	0.0282014	0.026073	0.031956	0.00588294	0.0295353	0.00456308	0.0302993	0.026073	0.0327777	0.00670463
	11	0.080009	0.00606362	0.0801295	0.0754417	0.0834334	0.00799164	0.0329047	0.0332316	0.0294641	0.0269286	0.0327777	0.00584902	0.575597	0.348809	0.631898	0.234204	0.925684	0.69148	0.0331351	0.0383275	0.0294641	0.026073	0.031956	0.00588294	0.0293568	0.00464311	0.0294641	0.026073	0.031956	0.00588294	0.0319381	0.0238534	0.0294641	0.0269286	0.0327777	0.00584902
	12	0.0811304	0.00699012	0.0814553	0.076116	0.0863767	0.0102607	0.0289051	0.00458361	0.028624	0.0252119	0.031956	0.00674411	0.559427	0.340659	0.622822	0.274256	0.880247	0.605991	0.029985	0.00910875	0.028624	0.026073	0.031956	0.00588294	0.0300596	0.00466923	0.0302993	0.0265008	0.0335951	0.00709425	0.0392462	0.0971286	0.0294641	0.0265008	0.031956	0.00545514
	13	0.0811202	0.00556367	0.0807924	0.076116	0.0853988	0.00928275	0.032022	0.0287669	0.029044	0.0243449	0.031956	0.00761107	0.544576	0.358956	0.629377	0.138539	0.880791	0.742253	0.0376882	0.0754578	0.0302993	0.026073	0.0327777	0.00670463	0.0293036	0.00446238	0.0294641	0.026073	0.0327777	0.00670463	0.0294525	0.00478713	0.0294641	0.026073	0.0327777	0.00670463
	14	0.0823229	0.00687777	0.0821161	0.0781296	0.0873519	0.00922234	0.0290276	0.00493406	0.0294641	0.0252119	0.0327777	0.0075658	0.516449	0.371955	0.577198	0.0686008	0.870076	0.801475	0.0315788	0.0159352	0.0298817	0.026073	0.0327777	0.00670463	0.0296188	0.00482908	0.0294641	0.0265008	0.0327777	0.00627683	0.0338818	0.0404772	0.0298817	0.0269286	0.0331864	0.00625774
	15	0.0803896	0.00744586	0.0807931	0.0757789	0.084745	0.00896614	0.0294171	0.00544791	0.0294641	0.026073	0.031956	0.00588294	0.516869	0.352992	0.615929	0.130625	0.839586	0.708961	0.0300797	0.00717519	0.0294641	0.026073	0.0331864	0.00711334	0.0285815	0.00439422	0.029044	0.026073	0.031956	0.00588294	0.0295786	0.00506444	0.0294641	0.026073	0.031956	0.00588294
	16	0.0804484	0.00665655	0.0807931	0.0754417	0.0840899	0.00864816	0.030477	0.00467603	0.0302993	0.0269286	0.0331864	0.00625774	0.539489	0.359765	0.61336	0.0767111	0.864946	0.788234	0.0292943	0.00506887	0.028624	0.026073	0.0327777	0.00670463	0.0288096	0.00440823	0.028624	0.026073	0.031956	0.00588294	0.0291472	0.00683027	0.028624	0.0252119	0.031956	0.00674411
	17	0.0813123	0.00623739	0.0814553	0.0771243	0.0853988	0.00827443	0.0289907	0.0050004	0.0294641	0.026073	0.031956	0.00588294	0.501609	0.368677	0.530605	0.0679152	0.847168	0.779253	0.0485221	0.120169	0.0294641	0.0269286	0.031956	0.00502734	0.0297265	0.00463028	0.0294641	0.026073	0.0327777	0.00670463	0.029921	0.00427052	0.0294641	0.0269286	0.0327777	0.00584902
	18	0.0801597	0.00735677	0.0794643	0.0751038	0.085725	0.0106212	0.0364922	0.0681108	0.0302993	0.0273538	0.0323668	0.00501306	0.591755	0.347185	0.706257	0.261654	0.92172	0.660066	0.0347398	0.0509874	0.0294641	0.0265008	0.031956	0.00545514	0.0298617	0.0046147	0.0294641	0.026073	0.0323668	0.00629379	0.0298392	0.00447689	0.0302993	0.0269286	0.0327777	0.00584902
	19	0.0803233	0.00660559	0.0801295	0.0757789	0.0853988	0.0096199	0.0297113	0.00429202	0.0294641	0.0269286	0.0327777	0.00584902	0.484262	0.366902	0.548149	0.0583656	0.849316	0.79095	0.0398103	0.0850115	0.0298817	0.0252119	0.0335951	0.00838322	0.0298611	0.00459375	0.0302993	0.0269286	0.0327777	0.00584902	0.0299559	0.00450392	0.0298817	0.0269286	0.0335951	0.00666645
	20	0.0802631	0.00691608	0.0794643	0.0757789	0.0853988	0.0096199	0.030032	0.00497617	0.0302993	0.0269286	0.0335951	0.00666645	0.507295	0.356579	0.583818	0.072016	0.836029	0.764013	0.0455885	0.110035	0.0294641	0.026073	0.0327777	0.00670463	0.037085	0.0812894	0.0294641	0.026073	0.0327777	0.00670463	0.0294073	0.00499951	0.028624	0.0269286	0.031956	0.00502734
	21	0.0793367	0.00727263	0.0784636	0.0740884	0.084745	0.0106566	0.0320291	0.0206328	0.0302993	0.0269286	0.0327777	0.00584902	0.582535	0.357305	0.664392	0.180356	0.914248	0.733892	0.0316648	0.0115116	0.0294641	0.0269286	0.0335951	0.00666645	0.0298706	0.00483685	0.0294641	0.026073	0.0331864	0.00711334	0.0295024	0.00456994	0.028624	0.0269286	0.0331864	0.00625774
	22	0.0801989	0.0073729	0.0804613	0.0740884	0.0860512	0.0119628	0.0348817	0.0530891	0.0294641	0.0269286	0.031956	0.00502734	0.508852	0.365657	0.524196	0.102981	0.875751	0.77277	0.0289477	0.00541972	0.028624	0.0252119	0.031956	0.00674411	0.0295851	0.00430312	0.0294641	0.0269286	0.031956	0.00502734	0.0288864	0.00430964	0.028624	0.0265008	0.031956	0.00545514
	23	0.080035	0.00728057	0.0801295	0.0754417	0.0853988	0.00995704	0.0292723	0.00514772	0.0294641	0.0252119	0.0327777	0.0075658	0.500271	0.365187	0.525608	0.11946	0.86917	0.74971	0.0386443	0.0961794	0.028624	0.026073	0.0327777	0.00670463	0.029157	0.00431931	0.028624	0.0265008	0.031956	0.00545514	0.0296929	0.00461214	0.0294641	0.0269286	0.0327777	0.00584902
	24	0.0804098	0.0065998	0.0807931	0.0754417	0.084745	0.00930329	0.0295888	0.00472734	0.0294641	0.026073	0.0335951	0.00752205	0.558116	0.369208	0.653662	0.117418	0.9103	0.792882	0.0355845	0.0596344	0.0294641	0.0265008	0.0331864	0.00668554	0.0289545	0.00403625	0.0294641	0.026073	0.031956	0.00588294	0.0296958	0.00483156	0.0294641	0.0265008	0.031956	0.00545514
	25	0.0800974	0.00628169	0.0801295	0.076116	0.084745	0.00862899	0.02908	0.00435704	0.029044	0.026073	0.031956	0.00588294	0.547661	0.361336	0.654043	0.135063	0.904588	0.769525	0.0380142	0.0768499	0.0294641	0.026073	0.031956	0.00588294	0.030344	0.014535	0.028624	0.026073	0.031956	0.00588294	0.0298896	0.00448909	0.0302993	0.0269286	0.0327777	0.00584902
	26	0.0810724	0.00631365	0.0804613	0.0767888	0.0853988	0.00861002	0.0315361	0.0209626	0.0302993	0.026073	0.0335951	0.00752205	0.57226	0.356349	0.698953	0.179418	0.894641	0.715223	0.0291339	0.00423242	0.028624	0.026073	0.031956	0.00588294	0.0297061	0.00445729	0.0294641	0.0269286	0.0327777	0.00584902	0.0288541	0.00552985	0.028624	0.0243449	0.0327777	0.00843275
	27	0.080551	0.00710288	0.0794643	0.076116	0.0853981	0.00928207	0.0296945	0.00429583	0.0294641	0.026073	0.0327777	0.00670463	0.510288	0.367804	0.550913	0.106862	0.890442	0.783581	0.0317335	0.0253528	0.028624	0.026073	0.031956	0.00588294	0.0292754	0.00457848	0.029044	0.026073	0.031956	0.00588294	0.0291057	0.00464654	0.028624	0.026073	0.031956	0.00588294
	28	0.0805628	0.00626627	0.0804613	0.076116	0.0844175	0.00830143	0.0285032	0.00475954	0.0277789	0.0252119	0.031956	0.00674411	0.561933	0.344586	0.608307	0.242746	0.914936	0.672191	0.0314439	0.0157675	0.028624	0.026073	0.0327777	0.00670463	0.0291586	0.00479722	0.0294641	0.0252119	0.0327777	0.0075658	0.0370473	0.0539063	0.0294641	0.0252119	0.0335951	0.00838322
	29	0.081174	0.00587885	0.0807931	0.0771243	0.084745	0.00762068	0.0289456	0.00487373	0.028624	0.026073	0.0311299	0.00505687	0.512419	0.36991	0.604987	0.0733429	0.882782	0.809439	0.0433831	0.102694	0.0294641	0.0269286	0.0335951	0.00666645	0.0386607	0.0919949	0.0294641	0.0265008	0.0327777	0.00627683	0.0288948	0.00463871	0.028624	0.026073	0.0311299	0.00505687
	30	0.0810806	0.00591201	0.0804613	0.0774599	0.0840899	0.00662996	0.0359579	0.0596029	0.0302993	0.0269286	0.0327777	0.00584902	0.503107	0.372465	0.499128	0.0677637	0.881376	0.813613	0.0296777	0.00430741	0.0294641	0.0269286	0.0327777	0.00584902	0.0349704	0.0507655	0.0294641	0.0269286	0.0327777	0.00584902	0.0289981	0.0048326	0.0294641	0.0252119	0.0311299	0.00591804
	31	0.0814395	0.00649533	0.0814553	0.0774599	0.085725	0.00826504	0.0293707	0.00447628	0.028624	0.0265008	0.0327777	0.00627683	0.55766	0.362689	0.630102	0.188581	0.916346	0.727765	0.032881	0.0348573	0.0294641	0.026073	0.0327777	0.00670463	0.0298006	0.00493404	0.0294641	0.026073	0.0327777	0.00670463	0.0299801	0.0050466	0.0298817	0.0265008	0.0335951	0.00709425
	32	0.0807363	0.00619868	0.0814553	0.0767888	0.084745	0.00795627	0.0346714	0.056306	0.0294641	0.026073	0.031956	0.00588294	0.562806	0.363486	0.646937	0.177832	0.909588	0.731757	0.0545125	0.124872	0.0302993	0.0277789	0.0327777	0.00499878	0.0302519	0.0046571	0.0298817	0.0269286	0.0335951	0.00666645	0.02934	0.00465081	0.028624	0.026073	0.0327777	0.00670463
	33	0.0801629	0.00664448	0.0794643	0.076116	0.0837616	0.0076456	0.0307879	0.0167077	0.0294641	0.026073	0.031956	0.00588294	0.549187	0.360371	0.625494	0.172675	0.908144	0.735469	0.0458113	0.116164	0.0294641	0.026073	0.0323668	0.00629379	0.0297786	0.00510293	0.028624	0.0256425	0.0327777	0.00713521	0.0290686	0.00497908	0.028624	0.0252119	0.0327777	0.0075658
	34	0.0812341	0.00617575	0.0811242	0.0771243	0.0853988	0.00827443	0.0310475	0.0129801	0.0298817	0.026073	0.0327777	0.00670463	0.571594	0.347058	0.687023	0.147531	0.869381	0.721851	0.0387196	0.0907631	0.0294641	0.0265008	0.0327777	0.00627683	0.0296147	0.00446634	0.0294641	0.0269286	0.031956	0.00502734	0.0286983	0.00469324	0.0294641	0.0252119	0.031956	0.00674411
	35	0.0799002	0.00680202	0.0787977	0.0764524	0.0834334	0.00698098	0.0512507	0.136597	0.028624	0.026073	0.0315429	0.00546991	0.583496	0.375935	0.743026	0.142993	0.929239	0.786246	0.033684	0.0440395	0.029044	0.0252119	0.031956	0.00674411	0.029218	0.00525743	0.028624	0.026073	0.0327777	0.00670463	0.0289502	0.00474131	0.028624	0.026073	0.031956	0.00588294
	36	0.0811238	0.00605493	0.0814553	0.0774599	0.0850719	0.00761197	0.0303798	0.0101224	0.0294641	0.026073	0.031956	0.00588294	0.590866	0.338064	0.659299	0.316064	0.895263	0.579199	0.0300275	0.0101657	0.028624	0.026073	0.031956	0.00588294	0.0296859	0.00482357	0.0298817	0.026073	0.0327777	0.00670463	0.0294707	0.00420719	0.0294641	0.026073	0.031956	0.00588294
	37	0.0807881	0.00657614	0.0807931	0.0767888	0.085725	0.00893622	0.0305438	0.0040893	0.0302993	0.0277789	0.0327777	0.00499878	0.481789	0.355294	0.445872	0.0685653	0.83331	0.764745	0.0295146	0.00492832	0.0294641	0.0269286	0.0327777	0.00584902	0.0283489	0.00456548	0.0277789	0.0252119	0.0311299	0.00591804	0.0293143	0.00378783	0.029044	0.0269286	0.031956	0.00502734
	38	0.0809608	0.00658575	0.0794643	0.0764524	0.085725	0.00927258	0.0297644	0.00472361	0.0302993	0.0269286	0.0327777	0.00584902	0.500963	0.349787	0.564255	0.121883	0.825444	0.70356	0.0304193	0.0109558	0.0294641	0.026073	0.0327777	0.00670463	0.029093	0.0039014	0.028624	0.026073	0.0315429	0.00546991	0.0311084	0.0186755	0.0294641	0.026073	0.031956	0.00588294
	39	0.0822423	0.00777714	0.0821161	0.076116	0.0873519	0.0112359	0.0295254	0.00433786	0.0294641	0.0265008	0.031956	0.00545514	0.50884	0.357888	0.495808	0.139104	0.878522	0.739417	0.0502113	0.109915	0.0302993	0.0277789	0.0335951	0.0058162	0.0316213	0.0223946	0.0294641	0.026073	0.0327777	0.00670463	0.0287303	0.00424033	0.028624	0.0252119	0.0315429	0.00633108
	40	0.0800577	0.00658962	0.0804613	0.0754417	0.0840899	0.00864816	0.0294249	0.00435157	0.0294641	0.026073	0.031956	0.00588294	0.528967	0.336412	0.531226	0.2082	0.872872	0.664672	0.0299071	0.00606919	0.029044	0.026073	0.031956	0.00588294	0.0297404	0.00496614	0.0302993	0.026073	0.0335951	0.00752205	0.0301147	0.00421277	0.0298817	0.0273538	0.0323668	0.00501306
	41	0.081254	0.00648821	0.0811242	0.0781296	0.0850719	0.00694232	0.0300243	0.0115358	0.028624	0.0252119	0.031956	0.00674411	0.555392	0.346585	0.590975	0.241247	0.875658	0.634411	0.0443087	0.0995887	0.0302993	0.0269286	0.0335951	0.00666645	0.0295713	0.00475572	0.0302993	0.0256425	0.0323668	0.00672437	0.0385689	0.0933474	0.0294641	0.026073	0.0323668	0.00629379
	42	0.080137	0.00629393	0.0801295	0.0767888	0.0850719	0.00828315	0.0288946	0.00487846	0.028624	0.0252119	0.0327777	0.0075658	0.549535	0.35584	0.606092	0.158571	0.893968	0.735396	0.0350902	0.0290833	0.0302993	0.0269286	0.0344084	0.00747974	0.0289388	0.00367733	0.0294641	0.026073	0.0311299	0.00505687	0.0334151	0.0404025	0.0302993	0.026073	0.0327777	0.00670463
	43	0.0811354	0.00544033	0.0814553	0.0787977	0.084745	0.00594732	0.029517	0.00460585	0.0298817	0.026073	0.0327777	0.00670463	0.462736	0.357414	0.408485	0.0710175	0.803142	0.732124	0.0398685	0.08372	0.0294641	0.0265008	0.0327777	0.00627683	0.0294254	0.00501903	0.0294641	0.0265008	0.0335951	0.00709425	0.0302067	0.00528725	0.0302993	0.026073	0.0335951	0.00752205
	44	0.0810183	0.00666514	0.0814553	0.0767888	0.0850719	0.00828315	0.0326111	0.0264482	0.0302993	0.0277789	0.0327777	0.00499878	0.517668	0.362923	0.485881	0.157155	0.900801	0.743646	0.036921	0.0599621	0.0294641	0.0269286	0.0331864	0.00625774	0.0295708	0.00477509	0.0294641	0.0265008	0.0327777	0.00627683	0.0288023	0.00460786	0.028624	0.026073	0.031956	0.00588294
	45	0.080895	0.00591336	0.0807931	0.0767888	0.0844175	0.0076287	0.0294607	0.00427951	0.0294641	0.0269286	0.031956	0.00502734	0.493966	0.350407	0.480452	0.118334	0.862702	0.744368	0.0372719	0.0719251	0.028624	0.0269286	0.0327777	0.00584902	0.0287777	0.00404347	0.028624	0.026073	0.031956	0.00588294	0.031279	0.0176561	0.028624	0.026073	0.0327777	0.00670463
	46	0.0797455	0.00657059	0.0787977	0.0754417	0.084745	0.00930329	0.0343024	0.0549371	0.028624	0.0252119	0.0327777	0.0075658	0.511486	0.354736	0.567652	0.119364	0.823392	0.704027	0.0385451	0.0940305	0.0294641	0.026073	0.0327777	0.00670463	0.0293659	0.0048805	0.0294641	0.026073	0.0327755	0.0067025	0.0292294	0.00469626	0.0294641	0.026073	0.031956	0.00588294
	47	0.0809355	0.00619356	0.0814553	0.0764524	0.084745	0.00829263	0.0315586	0.0273399	0.028624	0.0256425	0.0327777	0.00713521	0.474675	0.354417	0.441973	0.0814489	0.824107	0.742658	0.0319559	0.0259602	0.0294641	0.0269286	0.031956	0.00502734	0.0292468	0.00439479	0.0294641	0.026073	0.031956	0.00588294	0.0297199	0.00457806	0.0294641	0.0269286	0.0323668	0.00543818
	48	0.0791342	0.00679951	0.0794643	0.0740884	0.0834334	0.00934499	0.0294812	0.00443522	0.0294641	0.0269286	0.0327777	0.00584902	0.454779	0.369542	0.371126	0.0518062	0.891196	0.83939	0.0356592	0.0584601	0.029044	0.0269286	0.0327777	0.00584902	0.0297721	0.00451497	0.0294641	0.026073	0.0327777	0.00670463	0.0290804	0.00462517	0.028624	0.0256425	0.031956	0.00631353
	49	0.080319	0.00649496	0.0801295	0.076116	0.0840899	0.00797386	0.0299198	0.00458446	0.0302993	0.0269286	0.0327777	0.00584902	0.523403	0.349295	0.592671	0.142816	0.86776	0.724944	0.0385856	0.077145	0.028624	0.0269286	0.0315429	0.0046143	0.0296996	0.00491232	0.0294641	0.0269286	0.0327777	0.00584902	0.0291517	0.00449384	0.0294641	0.026073	0.031956	0.00588294
	50	0.0809767	0.00613556	0.0807931	0.0767888	0.0850719	0.00828315	0.0362593	0.0722677	0.028624	0.0252119	0.0327777	0.0075658	0.542075	0.350922	0.592127	0.187044	0.881954	0.69491	0.0340393	0.0218564	0.0302993	0.026073	0.0335951	0.00752205	0.0292159	0.00458159	0.029044	0.026073	0.0327777	0.00670463	0.0296842	0.00489663	0.0302993	0.0269286	0.031956	0.00502734
	51	0.0800494	0.00603041	0.0801295	0.0754417	0.084745	0.00930329	0.0285942	0.00398192	0.028624	0.0252119	0.0315429	0.00633108	0.542102	0.339645	0.613208	0.196364	0.847075	0.650711	0.0469025	0.107159	0.0294641	0.0256425	0.0327777	0.00713521	0.0290099	0.00415794	0.0294641	0.026073	0.0311299	0.00505687	0.02979	0.00447961	0.0294641	0.0269286	0.0327777	0.00584902
	52	0.0817943	0.00627071	0.0821161	0.0781296	0.0853988	0.0072692	0.031446	0.0229569	0.0294641	0.026073	0.0327777	0.00670463	0.537276	0.356026	0.649515	0.127416	0.856742	0.729325	0.0326517	0.022325	0.0294641	0.0269286	0.0327777	0.00584902	0.029781	0.00501228	0.0294641	0.026073	0.0327777	0.00670463	0.0304501	0.0041459	0.0302993	0.0273538	0.0331864	0.00583261
	53	0.079879	0.00655345	0.0794643	0.0754417	0.0837616	0.0083199	0.0295018	0.0045659	0.0294641	0.026073	0.0327777	0.00670463	0.468574	0.366857	0.435276	0.0580174	0.802989	0.744971	0.0451961	0.102286	0.0294641	0.0269286	0.031956	0.00502734	0.0342795	0.0498364	0.0294641	0.026073	0.0327777	0.00670463	0.0293353	0.00396525	0.029044	0.026073	0.031956	0.00588294
	54	0.0794977	0.00633811	0.079131	0.0754417	0.0840899	0.00864816	0.0294039	0.00420099	0.0294641	0.026073	0.031956	0.00588294	0.525264	0.352468	0.607079	0.157427	0.880452	0.723025	0.0406493	0.0958117	0.0294641	0.0269286	0.031956	0.00502734	0.0301187	0.004665	0.0294641	0.0269286	0.0335951	0.00666645	0.0305162	0.018327	0.028624	0.0269286	0.031956	0.00502734
	55	0.0804469	0.00573804	0.0804613	0.0767888	0.084745	0.00795627	0.0286944	0.00455883	0.028624	0.0252119	0.0315429	0.00633108	0.550295	0.360203	0.641313	0.160665	0.88901	0.728345	0.0368116	0.076521	0.028624	0.026073	0.031956	0.00588294	0.0295037	0.0050368	0.029044	0.026073	0.0327777	0.00670463	0.029553	0.00425671	0.0302993	0.026073	0.0327777	0.00670463
	56	0.0812897	0.00636943	0.0807931	0.0774599	0.0853988	0.00793885	0.0301227	0.00478361	0.0298817	0.026073	0.0335951	0.00752205	0.562958	0.372028	0.675068	0.172426	0.932265	0.759839	0.0304994	0.00693603	0.0302993	0.0265008	0.0335951	0.00709425	0.0291282	0.00520283	0.028624	0.026073	0.0327777	0.00670463	0.0293112	0.0042197	0.0294641	0.026073	0.031956	0.00588294
	57	0.0808804	0.00662503	0.0801295	0.076116	0.0850719	0.00895587	0.0292954	0.00444207	0.0294641	0.026073	0.0327777	0.00670463	0.528053	0.354892	0.574065	0.168554	0.875658	0.707104	0.029157	0.00431132	0.0294641	0.026073	0.031956	0.00588294	0.034199	0.0500977	0.0294641	0.0256425	0.0323668	0.00672437	0.0298207	0.00506228	0.0294641	0.0269286	0.0327777	0.00584902
	58	0.0812432	0.00754894	0.0804613	0.0767888	0.0860512	0.00926242	0.0596315	0.151853	0.0302993	0.0269286	0.0335951	0.00666645	0.579092	0.351941	0.630529	0.239761	0.930711	0.69095	0.0342215	0.0474889	0.0294641	0.026073	0.0327777	0.00670463	0.0286675	0.00489503	0.028624	0.0252119	0.031956	0.00674411	0.0300859	0.00488404	0.0302993	0.0269286	0.0331864	0.00625774
	59	0.0801147	0.00640298	0.0801295	0.076116	0.0840899	0.00797386	0.0292617	0.00500422	0.029044	0.0265008	0.031956	0.00545514	0.516862	0.376499	0.537637	0.103784	0.916959	0.813176	0.0349815	0.0283248	0.0302993	0.0269286	0.0335951	0.00666645	0.0298939	0.00489315	0.0302993	0.0269286	0.031956	0.00502734	0.0298119	0.00457525	0.0294641	0.0269286	0.0323668	0.00543818
	60	0.080129	0.00533186	0.0814553	0.0761152	0.0840899	0.00797465	0.0291388	0.00486391	0.0294641	0.026073	0.031956	0.00588294	0.506338	0.364623	0.571393	0.0824415	0.844315	0.761874	0.0436928	0.095235	0.0294641	0.026073	0.0331864	0.00711334	0.0293285	0.00447515	0.028624	0.026073	0.0327777	0.00670463	0.0339787	0.0413437	0.0294641	0.026073	0.0331864	0.00711334
	61	0.081721	0.00630821	0.0811242	0.0774599	0.085725	0.00826504	0.0294219	0.00445048	0.0294641	0.026073	0.031956	0.00588294	0.551451	0.345483	0.623536	0.218565	0.883075	0.66451	0.031576	0.0281093	0.0294641	0.0256425	0.0311299	0.00548746	0.0299821	0.00417577	0.0302993	0.0277789	0.0327777	0.00499878	0.0292657	0.0040551	0.028624	0.026073	0.0311299	0.00505687
	62	0.0805479	0.00665549	0.0811242	0.0747659	0.085725	0.0109591	0.0290217	0.00460351	0.029044	0.0252119	0.031956	0.00674411	0.464848	0.357759	0.418857	0.0936749	0.833314	0.739639	0.0293442	0.00450412	0.0294641	0.0269286	0.031956	0.00502734	0.0297541	0.00477189	0.0302993	0.0269286	0.0327777	0.00584902	0.0292395	0.00463349	0.0302993	0.026073	0.0323668	0.00629379
	63	0.0805239	0.00683139	0.0807931	0.076116	0.084745	0.00862899	0.0299269	0.00513558	0.0302993	0.0269286	0.0335951	0.00666645	0.47587	0.366494	0.514641	0.0510641	0.851338	0.800274	0.0368018	0.0557093	0.0302993	0.0269286	0.0340017	0.00707309	0.029556	0.00497056	0.0294641	0.026073	0.0327777	0.00670463	0.0289659	0.00421932	0.0294641	0.026073	0.031956	0.00588294
	64	0.0803427	0.00598806	0.0807931	0.0754417	0.084745	0.00930329	0.0292887	0.00466853	0.0294641	0.026073	0.0327777	0.00670463	0.490528	0.34846	0.518963	0.117981	0.853183	0.735202	0.0381588	0.0722073	0.0294641	0.0269286	0.0327777	0.00584902	0.0298689	0.00511962	0.0294641	0.026073	0.0331864	0.00711334	0.0294153	0.00515663	0.028624	0.026073	0.0327777	0.00670463
	65	0.0805116	0.0070859	0.0801295	0.0754417	0.0853988	0.00995704	0.0301891	0.00503178	0.0307146	0.0269286	0.0331864	0.00625774	0.530271	0.350532	0.569471	0.198379	0.871185	0.672806	0.0297596	0.00463931	0.028624	0.0269286	0.0327777	0.00584902	0.029495	0.00454606	0.0294641	0.0265008	0.031956	0.00545514	0.0295074	0.00434449	0.0302993	0.026073	0.0327777	0.00670463
	66	0.0803246	0.00766822	0.0797969	0.0740884	0.0863767	0.0122883	0.0305303	0.00545826	0.0302993	0.0269286	0.0327777	0.00584902	0.510521	0.381021	0.499304	0.0780924	0.921851	0.843758	0.0316263	0.0159967	0.0294641	0.0256425	0.0327777	0.00713521	0.0299222	0.00450796	0.0302993	0.0269286	0.0327777	0.00584902	0.0327545	0.0358299	0.0294641	0.0256425	0.031956	0.00631353
	67	0.0805812	0.00694423	0.0794643	0.0757789	0.0850719	0.00929302	0.0374168	0.0725261	0.0302993	0.026073	0.0335951	0.00752205	0.558924	0.349602	0.636441	0.169341	0.884897	0.715556	0.0360188	0.0517706	0.0294641	0.026073	0.0327777	0.00670463	0.0303201	0.00485453	0.0302993	0.0269286	0.0344084	0.00747974	0.029107	0.00481811	0.028624	0.026073	0.031956	0.00588294
	68	0.0813357	0.0060598	0.0814553	0.0767888	0.0860512	0.00926242	0.0311105	0.0190755	0.028624	0.026073	0.031956	0.00588294	0.53658	0.362673	0.657971	0.177763	0.88576	0.707997	0.0362673	0.0585784	0.0294641	0.0265008	0.0327777	0.00627683	0.0294795	0.00447162	0.0294641	0.026073	0.0327777	0.00670463	0.0290655	0.00506609	0.028624	0.026073	0.031956	0.00588294
	69	0.07966	0.00621593	0.0787977	0.0754417	0.0840899	0.00864816	0.0302948	0.0057745	0.0302993	0.0269286	0.031956	0.00502734	0.48898	0.348033	0.570992	0.0850678	0.818925	0.733857	0.0367693	0.0660124	0.0294641	0.026073	0.0331864	0.00711334	0.0292237	0.00457653	0.0294641	0.026073	0.0327777	0.00670463	0.048088	0.136411	0.028624	0.0252119	0.0323668	0.00715496
	70	0.0797064	0.00652875	0.0794643	0.0754417	0.084745	0.00930329	0.031291	0.0149867	0.0294641	0.0269286	0.0327777	0.00584902	0.546405	0.34291	0.620988	0.204302	0.86943	0.665129	0.0405656	0.0855541	0.0302993	0.0256425	0.0327777	0.00713521	0.0296416	0.00512745	0.0302993	0.0252119	0.0335951	0.00838322	0.0297778	0.0045765	0.0302993	0.0269286	0.0327777	0.00584902
	71	0.0801339	0.00645013	0.0797969	0.0757789	0.0853988	0.0096199	0.0299843	0.00409377	0.0298817	0.0273538	0.0327777	0.0054239	0.507943	0.330908	0.567607	0.14476	0.783627	0.638866	0.0437914	0.0999676	0.0302993	0.0273538	0.0331864	0.00583261	0.0291157	0.00506153	0.029044	0.0252119	0.0331864	0.00797451	0.029521	0.00449796	0.029044	0.026073	0.0327777	0.00670463
	72	0.0815158	0.00722859	0.0801295	0.0767888	0.0880003	0.0112115	0.0296661	0.00492406	0.0294641	0.026073	0.0327777	0.00670463	0.559494	0.373707	0.679025	0.0853654	0.925123	0.839758	0.0295624	0.00500363	0.0294641	0.0256425	0.0327777	0.00713521	0.0296062	0.00469181	0.0294641	0.0269286	0.0323668	0.00543818	0.0292074	0.00428976	0.0294641	0.026073	0.031956	0.00588294
	73	0.0804572	0.00589936	0.0807931	0.076116	0.084745	0.00862899	0.0283388	0.00457587	0.028624	0.0256425	0.031956	0.00631353	0.525237	0.364432	0.533226	0.139751	0.897962	0.758211	0.0346828	0.0605162	0.028624	0.026073	0.0315429	0.00546991	0.028968	0.00472429	0.029044	0.0252119	0.031956	0.00674411	0.0293414	0.00459987	0.029044	0.0269286	0.0331864	0.00625774
	74	0.0804299	0.00770562	0.0801295	0.0754417	0.0853988	0.00995704	0.0300314	0.00477991	0.0302993	0.0265008	0.0327777	0.00627683	0.544176	0.360133	0.639997	0.140869	0.870966	0.730096	0.0456316	0.102035	0.0302993	0.0277789	0.0335951	0.0058162	0.0298304	0.00451457	0.0302993	0.0269286	0.0327777	0.00584902	0.0290413	0.00476211	0.0294641	0.0252119	0.031956	0.00674411
	75	0.0804428	0.00719005	0.0797969	0.0767888	0.0844175	0.0076287	0.0332838	0.0380265	0.0294641	0.0265008	0.0327777	0.00627683	0.465562	0.366145	0.434623	0.0529042	0.854875	0.801971	0.0294624	0.00686333	0.028624	0.026073	0.031956	0.00588294	0.0295482	0.00471914	0.0294641	0.026073	0.031956	0.00588294	0.0286074	0.00438998	0.028624	0.0252119	0.0311299	0.00591804
	76	0.0813393	0.00682402	0.0824458	0.0771243	0.085725	0.00860063	0.0342625	0.0569022	0.028624	0.026073	0.0315429	0.00546991	0.523401	0.362751	0.565876	0.0770549	0.902285	0.82523	0.0383526	0.09404	0.0282014	0.0252119	0.031956	0.00674411	0.0390616	0.0927186	0.0294641	0.026073	0.0335951	0.00752205	0.0339371	0.0420552	0.0302993	0.0273538	0.031956	0.00460222
	77	0.0803741	0.00726174	0.0811242	0.0757789	0.0850719	0.00929302	0.029077	0.00417151	0.0294641	0.0269286	0.0311299	0.00420127	0.544196	0.337331	0.613394	0.207482	0.838561	0.631079	0.0438616	0.0852697	0.0294641	0.0269286	0.031956	0.00502734	0.0299287	0.00460797	0.0294641	0.0277789	0.0323668	0.00458794	0.0300158	0.00444482	0.0298817	0.0273538	0.0335951	0.00624133
	78	0.0816759	0.00688265	0.0814553	0.0767888	0.085725	0.00893622	0.0297625	0.00396225	0.0294641	0.0269286	0.031956	0.00502734	0.612637	0.354891	0.718481	0.287151	0.94278	0.655629	0.0290033	0.00462807	0.0294641	0.026073	0.0331864	0.00711334	0.0290754	0.0042387	0.028624	0.026073	0.031956	0.00588294	0.0359818	0.0618322	0.0302993	0.0269286	0.0327777	0.00584902
	79	0.0813952	0.00780488	0.0814553	0.0767888	0.0867022	0.00991346	0.0301101	0.00565206	0.0302993	0.0269286	0.0331864	0.00625774	0.506253	0.37635	0.50387	0.0637125	0.923376	0.859663	0.037658	0.0784143	0.0294641	0.0269286	0.0323668	0.00543818	0.0290621	0.00437242	0.0294641	0.026073	0.031956	0.00588294	0.0290903	0.00429853	0.029044	0.026073	0.031956	0.00588294
	80	0.0808645	0.0061111	0.0807931	0.0774599	0.0844175	0.00695752	0.029846	0.00479083	0.0294641	0.0265008	0.0323668	0.00586598	0.576996	0.344315	0.638682	0.241042	0.918086	0.677044	0.0312071	0.017117	0.0294641	0.0269286	0.031956	0.00502734	0.0297862	0.00399554	0.0302993	0.0265008	0.0327777	0.00627683	0.029679	0.00475398	0.0298817	0.0269286	0.0331864	0.00625774
	81	0.0812835	0.00633115	0.0821161	0.0781296	0.0853988	0.0072692	0.0297281	0.00426039	0.0302993	0.0269286	0.0327777	0.00584902	0.497109	0.373827	0.496284	0.0583764	0.900717	0.84234	0.0302371	0.00549907	0.0294641	0.0269286	0.0327777	0.00584902	0.0290793	0.00437924	0.028624	0.026073	0.031956	0.00588294	0.0293128	0.00445372	0.029044	0.026073	0.031956	0.00588294
	82	0.0807937	0.00661081	0.0814553	0.0774599	0.085725	0.00826504	0.036461	0.0672439	0.0298817	0.0269286	0.0327777	0.00584902	0.483293	0.346309	0.520771	0.0803644	0.803088	0.722723	0.0325368	0.0138591	0.0294641	0.0265008	0.0335951	0.00709425	0.0290157	0.00453191	0.028624	0.026073	0.031956	0.00588294	0.0296232	0.00471517	0.0294641	0.0269286	0.031956	0.00502734
	83	0.0801899	0.00748766	0.0794643	0.0747659	0.0853988	0.0106329	0.0298338	0.00438465	0.0294641	0.0277789	0.0327777	0.00499878	0.590141	0.35713	0.708629	0.182663	0.925176	0.742514	0.0291201	0.00470046	0.028624	0.0252119	0.0323668	0.00715496	0.0290178	0.00448323	0.028624	0.0252119	0.0323668	0.00715496	0.0289506	0.00446073	0.028624	0.026073	0.031956	0.00588294
	84	0.0818706	0.00610251	0.0807931	0.0781296	0.0863767	0.00824712	0.0285928	0.0043094	0.029044	0.0252119	0.031956	0.00674411	0.495858	0.362971	0.561858	0.0803276	0.858884	0.778557	0.0326793	0.0279666	0.0294641	0.0252119	0.0335951	0.00838322	0.0286212	0.00475999	0.029044	0.0243449	0.031956	0.00761107	0.0290752	0.0042039	0.0294641	0.026073	0.031956	0.00588294
	85	0.0805967	0.00589737	0.0801295	0.0764524	0.0840899	0.0076375	0.0373517	0.0804257	0.0298817	0.026073	0.0327777	0.00670463	0.501506	0.369042	0.520517	0.0811155	0.867491	0.786375	0.0318354	0.0154141	0.0302993	0.026073	0.0327777	0.00670463	0.0310132	0.0137462	0.0294641	0.026073	0.0327777	0.00670463	0.0296607	0.00399517	0.0302993	0.0269286	0.031956	0.00502734
	86	0.0810535	0.00655841	0.0807931	0.0774599	0.0860512	0.00859124	0.0362756	0.0495017	0.0294641	0.026073	0.0327777	0.00670463	0.551274	0.339409	0.621353	0.24371	0.863496	0.619786	0.0308438	0.0137179	0.0294641	0.0269286	0.0311299	0.00420127	0.0377235	0.0811753	0.0294641	0.0269286	0.0327777	0.00584902	0.0295362	0.0050313	0.0294641	0.0265008	0.0327777	0.00627683
	87	0.0816536	0.00667873	0.0814553	0.0777948	0.0853988	0.00760402	0.0431405	0.10105	0.0294641	0.0256425	0.0323668	0.00672437	0.486766	0.368212	0.527251	0.0618966	0.865442	0.803545	0.0320735	0.0202495	0.028624	0.026073	0.0331864	0.00711334	0.0291771	0.0053826	0.029044	0.026073	0.031956	0.00588294	0.0301863	0.00435434	0.0302993	0.0269286	0.0331864	0.00625774
	88	0.0808188	0.0070134	0.0804613	0.0754417	0.0853988	0.00995704	0.0296832	0.00683967	0.028624	0.026073	0.031956	0.00588294	0.603516	0.369286	0.768657	0.208199	0.953798	0.745599	0.0457497	0.107394	0.0294641	0.026073	0.0327777	0.00670463	0.0295174	0.00461266	0.0294641	0.0265008	0.0327777	0.00627683	0.0294097	0.00427996	0.0294641	0.026073	0.0327777	0.00670463
	89	0.0818614	0.00654839	0.0814553	0.0774599	0.0870271	0.00956713	0.0293479	0.00490188	0.028624	0.026073	0.0327777	0.00670463	0.491617	0.356266	0.501032	0.078441	0.857396	0.778955	0.03131	0.0224453	0.028624	0.0252119	0.0311299	0.00591804	0.0286938	0.0048387	0.028624	0.0252119	0.031956	0.00674411	0.0290295	0.00436376	0.028624	0.026073	0.0327777	0.00670463
	90	0.081712	0.00673802	0.0811242	0.0764524	0.0860512	0.00959878	0.0284948	0.00444788	0.028624	0.026073	0.031956	0.00588294	0.527374	0.353266	0.537072	0.144702	0.861166	0.716464	0.0373627	0.0662304	0.0294641	0.026073	0.0327777	0.00670463	0.0293422	0.00458175	0.0294641	0.026073	0.031956	0.00588294	0.0295268	0.00429815	0.0294641	0.0269286	0.0323668	0.00543818
	91	0.079942	0.00640298	0.0794643	0.0754417	0.0840899	0.00864816	0.0292947	0.00448356	0.028624	0.026073	0.031956	0.00588294	0.520761	0.360044	0.55275	0.0827691	0.884804	0.802035	0.0370889	0.0742932	0.029044	0.0269286	0.0327777	0.00584902	0.0290245	0.00477451	0.0294641	0.026073	0.031956	0.00588294	0.0286232	0.00516966	0.028624	0.026073	0.031956	0.00588294
	92	0.081065	0.00723393	0.0811242	0.0764524	0.0863753	0.00992296	0.0297914	0.00550726	0.0294641	0.026073	0.0327777	0.00670463	0.56079	0.370207	0.627755	0.177009	0.921185	0.744176	0.031362	0.0223914	0.029044	0.0269286	0.031956	0.00502734	0.0299265	0.00491938	0.0302993	0.026073	0.0327777	0.00670463	0.0287165	0.00468301	0.028624	0.0247784	0.0327777	0.00799928
	93	0.080723	0.00684478	0.0807931	0.0754417	0.0853988	0.00995704	0.0394666	0.0952449	0.0294641	0.0269286	0.0327777	0.00584902	0.510833	0.363273	0.573976	0.125077	0.875188	0.750111	0.029125	0.0059525	0.028624	0.026073	0.031956	0.00588294	0.0296815	0.00415078	0.0298817	0.0265008	0.0327777	0.00627683	0.0293239	0.00460947	0.029044	0.0269286	0.0327777	0.00584902
	94	0.0817263	0.00638256	0.0814553	0.0781296	0.0853988	0.0072692	0.0295459	0.00451092	0.0298817	0.026073	0.0327777	0.00670463	0.516793	0.350056	0.618283	0.145283	0.837918	0.692635	0.0307069	0.00756868	0.0294641	0.0269286	0.0335951	0.00666645	0.0289572	0.0050287	0.028624	0.0252119	0.0327777	0.0075658	0.0300783	0.00401801	0.0294641	0.0269286	0.0327777	0.00584902
	95	0.0811364	0.0067274	0.0821161	0.0754417	0.0860512	0.0106094	0.0384701	0.0967908	0.028624	0.026073	0.031956	0.00588294	0.514596	0.364142	0.555889	0.126267	0.867552	0.741285	0.0294735	0.00442272	0.0294641	0.026073	0.031956	0.00588294	0.0356047	0.0566086	0.0302993	0.0269286	0.0327777	0.00584902	0.0292815	0.00491101	0.029044	0.0256425	0.031956	0.00631353
	96	0.0817303	0.00650926	0.0811242	0.0771243	0.0870271	0.00990272	0.0301221	0.007889	0.0294641	0.026073	0.031956	0.00588294	0.500503	0.355619	0.542295	0.119221	0.824239	0.705018	0.0438843	0.0870772	0.0294641	0.026073	0.031956	0.00588294	0.0288735	0.00424052	0.028624	0.026073	0.0315429	0.00546991	0.0297709	0.00660054	0.0294641	0.026073	0.031956	0.00588294
	97	0.0811764	0.00673076	0.0814553	0.076116	0.0853988	0.00928275	0.0300833	0.00496594	0.0294641	0.0269286	0.0335951	0.00666645	0.517074	0.353561	0.539286	0.134899	0.851138	0.716239	0.0317105	0.0251771	0.0294641	0.026073	0.0327777	0.00670463	0.0302618	0.00487997	0.0302993	0.0269286	0.0331864	0.00625774	0.03111	0.0205407	0.0294641	0.0252119	0.0323668	0.00715496
	98	0.0802912	0.00588669	0.0807931	0.0774599	0.084745	0.00728509	0.0294998	0.00463795	0.029044	0.026073	0.031956	0.00588294	0.539396	0.363928	0.61742	0.123618	0.875245	0.751626	0.0372352	0.0689527	0.0302993	0.0269286	0.0340017	0.00707309	0.029327	0.00478429	0.029044	0.026073	0.0331864	0.00711334	0.0383895	0.084072	0.0294641	0.0265008	0.0331864	0.00668554
	99	0.079985	0.00591557	0.0807931	0.076116	0.0834334	0.00731734	0.0334197	0.039395	0.0302993	0.026073	0.0327777	0.00670463	0.494591	0.375667	0.60008	0.0510641	0.856721	0.805657	0.0303854	0.00703253	0.0294641	0.0269286	0.0327777	0.00584902	0.0305181	0.0153018	0.029044	0.026073	0.0323668	0.00629379	0.02986	0.00513023	0.0302993	0.026073	0.0327777	0.00670463
	100	0.0814262	0.00649279	0.0814553	0.0774599	0.0853988	0.00793885	0.0289416	0.00449101	0.028624	0.0256425	0.031956	0.00631353	0.528337	0.351252	0.578301	0.185177	0.864932	0.679755	0.0321843	0.028252	0.0294641	0.0269286	0.0327777	0.00584902	0.0293146	0.0041	0.028624	0.026073	0.0327777	0.00670463	0.0331362	0.0326767	0.0298817	0.0269286	0.0340017	0.00707309
