# Supplementary material for: Exploiting Genomic Knowledge in Optimising Molecular Breeding Programmes: Algorithms from Evolutionary Computing
Source: PLoS One. 2012 Nov 21;7(11):e48862. doi: 10.1371/journal.pone.0048862 (PMC3504065; doi:10.1371/journal.pone.0048862)
Supplement: File S4 — Raw data for Fig 4 . (XLSX) [file pone.0048862.s004.xlsx]

## Sheet: info
	Figure Table	4
	Lambda	1000
	N	250
	K	5
	R	10
	B	20
	Tq	5

## Sheet: Fitness
	Gen	Summary Stats - Fitness - Repeated over 100 NK Landscapes
		BREEDER						Standard GA						Local Mating						Niching						EARL1						EARL2
		Mean	STD	Median	Q1	Q2	IQR	Mean	STD	Median	Q1	Q2	IQR	Mean	STD	Median	Q1	Q2	IQR	Mean	STD	Median	Q1	Q2	IQR	Mean	STD	Median	Q1	Q2	IQR	Mean	STD	Median	Q1	Q2	IQR
	0	0.558647	0.00590766	0.55846	0.553845	0.562269	0.0084241	0.558647	0.00590766	0.55846	0.553845	0.562269	0.0084241	0.558647	0.00590766	0.55846	0.553845	0.562269	0.0084241	0.558647	0.00590766	0.55846	0.553845	0.562269	0.0084241	0.558647	0.00590766	0.55846	0.553845	0.562269	0.0084241	0.558647	0.00590766	0.55846	0.553845	0.562269	0.0084241
	1	0.566903	0.00611354	0.566389	0.561816	0.571915	0.0100993	0.566903	0.00611354	0.566389	0.561816	0.571915	0.0100993	0.566903	0.00611354	0.566389	0.561816	0.571915	0.0100993	0.566903	0.00611354	0.566389	0.561816	0.571915	0.0100993	0.566903	0.00611354	0.566389	0.561816	0.571915	0.0100993	0.566903	0.00611354	0.566389	0.561816	0.571915	0.0100993
	2	0.573006	0.00530774	0.572384	0.569085	0.576419	0.00733321	0.573006	0.00530774	0.572384	0.569085	0.576419	0.00733321	0.573006	0.00530774	0.572384	0.569085	0.576419	0.00733321	0.573006	0.00530774	0.572384	0.569085	0.576419	0.00733321	0.573006	0.00530774	0.572384	0.569085	0.576419	0.00733321	0.573006	0.00530774	0.572384	0.569085	0.576419	0.00733321
	3	0.577464	0.0057486	0.57683	0.573853	0.58091	0.00705729	0.577464	0.0057486	0.57683	0.573853	0.58091	0.00705729	0.577464	0.0057486	0.57683	0.573853	0.58091	0.00705729	0.577464	0.0057486	0.57683	0.573853	0.58091	0.00705729	0.577464	0.0057486	0.57683	0.573853	0.58091	0.00705729	0.577464	0.0057486	0.57683	0.573853	0.58091	0.00705729
	4	0.583292	0.00657647	0.582372	0.578758	0.587239	0.00848173	0.583292	0.00657647	0.582372	0.578758	0.587239	0.00848173	0.583292	0.00657647	0.582372	0.578758	0.587239	0.00848173	0.583292	0.00657647	0.582372	0.578758	0.587239	0.00848173	0.583292	0.00657647	0.582372	0.578758	0.587239	0.00848173	0.583292	0.00657647	0.582372	0.578758	0.587239	0.00848173
	5	0.587446	0.00713217	0.586091	0.582697	0.590572	0.00787479	0.587446	0.00713217	0.586091	0.582697	0.590572	0.00787479	0.587446	0.00713217	0.586091	0.582697	0.590572	0.00787479	0.587446	0.00713217	0.586091	0.582697	0.590572	0.00787479	0.587446	0.00713217	0.586091	0.582697	0.590572	0.00787479	0.587446	0.00713217	0.586091	0.582697	0.590572	0.00787479
	6	0.591647	0.00701144	0.590071	0.585724	0.595878	0.0101539	0.591647	0.00701144	0.590071	0.585724	0.595878	0.0101539	0.591647	0.00701144	0.590071	0.585724	0.595878	0.0101539	0.591647	0.00701144	0.590071	0.585724	0.595878	0.0101539	0.591647	0.00701144	0.590071	0.585724	0.595878	0.0101539	0.591647	0.00701144	0.590071	0.585724	0.595878	0.0101539
	7	0.595257	0.00754739	0.594159	0.589982	0.599213	0.00923106	0.595257	0.00754739	0.594159	0.589982	0.599213	0.00923106	0.595257	0.00754739	0.594159	0.589982	0.599213	0.00923106	0.595257	0.00754739	0.594159	0.589982	0.599213	0.00923106	0.595257	0.00754739	0.594159	0.589982	0.599213	0.00923106	0.595257	0.00754739	0.594159	0.589982	0.599213	0.00923106
	8	0.599193	0.00817853	0.597555	0.593672	0.604509	0.010837	0.599193	0.00817853	0.597555	0.593672	0.604509	0.010837	0.599193	0.00817853	0.597555	0.593672	0.604509	0.010837	0.599193	0.00817853	0.597555	0.593672	0.604509	0.010837	0.599193	0.00817853	0.597555	0.593672	0.604509	0.010837	0.599193	0.00817853	0.597555	0.593672	0.604509	0.010837
	9	0.604275	0.00964864	0.603466	0.597591	0.609995	0.0124039	0.604275	0.00964864	0.603466	0.597591	0.609995	0.0124039	0.604275	0.00964864	0.603466	0.597591	0.609995	0.0124039	0.604275	0.00964864	0.603466	0.597591	0.609995	0.0124039	0.604275	0.00964864	0.603466	0.597591	0.609995	0.0124039	0.604275	0.00964864	0.603466	0.597591	0.609995	0.0124039
	10	0.60923	0.00986492	0.607939	0.602105	0.615213	0.0131083	0.60923	0.00986492	0.607939	0.602105	0.615213	0.0131083	0.60923	0.00986492	0.607939	0.602105	0.615213	0.0131083	0.60923	0.00986492	0.607939	0.602105	0.615213	0.0131083	0.60923	0.00986492	0.607939	0.602105	0.615213	0.0131083	0.60923	0.00986492	0.607939	0.602105	0.615213	0.0131083
	11	0.613998	0.0112471	0.61394	0.606457	0.620877	0.0144193	0.613998	0.0112471	0.61394	0.606457	0.620877	0.0144193	0.613998	0.0112471	0.61394	0.606457	0.620877	0.0144193	0.613998	0.0112471	0.61394	0.606457	0.620877	0.0144193	0.613998	0.0112471	0.61394	0.606457	0.620877	0.0144193	0.613998	0.0112471	0.61394	0.606457	0.620877	0.0144193
	12	0.619029	0.0128023	0.618294	0.61049	0.625704	0.0152138	0.619029	0.0128023	0.618294	0.61049	0.625704	0.0152138	0.619029	0.0128023	0.618294	0.61049	0.625704	0.0152138	0.619029	0.0128023	0.618294	0.61049	0.625704	0.0152138	0.619029	0.0128023	0.618294	0.61049	0.625704	0.0152138	0.619029	0.0128023	0.618294	0.61049	0.625704	0.0152138
	13	0.624416	0.0135772	0.622561	0.61546	0.635239	0.0197797	0.624416	0.0135772	0.622561	0.61546	0.635239	0.0197797	0.624416	0.0135772	0.622561	0.61546	0.635239	0.0197797	0.624416	0.0135772	0.622561	0.61546	0.635239	0.0197797	0.624416	0.0135772	0.622561	0.61546	0.635239	0.0197797	0.624416	0.0135772	0.622561	0.61546	0.635239	0.0197797
	14	0.628797	0.0133627	0.62786	0.620891	0.638467	0.0175758	0.628797	0.0133627	0.62786	0.620891	0.638467	0.0175758	0.628797	0.0133627	0.62786	0.620891	0.638467	0.0175758	0.628797	0.0133627	0.62786	0.620891	0.638467	0.0175758	0.628797	0.0133627	0.62786	0.620891	0.638467	0.0175758	0.628797	0.0133627	0.62786	0.620891	0.638467	0.0175758
	15	0.634688	0.0133495	0.634308	0.626652	0.643027	0.0163751	0.634688	0.0133495	0.634308	0.626652	0.643027	0.0163751	0.634688	0.0133495	0.634308	0.626652	0.643027	0.0163751	0.634688	0.0133495	0.634308	0.626652	0.643027	0.0163751	0.634688	0.0133495	0.634308	0.626652	0.643027	0.0163751	0.634688	0.0133495	0.634308	0.626652	0.643027	0.0163751
	16	0.63902	0.0140005	0.638683	0.630954	0.649859	0.0189059	0.63902	0.0140005	0.638683	0.630954	0.649859	0.0189059	0.63902	0.0140005	0.638683	0.630954	0.649859	0.0189059	0.63902	0.0140005	0.638683	0.630954	0.649859	0.0189059	0.63902	0.0140005	0.638683	0.630954	0.649859	0.0189059	0.63902	0.0140005	0.638683	0.630954	0.649859	0.0189059
	17	0.642246	0.0135146	0.642317	0.633685	0.651236	0.0175504	0.642246	0.0135146	0.642317	0.633685	0.651236	0.0175504	0.642246	0.0135146	0.642317	0.633685	0.651236	0.0175504	0.642246	0.0135146	0.642317	0.633685	0.651236	0.0175504	0.642246	0.0135146	0.642317	0.633685	0.651236	0.0175504	0.642246	0.0135146	0.642317	0.633685	0.651236	0.0175504
	18	0.644876	0.0127325	0.646171	0.637656	0.653666	0.01601	0.644876	0.0127325	0.646171	0.637656	0.653666	0.01601	0.644876	0.0127325	0.646171	0.637656	0.653666	0.01601	0.644876	0.0127325	0.646171	0.637656	0.653666	0.01601	0.644876	0.0127325	0.646171	0.637656	0.653666	0.01601	0.644876	0.0127325	0.646171	0.637656	0.653666	0.01601
	19	0.647146	0.0124627	0.648267	0.640724	0.655184	0.0144605	0.647146	0.0124627	0.648267	0.640724	0.655184	0.0144605	0.647146	0.0124627	0.648267	0.640724	0.655184	0.0144605	0.647146	0.0124627	0.648267	0.640724	0.655184	0.0144605	0.647146	0.0124627	0.648267	0.640724	0.655184	0.0144605	0.647146	0.0124627	0.648267	0.640724	0.655184	0.0144605
	20	0.649368	0.0119967	0.651408	0.642582	0.656703	0.0141207	0.649368	0.0119967	0.651408	0.642582	0.656703	0.0141207	0.649368	0.0119967	0.651408	0.642582	0.656703	0.0141207	0.649368	0.0119967	0.651408	0.642582	0.656703	0.0141207	0.649368	0.0119967	0.651408	0.642582	0.656703	0.0141207	0.649368	0.0119967	0.651408	0.642582	0.656703	0.0141207
	21	0.529955	0.0233194	0.531342	0.516751	0.546814	0.0300632	0.519457	0.0243829	0.523018	0.506168	0.534549	0.0283811	0.512087	0.0252166	0.51318	0.497654	0.530315	0.0326606	0.52191	0.0252981	0.523707	0.508396	0.537415	0.0290189	0.518456	0.0238169	0.520577	0.505502	0.531157	0.0256549	0.519451	0.0241687	0.521164	0.508574	0.532808	0.0242344
	22	0.546082	0.0219435	0.5486	0.530658	0.562451	0.0317932	0.535865	0.0223415	0.536785	0.519427	0.552803	0.0333758	0.522871	0.0239739	0.523197	0.510205	0.538874	0.0286687	0.540643	0.0232166	0.541987	0.527588	0.556299	0.0287119	0.536097	0.0228252	0.538248	0.522884	0.553183	0.0302996	0.536649	0.0233885	0.536976	0.52301	0.550565	0.0275555
	23	0.558067	0.0209037	0.560002	0.542475	0.573802	0.0313272	0.549699	0.021587	0.550272	0.534587	0.564368	0.0297808	0.531351	0.0231936	0.533719	0.51353	0.54874	0.0352098	0.553313	0.0216408	0.555086	0.540395	0.567002	0.0266063	0.550182	0.0208078	0.553267	0.537847	0.566516	0.0286693	0.549273	0.0223127	0.549208	0.537775	0.564294	0.0265186
	24	0.56746	0.0203966	0.570761	0.552889	0.58401	0.0311217	0.562522	0.0211334	0.563476	0.550128	0.577072	0.026944	0.542507	0.0219821	0.545354	0.52728	0.56048	0.0331996	0.565917	0.0223794	0.568537	0.550285	0.583401	0.0331155	0.560789	0.021	0.561796	0.547242	0.57795	0.0307081	0.561502	0.0232731	0.559597	0.546945	0.579094	0.0321493
	25	0.575375	0.0199099	0.577172	0.561282	0.591196	0.0299142	0.57283	0.0207029	0.57389	0.559467	0.589346	0.029879	0.54993	0.0215144	0.551199	0.53622	0.564675	0.0284545	0.575939	0.0200063	0.574546	0.563447	0.59193	0.0284839	0.571161	0.0213953	0.571324	0.556813	0.588615	0.0318026	0.570256	0.0211524	0.569318	0.556172	0.584755	0.0285833
	26	0.582886	0.0201171	0.584802	0.568845	0.599146	0.0303019	0.581175	0.0203668	0.581663	0.568274	0.594912	0.0266382	0.555802	0.0201248	0.55584	0.541262	0.571187	0.0299256	0.584381	0.0192036	0.585056	0.569182	0.596889	0.0277068	0.580565	0.0208117	0.581502	0.566867	0.597736	0.0308684	0.580411	0.0202409	0.57745	0.568308	0.595547	0.0272399
	27	0.58968	0.0196383	0.591748	0.576334	0.604706	0.0283714	0.589446	0.0208287	0.58828	0.574356	0.603394	0.0290388	0.561819	0.0207188	0.562473	0.545809	0.57704	0.0312304	0.59164	0.0193665	0.591784	0.58025	0.605261	0.0250106	0.58945	0.0200299	0.586787	0.57679	0.606831	0.0300407	0.589772	0.0211086	0.588508	0.577006	0.605157	0.0281506
	28	0.59569	0.0195895	0.597422	0.582426	0.609647	0.027221	0.598396	0.0204797	0.598411	0.585303	0.611951	0.0266484	0.567477	0.0193503	0.567132	0.553898	0.581675	0.0277773	0.59942	0.0190773	0.599382	0.585501	0.614718	0.0292172	0.597505	0.0201748	0.596122	0.583115	0.614217	0.0311019	0.597532	0.0204219	0.597589	0.585233	0.611444	0.0262103
	29	0.601288	0.0192689	0.603565	0.589002	0.614568	0.0255653	0.60554	0.0202391	0.606729	0.592347	0.617341	0.0249945	0.573332	0.0180408	0.571211	0.55997	0.587113	0.0271434	0.605403	0.0185482	0.605082	0.594343	0.61694	0.0225967	0.604632	0.0201571	0.603258	0.590518	0.619431	0.0289135	0.60569	0.0193559	0.604889	0.593791	0.6193	0.0255088
	30	0.606486	0.018822	0.609315	0.594658	0.618989	0.0243315	0.611815	0.0205285	0.610888	0.598421	0.624478	0.0260568	0.579287	0.0181085	0.577908	0.566859	0.591912	0.0250525	0.610383	0.0182423	0.610625	0.596747	0.623511	0.0267639	0.610604	0.0206664	0.610636	0.596025	0.625617	0.0295925	0.612046	0.0194454	0.60971	0.598754	0.625848	0.027094
	31	0.611453	0.0188367	0.614102	0.598996	0.624424	0.0254282	0.618657	0.0196358	0.619131	0.60503	0.630247	0.0252176	0.584262	0.017963	0.582852	0.572351	0.595791	0.0234396	0.613136	0.0172364	0.614004	0.6004	0.625609	0.0252096	0.617204	0.0203415	0.617259	0.603982	0.634232	0.0302497	0.618581	0.0191639	0.618199	0.60703	0.632963	0.0259332
	32	0.616076	0.0186137	0.618044	0.604997	0.6284	0.0234038	0.624404	0.0197458	0.624547	0.608548	0.638796	0.0302478	0.588241	0.0177499	0.587242	0.575948	0.602125	0.0261769	0.615042	0.016492	0.616408	0.601756	0.628897	0.0271415	0.62314	0.0204929	0.625494	0.607115	0.639778	0.0326636	0.623879	0.0186447	0.621147	0.610908	0.637774	0.0268661
	33	0.620076	0.0185693	0.621761	0.608989	0.631801	0.0228115	0.629659	0.0197025	0.631358	0.616953	0.642184	0.0252307	0.592748	0.0185325	0.5928	0.580092	0.607275	0.0271837	0.616096	0.0159351	0.616408	0.602811	0.628955	0.0261439	0.628738	0.0199538	0.628382	0.615241	0.643637	0.0283962	0.629572	0.0185844	0.628438	0.618052	0.641831	0.0237794
	34	0.623842	0.018436	0.625633	0.612169	0.635542	0.0233733	0.634702	0.01992	0.634603	0.620973	0.647041	0.0260683	0.597703	0.0185305	0.598485	0.586141	0.611622	0.0254812	0.616901	0.0157168	0.616758	0.6041	0.629031	0.024931	0.633408	0.020358	0.631292	0.619468	0.649033	0.0295655	0.634272	0.0178571	0.632635	0.621651	0.646686	0.0250355
	35	0.627547	0.0183249	0.62996	0.616014	0.638383	0.0223682	0.638557	0.0194176	0.639473	0.626358	0.650978	0.02462	0.601612	0.0176557	0.600951	0.588723	0.613908	0.0251854	0.617463	0.0156965	0.616758	0.604869	0.629179	0.0243098	0.6377	0.0198579	0.637405	0.623668	0.653197	0.0295291	0.638782	0.0175661	0.63743	0.6274	0.651956	0.0245563
	36	0.630784	0.0182448	0.632983	0.619417	0.64129	0.021873	0.643258	0.0191511	0.643248	0.631069	0.654431	0.0233621	0.605256	0.017761	0.606446	0.592238	0.616724	0.0244856	0.61766	0.0156409	0.617	0.604869	0.629179	0.0243098	0.641763	0.0198917	0.641142	0.628661	0.657016	0.0283553	0.642399	0.0175836	0.642216	0.629913	0.654721	0.0248081
	37	0.633812	0.0181075	0.636141	0.622313	0.643978	0.0216651	0.6461	0.0188972	0.646307	0.633332	0.65753	0.0241981	0.608804	0.0183625	0.609353	0.595803	0.621128	0.0253251	0.617882	0.0155847	0.617397	0.604905	0.629179	0.0242742	0.645389	0.0196578	0.643902	0.632768	0.659369	0.0266019	0.646179	0.017051	0.645727	0.633603	0.658909	0.0253058
	38	0.63652	0.0180363	0.63903	0.625944	0.647296	0.021352	0.649651	0.0184797	0.650255	0.636941	0.661595	0.0246538	0.611709	0.0178446	0.611903	0.598647	0.622959	0.0243122	0.617926	0.0155809	0.617397	0.604905	0.629179	0.0242742	0.648235	0.0194134	0.647136	0.637504	0.662352	0.0248476	0.64924	0.0166643	0.648895	0.638529	0.661028	0.0224997
	39	0.639283	0.0177814	0.6411	0.628128	0.649768	0.0216405	0.652151	0.0179389	0.651745	0.640661	0.66555	0.0248893	0.6152	0.0180641	0.61647	0.601709	0.629035	0.0273262	0.617974	0.0155462	0.617397	0.605367	0.629179	0.023812	0.651296	0.0192849	0.650557	0.639409	0.664412	0.0250032	0.652456	0.0162859	0.651524	0.64261	0.664614	0.0220041
	40	0.64149	0.0178052	0.642684	0.63008	0.652461	0.0223816	0.654754	0.0179965	0.654633	0.643199	0.667568	0.0243685	0.618093	0.0177309	0.619646	0.606358	0.629412	0.0230546	0.617974	0.0155462	0.617397	0.605367	0.629179	0.023812	0.654156	0.0189137	0.653371	0.641852	0.666801	0.024949	0.655068	0.0162786	0.654482	0.644955	0.666993	0.0220388
	41	0.643791	0.0176003	0.644933	0.631857	0.656028	0.0241711	0.6569	0.0175527	0.656643	0.646415	0.668332	0.0219171	0.6211	0.017748	0.6225	0.608336	0.631403	0.0230667	0.617974	0.0155462	0.617397	0.605367	0.629179	0.023812	0.656376	0.0186525	0.655383	0.643631	0.670049	0.0264176	0.657291	0.0162365	0.656419	0.648439	0.668422	0.0199838
	42	0.645809	0.0175738	0.647839	0.633832	0.657652	0.0238203	0.658922	0.0171902	0.659461	0.649298	0.670024	0.0207256	0.624035	0.0173559	0.624574	0.613056	0.633366	0.0203107	0.617974	0.0155462	0.617397	0.605367	0.629179	0.023812	0.658666	0.0183395	0.658666	0.6454	0.671467	0.0260669	0.659308	0.0163091	0.657986	0.650079	0.669793	0.0197141
	43	0.647825	0.0176185	0.64906	0.635508	0.659267	0.0237588	0.660732	0.01717	0.661666	0.650662	0.672437	0.0217741	0.626527	0.0172547	0.626721	0.614191	0.635612	0.0214208	0.617974	0.0155462	0.617397	0.605367	0.629179	0.023812	0.660447	0.0181753	0.660783	0.647713	0.673067	0.0253543	0.661495	0.0157601	0.659649	0.651815	0.671145	0.0193302
	44	0.649594	0.017586	0.650325	0.639516	0.661429	0.0219138	0.662366	0.0167251	0.663647	0.652995	0.673704	0.0207089	0.628938	0.0174781	0.630105	0.616587	0.640973	0.0243858	0.617976	0.0155439	0.617397	0.605367	0.629179	0.023812	0.662302	0.0180009	0.662489	0.650109	0.67523	0.0251214	0.663325	0.0156136	0.660847	0.65377	0.672423	0.0186526
	45	0.651382	0.0175716	0.653537	0.641811	0.663648	0.0218368	0.663838	0.0163757	0.664365	0.654114	0.675199	0.0210849	0.631102	0.0172814	0.63137	0.618528	0.64197	0.023442	0.617976	0.0155439	0.617397	0.605367	0.629179	0.023812	0.663948	0.0177012	0.6641	0.651641	0.677309	0.025668	0.664889	0.0155889	0.663149	0.655268	0.673929	0.018661
	46	0.653027	0.017734	0.654284	0.64259	0.664864	0.022274	0.665229	0.0161606	0.665997	0.655434	0.67595	0.0205158	0.633589	0.0169891	0.634707	0.621671	0.644413	0.0227419	0.617976	0.0155439	0.617397	0.605367	0.629179	0.023812	0.665188	0.0174967	0.665697	0.652508	0.678667	0.0261592	0.666314	0.0154931	0.665071	0.656788	0.675958	0.0191707
	47	0.65473	0.0174647	0.65559	0.644248	0.66767	0.0234214	0.666553	0.0158561	0.666898	0.657954	0.676622	0.0186682	0.635887	0.0169162	0.636073	0.62389	0.646058	0.0221677	0.617976	0.0155439	0.617397	0.605367	0.629179	0.023812	0.666358	0.0173379	0.666567	0.65365	0.680028	0.0263784	0.667619	0.0154314	0.666676	0.658041	0.677283	0.0192413
	48	0.656236	0.0175258	0.657768	0.64492	0.668475	0.0235548	0.667577	0.015768	0.668746	0.658284	0.678219	0.0199344	0.63818	0.0168469	0.638026	0.627576	0.64834	0.0207643	0.617976	0.0155439	0.617397	0.605367	0.629179	0.023812	0.667538	0.0173889	0.66815	0.65482	0.68131	0.0264894	0.668717	0.0154447	0.66807	0.65988	0.678686	0.0188054
	49	0.657606	0.0173994	0.659904	0.646143	0.670476	0.0243335	0.668631	0.0156829	0.66942	0.660136	0.679291	0.0191549	0.639998	0.0167509	0.639265	0.628337	0.649977	0.0216399	0.617976	0.0155439	0.617397	0.605367	0.629179	0.023812	0.668491	0.0172843	0.669335	0.655252	0.682307	0.0270553	0.669764	0.0154049	0.669264	0.660503	0.680821	0.0203178
	50	0.658821	0.0175588	0.661048	0.646933	0.671319	0.0243855	0.669521	0.0156882	0.670053	0.660844	0.680166	0.0193219	0.642401	0.0169982	0.642552	0.630503	0.651535	0.0210318	0.617976	0.0155439	0.617397	0.605367	0.629179	0.023812	0.669524	0.0171402	0.669809	0.656781	0.683865	0.0270841	0.670662	0.0152829	0.670423	0.660958	0.681408	0.0204503
	51	0.660077	0.0174998	0.662472	0.647486	0.672457	0.0249711	0.670448	0.0155922	0.67104	0.661195	0.681522	0.0203266	0.644	0.0169178	0.643417	0.631972	0.652648	0.0206755	0.617976	0.0155439	0.617397	0.605367	0.629179	0.023812	0.670587	0.0169228	0.671939	0.657271	0.68482	0.0275483	0.671579	0.0154038	0.671487	0.661274	0.682046	0.0207724
	52	0.661172	0.0176282	0.663642	0.649059	0.674558	0.0254985	0.671151	0.0155245	0.671782	0.661452	0.681999	0.0205469	0.645763	0.0168489	0.644765	0.633994	0.655629	0.0216356	0.617976	0.0155439	0.617397	0.605367	0.629179	0.023812	0.671434	0.0167683	0.672179	0.659044	0.684981	0.0259375	0.672378	0.0153255	0.672039	0.662598	0.682142	0.0195445
	53	0.662295	0.0175742	0.664999	0.649241	0.675549	0.0263072	0.671881	0.0156116	0.672707	0.662118	0.683075	0.0209569	0.647594	0.0166007	0.646061	0.635857	0.656822	0.0209654	0.617976	0.0155439	0.617397	0.605367	0.629179	0.023812	0.672297	0.0167288	0.673367	0.659579	0.685489	0.0259108	0.673218	0.0152354	0.672689	0.663163	0.682694	0.0195307
	54	0.663381	0.0174759	0.665728	0.650303	0.677317	0.027013	0.672506	0.0155286	0.673019	0.662802	0.683742	0.0209401	0.649142	0.0162178	0.648303	0.639029	0.658268	0.0192395	0.617976	0.0155439	0.617397	0.605367	0.629179	0.023812	0.673037	0.0166384	0.673972	0.660181	0.68625	0.0260692	0.67384	0.0152982	0.673145	0.66348	0.683183	0.0197025
	55	0.664197	0.0175407	0.665918	0.650968	0.678382	0.0274141	0.673078	0.0153705	0.674569	0.662899	0.684239	0.0213396	0.650725	0.0162433	0.650624	0.639667	0.660793	0.0211259	0.617976	0.0155439	0.617397	0.605367	0.629179	0.023812	0.673584	0.0165223	0.675196	0.660484	0.687265	0.0267817	0.674501	0.0152476	0.67381	0.664028	0.683845	0.019817
	56	0.665	0.0174424	0.667313	0.651739	0.679651	0.0279121	0.673596	0.0153606	0.674712	0.663553	0.684893	0.0213392	0.652383	0.0161387	0.652542	0.642565	0.661557	0.0189927	0.617976	0.0155439	0.617397	0.605367	0.629179	0.023812	0.674284	0.0166064	0.675559	0.660484	0.688341	0.0278576	0.675088	0.0152709	0.674848	0.664028	0.684388	0.0203595
	57	0.665635	0.0173802	0.667395	0.652373	0.679811	0.0274382	0.674121	0.0152577	0.67504	0.664173	0.685138	0.0209652	0.653877	0.0160377	0.654574	0.642565	0.663043	0.0204781	0.617976	0.0155439	0.617397	0.605367	0.629179	0.023812	0.674757	0.0166051	0.675847	0.660731	0.688804	0.0280736	0.675635	0.0152552	0.675478	0.664685	0.684653	0.0199681
	58	0.666326	0.0172675	0.66854	0.652768	0.680697	0.0279294	0.674609	0.0151131	0.675509	0.664499	0.685138	0.0206387	0.655214	0.0160689	0.654537	0.643706	0.663981	0.0202756	0.617976	0.0155439	0.617397	0.605367	0.629179	0.023812	0.675386	0.0166303	0.676086	0.661724	0.688804	0.0270807	0.676083	0.0152186	0.67565	0.665895	0.685037	0.019142
	59	0.666895	0.0173344	0.668551	0.653795	0.681607	0.0278123	0.675081	0.0150472	0.675593	0.664805	0.685218	0.0204138	0.65646	0.0161206	0.656319	0.644598	0.664906	0.0203076	0.617976	0.0155439	0.617397	0.605367	0.629179	0.023812	0.675875	0.0165617	0.676468	0.662908	0.689602	0.0266948	0.676522	0.0152844	0.675846	0.666618	0.685635	0.0190162
	60	0.667561	0.0172424	0.668693	0.655789	0.681799	0.0260096	0.675487	0.014962	0.676618	0.664805	0.685605	0.0208006	0.657859	0.0160452	0.657197	0.646577	0.666883	0.0203067	0.617976	0.0155439	0.617397	0.605367	0.629179	0.023812	0.676249	0.0165278	0.677234	0.663647	0.689602	0.0259558	0.676935	0.0153019	0.676367	0.666619	0.686754	0.0201348
	61	0.668174	0.0173687	0.668884	0.656677	0.68224	0.0255632	0.675917	0.0150292	0.676871	0.665214	0.685963	0.0207487	0.659058	0.0161473	0.659572	0.648637	0.667119	0.0184815	0.617976	0.0155439	0.617397	0.605367	0.629179	0.023812	0.676767	0.0165977	0.677429	0.664348	0.690093	0.0257447	0.677313	0.0153533	0.676367	0.666732	0.687122	0.0203907
	62	0.668741	0.017343	0.669599	0.657472	0.682453	0.0249812	0.676255	0.0148702	0.677056	0.666048	0.686427	0.0203788	0.660125	0.0160508	0.660775	0.650131	0.66842	0.0182887	0.617976	0.0155439	0.617397	0.605367	0.629179	0.023812	0.677122	0.0166625	0.677727	0.664348	0.690235	0.025887	0.677598	0.0153319	0.676509	0.667242	0.687317	0.0200754
	63	0.669289	0.0174148	0.669874	0.658422	0.682453	0.0240319	0.676526	0.0147731	0.677056	0.666048	0.686923	0.020875	0.661522	0.016131	0.661893	0.652018	0.669636	0.0176177	0.617976	0.0155439	0.617397	0.605367	0.629179	0.023812	0.677514	0.0167045	0.678131	0.664716	0.690376	0.0256602	0.678078	0.0153235	0.676862	0.667871	0.687545	0.0196738
	64	0.669613	0.0173593	0.670224	0.658422	0.682453	0.0240319	0.676822	0.014726	0.677466	0.66649	0.686931	0.0204415	0.662402	0.0158945	0.66366	0.653119	0.670307	0.0171878	0.617976	0.0155439	0.617397	0.605367	0.629179	0.023812	0.677949	0.0167591	0.678436	0.664848	0.690907	0.0260586	0.678408	0.0152231	0.677062	0.667871	0.687562	0.0196913
	65	0.669961	0.0173611	0.670854	0.658778	0.683105	0.0243269	0.67714	0.014712	0.677687	0.667183	0.687215	0.0200316	0.663446	0.0157359	0.664417	0.65394	0.670792	0.0168519	0.617976	0.0155439	0.617397	0.605367	0.629179	0.023812	0.678327	0.016824	0.679021	0.665153	0.69167	0.0265169	0.678684	0.0151365	0.678093	0.667871	0.687562	0.0196913
	66	0.67025	0.0173735	0.670854	0.659026	0.68482	0.0257941	0.677359	0.0147078	0.677932	0.667183	0.688055	0.0208718	0.664512	0.015916	0.664965	0.654844	0.672736	0.0178928	0.617976	0.0155439	0.617397	0.605367	0.629179	0.023812	0.678764	0.0168909	0.679415	0.665621	0.69167	0.0260486	0.679031	0.0150591	0.678362	0.668244	0.687856	0.0196119
	67	0.670591	0.017307	0.670854	0.659471	0.68482	0.025349	0.677642	0.0145348	0.67799	0.667183	0.688357	0.021174	0.665461	0.0159417	0.666766	0.655195	0.67368	0.0184851	0.617976	0.0155439	0.617397	0.605367	0.629179	0.023812	0.678992	0.0168749	0.679622	0.665966	0.693054	0.0270884	0.679223	0.0150791	0.678871	0.668244	0.687926	0.0196814
	68	0.671086	0.0170697	0.670854	0.659656	0.6852	0.0255442	0.677973	0.0144804	0.678063	0.667335	0.688717	0.0213822	0.666297	0.0158308	0.667029	0.656456	0.674102	0.0176463	0.617976	0.0155439	0.617397	0.605367	0.629179	0.023812	0.679219	0.0169659	0.67978	0.666349	0.693359	0.0270107	0.679434	0.0150487	0.679216	0.668244	0.688042	0.0197972
	69	0.671562	0.0169146	0.67133	0.660268	0.685704	0.0254361	0.678155	0.0144754	0.678063	0.667468	0.688746	0.0212786	0.667231	0.0158464	0.66847	0.656949	0.675449	0.0185004	0.617976	0.0155439	0.617397	0.605367	0.629179	0.023812	0.67947	0.0169014	0.679996	0.666706	0.693359	0.0266537	0.679675	0.014958	0.679404	0.668474	0.688492	0.020018
	70	0.67192	0.0168662	0.671661	0.6604	0.686555	0.026155	0.678352	0.0144129	0.679149	0.667677	0.68884	0.0211633	0.668139	0.0158493	0.669407	0.657918	0.676095	0.0181771	0.617976	0.0155439	0.617397	0.605367	0.629179	0.023812	0.679757	0.0169109	0.680059	0.667241	0.694024	0.0267825	0.679899	0.0150368	0.679404	0.668756	0.688776	0.0200202
	71	0.672142	0.0168742	0.672362	0.660925	0.686555	0.0256306	0.678539	0.0144805	0.679608	0.667677	0.68884	0.0211633	0.668868	0.0158097	0.669557	0.659421	0.676843	0.0174223	0.617976	0.0155439	0.617397	0.605367	0.629179	0.023812	0.679971	0.0169352	0.681045	0.667919	0.694024	0.026105	0.68014	0.0149736	0.679746	0.668964	0.688776	0.0198123
	72	0.672357	0.016888	0.673015	0.661072	0.686555	0.0254829	0.678745	0.0144838	0.679841	0.667677	0.68884	0.0211633	0.669585	0.015751	0.670177	0.660573	0.677694	0.0171211	0.617976	0.0155439	0.617397	0.605367	0.629179	0.023812	0.68026	0.0169489	0.681522	0.667919	0.694024	0.026105	0.680269	0.0149449	0.680088	0.669464	0.688776	0.019312
	73	0.672588	0.0168776	0.673065	0.661146	0.686555	0.0254092	0.678914	0.0144827	0.679841	0.668091	0.68884	0.0207494	0.670347	0.0158352	0.670732	0.661251	0.679084	0.0178334	0.617976	0.0155439	0.617397	0.605367	0.629179	0.023812	0.680425	0.0169671	0.681637	0.668175	0.694024	0.0258489	0.680538	0.0149782	0.680732	0.670465	0.689809	0.0193442
	74	0.672944	0.0168719	0.673151	0.661897	0.687309	0.0254119	0.679131	0.0145043	0.68013	0.668416	0.689055	0.0206392	0.671089	0.0156798	0.671625	0.663142	0.679232	0.01609	0.617981	0.0155418	0.617397	0.605367	0.629179	0.023812	0.68057	0.0169567	0.681643	0.668175	0.694024	0.0258489	0.68066	0.0149535	0.681074	0.670465	0.690372	0.0199067
	75	0.673235	0.0168171	0.673256	0.661903	0.687309	0.0254058	0.679243	0.0145212	0.68013	0.668416	0.689344	0.0209283	0.671764	0.0156477	0.672447	0.66358	0.680316	0.0167358	0.617981	0.0155418	0.617397	0.605367	0.629179	0.023812	0.680712	0.0169402	0.681662	0.668355	0.694028	0.0256731	0.680795	0.0149849	0.681362	0.670778	0.690511	0.0197329
	76	0.673499	0.0167696	0.673457	0.662449	0.687309	0.0248601	0.679444	0.0146264	0.68013	0.668416	0.689367	0.0209513	0.672467	0.0156553	0.673251	0.664051	0.680988	0.0169372	0.617981	0.0155418	0.617397	0.605367	0.629179	0.023812	0.680832	0.0169583	0.682062	0.66852	0.694028	0.0255081	0.680893	0.0149688	0.681468	0.670825	0.69056	0.0197351
	77	0.67374	0.0167052	0.673457	0.663338	0.687309	0.023971	0.679613	0.0145974	0.68013	0.668416	0.689367	0.0209513	0.673013	0.0156106	0.673881	0.664984	0.681459	0.0164752	0.617991	0.0155455	0.617397	0.605367	0.629179	0.023812	0.681112	0.016948	0.682062	0.668945	0.694028	0.0250834	0.681024	0.0149982	0.681468	0.670825	0.690805	0.01998
	78	0.673826	0.0166892	0.673941	0.663338	0.687309	0.023971	0.679729	0.0145647	0.68013	0.66888	0.689906	0.0210254	0.673669	0.0155792	0.674191	0.665871	0.681501	0.01563	0.618032	0.0155516	0.617397	0.605367	0.629179	0.023812	0.681234	0.0169161	0.682062	0.668945	0.694028	0.0250834	0.681154	0.0149207	0.681468	0.670825	0.69102	0.0201954
	79	0.673996	0.0166851	0.673941	0.663589	0.687309	0.0237207	0.679798	0.0146009	0.68013	0.66888	0.690219	0.021339	0.674343	0.0155711	0.674617	0.666813	0.682088	0.0152757	0.61813	0.0155226	0.617669	0.605367	0.629179	0.023812	0.681335	0.0169412	0.682413	0.669189	0.694276	0.025087	0.681235	0.0149474	0.681468	0.670825	0.691517	0.0206928
	80	0.674172	0.0166383	0.674802	0.66455	0.687309	0.0227589	0.67988	0.0146145	0.68013	0.669215	0.690219	0.0210043	0.674938	0.0154983	0.675766	0.667106	0.682351	0.0152449	0.618175	0.0155274	0.61851	0.605367	0.629617	0.02425	0.681438	0.0169584	0.68245	0.669189	0.694276	0.025087	0.681276	0.0149494	0.681468	0.670825	0.69155	0.0207252
	81	0.674289	0.016607	0.674995	0.664562	0.687309	0.0227471	0.680004	0.0146335	0.68013	0.669392	0.690433	0.0210415	0.675352	0.0154431	0.675893	0.66795	0.682556	0.0146062	0.6183	0.0156922	0.61851	0.605367	0.629698	0.0243312	0.681624	0.0169185	0.68245	0.669994	0.694276	0.0242822	0.681358	0.0149357	0.681528	0.670883	0.69155	0.0206668
	82	0.674438	0.0165759	0.675501	0.664562	0.687309	0.0227471	0.680064	0.0146306	0.68013	0.669392	0.690433	0.0210415	0.675983	0.0155109	0.676496	0.668855	0.683269	0.0144139	0.618486	0.0157789	0.618593	0.605367	0.629982	0.0246143	0.681652	0.0169301	0.682788	0.669994	0.694276	0.0242822	0.681549	0.0149758	0.682292	0.671416	0.69155	0.0201342
	83	0.674708	0.0165431	0.675597	0.664562	0.687309	0.0227471	0.680143	0.014633	0.68013	0.669392	0.690433	0.0210415	0.676407	0.0154428	0.676722	0.668934	0.683269	0.0143347	0.618657	0.015815	0.618864	0.605367	0.630194	0.0248264	0.681739	0.0169425	0.682788	0.670243	0.694276	0.0240333	0.681572	0.0149922	0.682292	0.671416	0.69162	0.0202045
	84	0.674882	0.0164436	0.676296	0.664575	0.687691	0.0231151	0.680246	0.0146333	0.68013	0.669754	0.690433	0.020679	0.676852	0.0154753	0.677163	0.669078	0.683908	0.0148302	0.618824	0.0159233	0.620058	0.605483	0.630369	0.0248857	0.681768	0.0169448	0.682788	0.670243	0.694276	0.0240333	0.681628	0.0150061	0.68261	0.671416	0.691739	0.020323
	85	0.675114	0.0163966	0.676881	0.665428	0.687691	0.0222623	0.680298	0.0146635	0.68013	0.67007	0.690677	0.020607	0.677355	0.0155213	0.677576	0.6699	0.684695	0.0147949	0.619109	0.0159823	0.620655	0.606606	0.630369	0.0237633	0.681829	0.0169274	0.683383	0.670243	0.694276	0.0240333	0.681756	0.0149272	0.683069	0.671429	0.691739	0.0203097
	86	0.6753	0.0163358	0.676881	0.665428	0.688274	0.0228461	0.68037	0.0146826	0.68013	0.670184	0.691257	0.0210736	0.677828	0.0154902	0.677894	0.670146	0.685003	0.0148562	0.619441	0.0161559	0.620655	0.606606	0.630718	0.0241118	0.682053	0.0167288	0.683383	0.670475	0.694276	0.0238015	0.681846	0.01491	0.683208	0.671429	0.691758	0.0203286
	87	0.675567	0.0162533	0.67793	0.665428	0.688407	0.0229789	0.680438	0.0146654	0.68013	0.670184	0.691257	0.0210736	0.678246	0.0154419	0.678297	0.670631	0.685469	0.0148375	0.619708	0.0163161	0.620655	0.606606	0.630718	0.0241118	0.682167	0.016758	0.683796	0.670475	0.694505	0.0240301	0.681896	0.0149135	0.683208	0.671429	0.691758	0.0203286
	88	0.67585	0.016082	0.67793	0.667019	0.688407	0.0213877	0.680473	0.0146563	0.68013	0.670635	0.691257	0.0206227	0.678691	0.0154851	0.678411	0.670631	0.686312	0.0156807	0.620132	0.0166948	0.620655	0.607065	0.631847	0.0247822	0.682189	0.0167472	0.683808	0.670475	0.694505	0.0240301	0.682037	0.0149216	0.683208	0.671594	0.692058	0.0204644
	89	0.676046	0.0160057	0.67793	0.667019	0.688407	0.0213877	0.680518	0.0146702	0.68013	0.670635	0.691313	0.0206785	0.67906	0.0155004	0.678561	0.670873	0.686237	0.0153642	0.620501	0.0169845	0.621566	0.607269	0.632392	0.0251225	0.682251	0.0167395	0.683808	0.670806	0.694505	0.0236992	0.68206	0.0149092	0.683208	0.671827	0.692058	0.0202313
	90	0.676215	0.016111	0.67793	0.667019	0.689258	0.0222381	0.680634	0.0144656	0.68013	0.670635	0.691313	0.0206785	0.679414	0.0155463	0.679117	0.670862	0.687035	0.0161735	0.62092	0.0172684	0.621566	0.607651	0.632829	0.0251773	0.682369	0.0168541	0.683808	0.670806	0.694505	0.0236992	0.682102	0.0149283	0.683208	0.671827	0.692058	0.0202313

## Sheet: Entropy
	Gen	Summary Stats - Entropy - Repeated over 100 NK Landscapes
		BREEDER						Standard GA						Local Mating						Niching						EARL1						EARL2
		Mean	STD	Median	Q1	Q2	IQR	Mean	STD	Median	Q1	Q2	IQR	Mean	STD	Median	Q1	Q2	IQR	Mean	STD	Median	Q1	Q2	IQR	Mean	STD	Median	Q1	Q2	IQR	Mean	STD	Median	Q1	Q2	IQR
	0	0.999279	6.02772e-05	0.999278	0.999239	0.999323	8.36873e-05	0.999279	6.02772e-05	0.999278	0.999239	0.999323	8.36873e-05	0.999279	6.02772e-05	0.999278	0.999239	0.999323	8.36873e-05	0.999279	6.02772e-05	0.999278	0.999239	0.999323	8.36873e-05	0.999279	6.02772e-05	0.999278	0.999239	0.999323	8.36873e-05	0.999279	6.02772e-05	0.999278	0.999239	0.999323	8.36873e-05
	1	0.994778	0.000489217	0.994762	0.994544	0.995047	0.000503059	0.994778	0.000489217	0.994762	0.994544	0.995047	0.000503059	0.994778	0.000489217	0.994762	0.994544	0.995047	0.000503059	0.994778	0.000489217	0.994762	0.994544	0.995047	0.000503059	0.994778	0.000489217	0.994762	0.994544	0.995047	0.000503059	0.994778	0.000489217	0.994762	0.994544	0.995047	0.000503059
	2	0.985535	0.00167312	0.985673	0.984412	0.986877	0.00246527	0.985535	0.00167312	0.985673	0.984412	0.986877	0.00246527	0.985535	0.00167312	0.985673	0.984412	0.986877	0.00246527	0.985535	0.00167312	0.985673	0.984412	0.986877	0.00246527	0.985535	0.00167312	0.985673	0.984412	0.986877	0.00246527	0.985535	0.00167312	0.985673	0.984412	0.986877	0.00246527
	3	0.975346	0.00317998	0.975851	0.972981	0.977432	0.00445088	0.975346	0.00317998	0.975851	0.972981	0.977432	0.00445088	0.975346	0.00317998	0.975851	0.972981	0.977432	0.00445088	0.975346	0.00317998	0.975851	0.972981	0.977432	0.00445088	0.975346	0.00317998	0.975851	0.972981	0.977432	0.00445088	0.975346	0.00317998	0.975851	0.972981	0.977432	0.00445088
	4	0.964005	0.00547266	0.965103	0.960432	0.967932	0.00750063	0.964005	0.00547266	0.965103	0.960432	0.967932	0.00750063	0.964005	0.00547266	0.965103	0.960432	0.967932	0.00750063	0.964005	0.00547266	0.965103	0.960432	0.967932	0.00750063	0.964005	0.00547266	0.965103	0.960432	0.967932	0.00750063	0.964005	0.00547266	0.965103	0.960432	0.967932	0.00750063
	5	0.950374	0.00999696	0.951801	0.945112	0.957827	0.0127147	0.950374	0.00999696	0.951801	0.945112	0.957827	0.0127147	0.950374	0.00999696	0.951801	0.945112	0.957827	0.0127147	0.950374	0.00999696	0.951801	0.945112	0.957827	0.0127147	0.950374	0.00999696	0.951801	0.945112	0.957827	0.0127147	0.950374	0.00999696	0.951801	0.945112	0.957827	0.0127147
	6	0.933431	0.0186681	0.936681	0.925686	0.94453	0.018844	0.933431	0.0186681	0.936681	0.925686	0.94453	0.018844	0.933431	0.0186681	0.936681	0.925686	0.94453	0.018844	0.933431	0.0186681	0.936681	0.925686	0.94453	0.018844	0.933431	0.0186681	0.936681	0.925686	0.94453	0.018844	0.933431	0.0186681	0.936681	0.925686	0.94453	0.018844
	7	0.912526	0.031594	0.920054	0.901113	0.930594	0.029481	0.912526	0.031594	0.920054	0.901113	0.930594	0.029481	0.912526	0.031594	0.920054	0.901113	0.930594	0.029481	0.912526	0.031594	0.920054	0.901113	0.930594	0.029481	0.912526	0.031594	0.920054	0.901113	0.930594	0.029481	0.912526	0.031594	0.920054	0.901113	0.930594	0.029481
	8	0.884973	0.0500141	0.897104	0.866914	0.914053	0.047139	0.884973	0.0500141	0.897104	0.866914	0.914053	0.047139	0.884973	0.0500141	0.897104	0.866914	0.914053	0.047139	0.884973	0.0500141	0.897104	0.866914	0.914053	0.047139	0.884973	0.0500141	0.897104	0.866914	0.914053	0.047139	0.884973	0.0500141	0.897104	0.866914	0.914053	0.047139
	9	0.848383	0.075972	0.867624	0.828136	0.900936	0.0728003	0.848383	0.075972	0.867624	0.828136	0.900936	0.0728003	0.848383	0.075972	0.867624	0.828136	0.900936	0.0728003	0.848383	0.075972	0.867624	0.828136	0.900936	0.0728003	0.848383	0.075972	0.867624	0.828136	0.900936	0.0728003	0.848383	0.075972	0.867624	0.828136	0.900936	0.0728003
	10	0.80652	0.101213	0.832754	0.785495	0.886402	0.100907	0.80652	0.101213	0.832754	0.785495	0.886402	0.100907	0.80652	0.101213	0.832754	0.785495	0.886402	0.100907	0.80652	0.101213	0.832754	0.785495	0.886402	0.100907	0.80652	0.101213	0.832754	0.785495	0.886402	0.100907	0.80652	0.101213	0.832754	0.785495	0.886402	0.100907
	11	0.762641	0.119651	0.786003	0.705434	0.862817	0.157383	0.762641	0.119651	0.786003	0.705434	0.862817	0.157383	0.762641	0.119651	0.786003	0.705434	0.862817	0.157383	0.762641	0.119651	0.786003	0.705434	0.862817	0.157383	0.762641	0.119651	0.786003	0.705434	0.862817	0.157383	0.762641	0.119651	0.786003	0.705434	0.862817	0.157383
	12	0.719881	0.131335	0.742323	0.621845	0.838054	0.216209	0.719881	0.131335	0.742323	0.621845	0.838054	0.216209	0.719881	0.131335	0.742323	0.621845	0.838054	0.216209	0.719881	0.131335	0.742323	0.621845	0.838054	0.216209	0.719881	0.131335	0.742323	0.621845	0.838054	0.216209	0.719881	0.131335	0.742323	0.621845	0.838054	0.216209
	13	0.68268	0.137147	0.705459	0.568656	0.80439	0.235734	0.68268	0.137147	0.705459	0.568656	0.80439	0.235734	0.68268	0.137147	0.705459	0.568656	0.80439	0.235734	0.68268	0.137147	0.705459	0.568656	0.80439	0.235734	0.68268	0.137147	0.705459	0.568656	0.80439	0.235734	0.68268	0.137147	0.705459	0.568656	0.80439	0.235734
	14	0.650015	0.136889	0.661165	0.534105	0.768605	0.2345	0.650015	0.136889	0.661165	0.534105	0.768605	0.2345	0.650015	0.136889	0.661165	0.534105	0.768605	0.2345	0.650015	0.136889	0.661165	0.534105	0.768605	0.2345	0.650015	0.136889	0.661165	0.534105	0.768605	0.2345	0.650015	0.136889	0.661165	0.534105	0.768605	0.2345
	15	0.622721	0.132058	0.61137	0.518698	0.738597	0.219899	0.622721	0.132058	0.61137	0.518698	0.738597	0.219899	0.622721	0.132058	0.61137	0.518698	0.738597	0.219899	0.622721	0.132058	0.61137	0.518698	0.738597	0.219899	0.622721	0.132058	0.61137	0.518698	0.738597	0.219899	0.622721	0.132058	0.61137	0.518698	0.738597	0.219899
	16	0.600286	0.124728	0.570741	0.498563	0.701306	0.202743	0.600286	0.124728	0.570741	0.498563	0.701306	0.202743	0.600286	0.124728	0.570741	0.498563	0.701306	0.202743	0.600286	0.124728	0.570741	0.498563	0.701306	0.202743	0.600286	0.124728	0.570741	0.498563	0.701306	0.202743	0.600286	0.124728	0.570741	0.498563	0.701306	0.202743
	17	0.583435	0.115553	0.545073	0.489162	0.669867	0.180705	0.583435	0.115553	0.545073	0.489162	0.669867	0.180705	0.583435	0.115553	0.545073	0.489162	0.669867	0.180705	0.583435	0.115553	0.545073	0.489162	0.669867	0.180705	0.583435	0.115553	0.545073	0.489162	0.669867	0.180705	0.583435	0.115553	0.545073	0.489162	0.669867	0.180705
	18	0.573054	0.105791	0.533308	0.483544	0.631238	0.147694	0.573054	0.105791	0.533308	0.483544	0.631238	0.147694	0.573054	0.105791	0.533308	0.483544	0.631238	0.147694	0.573054	0.105791	0.533308	0.483544	0.631238	0.147694	0.573054	0.105791	0.533308	0.483544	0.631238	0.147694	0.573054	0.105791	0.533308	0.483544	0.631238	0.147694
	19	0.568254	0.0941655	0.529914	0.493123	0.613221	0.120099	0.568254	0.0941655	0.529914	0.493123	0.613221	0.120099	0.568254	0.0941655	0.529914	0.493123	0.613221	0.120099	0.568254	0.0941655	0.529914	0.493123	0.613221	0.120099	0.568254	0.0941655	0.529914	0.493123	0.613221	0.120099	0.568254	0.0941655	0.529914	0.493123	0.613221	0.120099
	20	0.567223	0.0835025	0.531718	0.507019	0.594966	0.0879467	0.567223	0.0835025	0.531718	0.507019	0.594966	0.0879467	0.567223	0.0835025	0.531718	0.507019	0.594966	0.0879467	0.567223	0.0835025	0.531718	0.507019	0.594966	0.0879467	0.567223	0.0835025	0.531718	0.507019	0.594966	0.0879467	0.567223	0.0835025	0.531718	0.507019	0.594966	0.0879467
	21	0.0366329	0.00108551	0.0365737	0.035904	0.0372913	0.00138738	0.567827	0.0745824	0.535064	0.514427	0.592336	0.0779097	0.570832	0.0778568	0.538504	0.516003	0.595491	0.0794879	0.548028	0.0801485	0.516174	0.49267	0.575253	0.0825832	0.568012	0.0746077	0.535396	0.515298	0.590551	0.0752528	0.568023	0.0745535	0.535609	0.515439	0.593027	0.0775881
	22	0.0368618	0.0010739	0.0368932	0.0359901	0.0376814	0.00169135	0.539734	0.0679773	0.511432	0.492749	0.561138	0.0683894	0.562257	0.074794	0.531627	0.508879	0.589221	0.0803412	0.522158	0.0748134	0.493978	0.472182	0.550423	0.0782413	0.54015	0.0686268	0.510081	0.492924	0.560121	0.0671969	0.540303	0.0681991	0.514344	0.49326	0.563991	0.0707308
	23	0.0367025	0.00107099	0.036823	0.0360146	0.0373933	0.00137873	0.501733	0.0629132	0.484206	0.46484	0.518496	0.0536554	0.5527	0.0717743	0.524109	0.503215	0.58073	0.0775154	0.493747	0.0698451	0.471454	0.449421	0.514916	0.0654958	0.501646	0.06071	0.482912	0.465469	0.514756	0.0492878	0.503193	0.0618379	0.482991	0.466659	0.521809	0.0551496
	24	0.0368149	0.00109536	0.036694	0.0361772	0.0374523	0.0012751	0.464653	0.0618842	0.455704	0.431878	0.483891	0.052013	0.54205	0.0686131	0.515089	0.49574	0.570035	0.0742951	0.463433	0.0668364	0.447677	0.425912	0.486175	0.0602633	0.458633	0.0697978	0.451529	0.435012	0.475183	0.0401709	0.463122	0.0648892	0.450949	0.431795	0.485119	0.0533238
	25	0.0367653	0.00114791	0.0366794	0.0359391	0.0375078	0.00156867	0.428722	0.0708634	0.424124	0.397756	0.455709	0.0579526	0.531249	0.0657202	0.505431	0.486183	0.561644	0.0754613	0.435502	0.0666609	0.419145	0.396036	0.460122	0.0640867	0.423574	0.0711421	0.425926	0.404555	0.448428	0.0438723	0.423678	0.069805	0.41719	0.397337	0.454018	0.056681
	26	0.036967	0.000970226	0.0369844	0.0363135	0.037587	0.00127355	0.393156	0.0700516	0.394808	0.358228	0.429173	0.0709452	0.520506	0.0630602	0.496082	0.478547	0.551679	0.0731317	0.407956	0.0632046	0.39187	0.373212	0.429124	0.0559119	0.390803	0.0663438	0.391435	0.363416	0.419679	0.056263	0.383704	0.072038	0.387814	0.352341	0.417442	0.0651011
	27	0.0368487	0.00106578	0.0368617	0.0361528	0.0374003	0.00124743	0.359513	0.0680694	0.362573	0.32324	0.402302	0.0790614	0.509914	0.0609542	0.486294	0.46806	0.533736	0.0656757	0.382175	0.058994	0.370556	0.349927	0.403172	0.0532452	0.355862	0.0671523	0.35863	0.321061	0.394867	0.0738061	0.34675	0.0770095	0.358587	0.312551	0.381783	0.0692329
	28	0.036883	0.00106878	0.0368599	0.0360819	0.0375767	0.00149478	0.328397	0.0656932	0.332541	0.296	0.36876	0.0727606	0.498903	0.0592453	0.478654	0.457264	0.526377	0.0691139	0.361123	0.0540641	0.351434	0.326683	0.382876	0.0561936	0.323659	0.064028	0.326673	0.285722	0.359439	0.0737169	0.319378	0.073484	0.328481	0.284254	0.360914	0.0766601
	29	0.0367895	0.00108348	0.0368109	0.0361085	0.0375634	0.00145495	0.300431	0.060712	0.303392	0.270886	0.339383	0.0684969	0.487928	0.0578412	0.46787	0.44898	0.515949	0.0669695	0.345433	0.0475383	0.334498	0.313876	0.363729	0.0498529	0.29281	0.0584316	0.297123	0.263246	0.327271	0.0640249	0.288013	0.0653637	0.295958	0.253384	0.331877	0.0784925
	30	0.0365403	0.00097357	0.0366097	0.0358034	0.037172	0.0013686	0.275977	0.058792	0.281023	0.241033	0.313453	0.0724199	0.477027	0.0571538	0.45767	0.442044	0.501087	0.0590423	0.338341	0.0393737	0.326257	0.31373	0.352893	0.0391623	0.265209	0.0543866	0.270175	0.238103	0.299075	0.0609717	0.259757	0.0614273	0.260929	0.225289	0.304277	0.0789885
	31	0.0369144	0.000983851	0.0369323	0.0363113	0.037487	0.00117576	0.255576	0.059147	0.258155	0.217915	0.287085	0.0691701	0.466259	0.0562608	0.447187	0.432001	0.49138	0.0593787	0.340022	0.0312597	0.332492	0.322207	0.343973	0.0217663	0.242458	0.0516906	0.241509	0.212723	0.273874	0.0611501	0.233612	0.0591444	0.239814	0.191635	0.271632	0.0799975
	32	0.0368668	0.00103923	0.0368573	0.0361477	0.0376221	0.00147441	0.234912	0.0569879	0.240034	0.193751	0.265653	0.0719017	0.455055	0.0561123	0.436807	0.420121	0.475429	0.0553083	0.347908	0.0230788	0.342392	0.334876	0.349653	0.0147769	0.220682	0.049404	0.219645	0.194751	0.254771	0.0600204	0.21225	0.0550266	0.214608	0.177302	0.245298	0.0679956
	33	0.0367231	0.000958714	0.0367988	0.0359252	0.0373442	0.00141902	0.214321	0.0547827	0.212883	0.176861	0.243465	0.0666033	0.443885	0.0562784	0.427339	0.411696	0.462696	0.0509996	0.360005	0.0165986	0.356447	0.351511	0.362395	0.0108845	0.201764	0.0480666	0.197265	0.171785	0.232534	0.0607496	0.193322	0.0512192	0.1934	0.157978	0.226723	0.0687455
	34	0.0368435	0.000988586	0.0369409	0.036247	0.0373711	0.00112412	0.19388	0.0524639	0.195219	0.154929	0.223399	0.06847	0.432316	0.0556355	0.416225	0.399164	0.450096	0.0509322	0.375108	0.0119498	0.372327	0.368413	0.378285	0.0098713	0.183964	0.0455608	0.182412	0.15407	0.211838	0.0577686	0.175167	0.047525	0.17145	0.138382	0.202353	0.0639717
	35	0.0368061	0.000904907	0.0367687	0.0361619	0.0374818	0.00131989	0.173792	0.0488636	0.173114	0.139921	0.203197	0.0632754	0.420422	0.0552695	0.406927	0.387827	0.437059	0.049232	0.390547	0.00864115	0.389361	0.384534	0.393911	0.00937757	0.167385	0.042754	0.165069	0.135059	0.197233	0.0621745	0.157715	0.0442506	0.153943	0.120816	0.180636	0.0598205
	36	0.0368537	0.000992191	0.0367703	0.0362558	0.03767	0.00141426	0.153389	0.0411741	0.151261	0.12186	0.180625	0.058765	0.408387	0.0554934	0.39365	0.376424	0.425767	0.0493426	0.407232	0.0068366	0.405824	0.403103	0.411189	0.00808633	0.150571	0.0412276	0.147795	0.11812	0.180343	0.0622236	0.14127	0.0406629	0.137819	0.1125	0.161649	0.0491488
	37	0.0368181	0.00094305	0.0368649	0.0361378	0.0375294	0.00139157	0.135636	0.0399011	0.132894	0.109383	0.15915	0.0497676	0.39612	0.0563435	0.385908	0.36308	0.412761	0.0496809	0.424269	0.00621999	0.423593	0.420034	0.427719	0.00768488	0.134952	0.0393422	0.132029	0.105378	0.163628	0.05825	0.128156	0.0386546	0.126097	0.0990426	0.1481	0.0490575
	38	0.0366927	0.00107275	0.0364995	0.0359704	0.0374155	0.0014451	0.121983	0.0386445	0.117082	0.0980822	0.143467	0.0453844	0.384188	0.0575037	0.375445	0.34815	0.400505	0.0523547	0.441919	0.0055313	0.441034	0.438744	0.444951	0.00620751	0.12042	0.0376352	0.116557	0.0914666	0.149978	0.0585119	0.115839	0.0368486	0.11208	0.0924335	0.1338	0.0413668
	39	0.0368153	0.00104176	0.0367543	0.0360808	0.0375079	0.00142711	0.109483	0.0383639	0.104855	0.0870489	0.128245	0.0411957	0.37266	0.0592026	0.362493	0.334806	0.390428	0.0556223	0.459318	0.00529457	0.45883	0.455194	0.4628	0.00760596	0.107521	0.0348964	0.103211	0.0819291	0.134384	0.0524549	0.103447	0.0339035	0.0981925	0.0800145	0.12083	0.0408155
	40	0.0366861	0.000950975	0.0366068	0.0360667	0.0373365	0.00126987	0.0964444	0.0354356	0.093843	0.0767292	0.113312	0.0365824	0.361072	0.0609216	0.350887	0.322843	0.382865	0.0600214	0.476633	0.00511483	0.475911	0.473422	0.479623	0.0062015	0.0958145	0.031833	0.0919594	0.0732076	0.119379	0.046171	0.0917459	0.0304562	0.0899438	0.0693833	0.107473	0.0380893
	41	0.0367869	0.00103316	0.0368396	0.0361066	0.0374922	0.00138561	0.0857228	0.0334558	0.0810833	0.0672413	0.103091	0.0358496	0.34993	0.0625936	0.336668	0.312772	0.37129	0.0585185	0.493607	0.00460185	0.493885	0.48983	0.49639	0.0065604	0.0850814	0.0296872	0.0813041	0.0640561	0.104204	0.040148	0.0817168	0.0266825	0.0790346	0.0629714	0.0986135	0.035642
	42	0.0368773	0.00105691	0.0369542	0.0360559	0.0375799	0.00152398	0.0771266	0.0324748	0.07174	0.0589327	0.0907433	0.0318106	0.339238	0.0635918	0.324463	0.300052	0.362365	0.0623123	0.510257	0.00455476	0.509736	0.507027	0.513387	0.00636063	0.0761015	0.0264688	0.0727329	0.0545997	0.0944333	0.0398336	0.072413	0.0240138	0.0708722	0.0566084	0.0852774	0.028669
	43	0.0369271	0.000947125	0.036922	0.036225	0.0375536	0.00132861	0.0698498	0.0338601	0.0655788	0.051578	0.0826678	0.0310898	0.329013	0.0646213	0.320406	0.288291	0.35621	0.0679189	0.527056	0.00479405	0.52647	0.523208	0.530568	0.00735988	0.0688377	0.0231746	0.0660949	0.05034	0.0849677	0.0346277	0.064348	0.0220639	0.0617816	0.049577	0.0725015	0.0229245
	44	0.036819	0.000943295	0.0368545	0.0362133	0.0375684	0.00135512	0.0620955	0.0280487	0.0575484	0.0468482	0.0751337	0.0282855	0.3182	0.0652917	0.310646	0.272374	0.346776	0.0744021	0.543827	0.00452128	0.543413	0.540124	0.546592	0.00646823	0.0614456	0.0209535	0.0588354	0.0479122	0.0734086	0.0254964	0.056798	0.0205568	0.0545762	0.0422963	0.0668088	0.0245125
	45	0.0366772	0.00087794	0.0367505	0.0359755	0.0372474	0.00127193	0.0546846	0.019915	0.0513706	0.040348	0.064488	0.02414	0.307724	0.0652827	0.297702	0.256386	0.336318	0.0799319	0.559851	0.00433734	0.559505	0.556412	0.562494	0.00608273	0.0544979	0.0174998	0.0546122	0.0435289	0.0659729	0.022444	0.0508337	0.0194614	0.0483964	0.037918	0.0613942	0.0234761
	46	0.0369683	0.000948728	0.0369716	0.0362173	0.0376135	0.00139624	0.048542	0.0185969	0.0463552	0.0355907	0.0596571	0.0240664	0.297575	0.0650234	0.292568	0.245528	0.327299	0.0817706	0.575765	0.004214	0.575341	0.572376	0.579024	0.00664784	0.0486419	0.0150691	0.0477526	0.036284	0.0608245	0.0245405	0.0466776	0.018137	0.0439463	0.0339781	0.0562361	0.022258
	47	0.0367869	0.0011064	0.0368633	0.0360197	0.0376225	0.00160277	0.0450759	0.0169469	0.0441969	0.0337713	0.0530054	0.0192341	0.288027	0.0645306	0.286642	0.239868	0.321941	0.0820727	0.591628	0.00449641	0.591147	0.588384	0.594804	0.00641972	0.0446031	0.0137876	0.0450467	0.0343783	0.0538958	0.0195174	0.0426927	0.0163013	0.0405304	0.0299194	0.0513089	0.0213895
	48	0.0368265	0.00093711	0.0369521	0.0360286	0.0374562	0.00142753	0.041082	0.0152092	0.0397065	0.0305347	0.0486347	0.0181	0.278106	0.0649663	0.276183	0.231927	0.314157	0.08223	0.606755	0.00391316	0.606051	0.604316	0.609486	0.00517066	0.0398491	0.0126581	0.0388791	0.0295104	0.0494451	0.0199347	0.039315	0.0150678	0.0370899	0.0290729	0.0468111	0.0177382
	49	0.03677	0.00102899	0.0366977	0.0361535	0.0374265	0.00127297	0.0371032	0.0140212	0.0343132	0.0267788	0.0450942	0.0183154	0.268247	0.065532	0.264611	0.218456	0.306926	0.0884698	0.622186	0.0042852	0.622317	0.619184	0.625284	0.00610024	0.0365671	0.0120926	0.0341684	0.0278994	0.0450493	0.0171499	0.036217	0.0139712	0.0337991	0.0274076	0.0438272	0.0164196
	50	0.0369072	0.00103243	0.0368894	0.0361643	0.037642	0.00147762	0.0334837	0.0122478	0.0306906	0.024661	0.0424124	0.0177514	0.258935	0.0664538	0.259252	0.206717	0.299636	0.0929186	0.636527	0.00441691	0.636509	0.633413	0.639445	0.00603193	0.0340344	0.0120844	0.0329981	0.0241996	0.0428681	0.0186684	0.032925	0.0129825	0.0297791	0.023768	0.0403765	0.0166084
	51	0.0368845	0.00103249	0.0369392	0.0361028	0.0376164	0.00151361	0.0307107	0.0110447	0.0283222	0.0217524	0.0379609	0.0162084	0.250283	0.0675315	0.249481	0.198655	0.293027	0.0943724	0.65093	0.00432301	0.651055	0.64818	0.653649	0.00546989	0.033034	0.0114163	0.0326625	0.0247267	0.040132	0.0154053	0.0307581	0.0123539	0.0290285	0.0229443	0.0343172	0.011373
	52	0.0368779	0.0010605	0.0368388	0.0362447	0.0376348	0.0013901	0.0289246	0.0104188	0.027913	0.0223066	0.0341903	0.0118837	0.242594	0.0685788	0.237238	0.192705	0.290289	0.0975835	0.66478	0.00399842	0.664846	0.662109	0.667152	0.0050428	0.0311798	0.0104738	0.0302018	0.0224563	0.0393116	0.0168553	0.0289811	0.0110403	0.027488	0.0221925	0.0335787	0.0113862
	53	0.0368146	0.000914054	0.0368634	0.0362482	0.0373962	0.00114793	0.0270578	0.0096222	0.0260152	0.0210169	0.0307938	0.00977694	0.234994	0.0695503	0.224964	0.182905	0.283095	0.10019	0.678193	0.00414614	0.678014	0.675348	0.681009	0.00566101	0.0295285	0.00946968	0.0277611	0.0223539	0.0352979	0.012944	0.0275408	0.0103899	0.0256943	0.0209311	0.0327962	0.0118651
	54	0.0366075	0.000868922	0.0365149	0.0359967	0.037161	0.00116433	0.0262311	0.00943119	0.0256036	0.0188592	0.0319361	0.0130769	0.227688	0.06997	0.216194	0.175013	0.278943	0.103931	0.691535	0.00413202	0.691438	0.688494	0.694176	0.0056817	0.0279004	0.00887959	0.0274135	0.0221623	0.0323726	0.0102103	0.02667	0.00964635	0.0247238	0.0197288	0.0319438	0.012215
	55	0.0368958	0.00100301	0.0368496	0.0362646	0.0375753	0.00131069	0.0246784	0.00896829	0.0227914	0.0171936	0.030833	0.0136394	0.220984	0.0703677	0.209775	0.167696	0.274199	0.106502	0.704047	0.00408869	0.703987	0.701577	0.706407	0.00483008	0.0262186	0.00865939	0.0260562	0.020909	0.0310373	0.0101283	0.0250998	0.00850714	0.024729	0.0191893	0.0299432	0.0107539
	56	0.0369302	0.000969104	0.0370418	0.0362951	0.0375559	0.00126076	0.0235467	0.00769235	0.0223698	0.017192	0.0291218	0.0119298	0.213826	0.0700955	0.202167	0.159957	0.26854	0.108583	0.716609	0.00447893	0.716318	0.713791	0.719186	0.00539435	0.0247345	0.00835994	0.0238116	0.0185595	0.0300409	0.0114814	0.0239815	0.00857521	0.0229573	0.0171661	0.0303591	0.013193
	57	0.0368103	0.00106718	0.0368655	0.0361218	0.037383	0.00126128	0.0228212	0.00737185	0.0219428	0.0173908	0.0277978	0.010407	0.207592	0.0697528	0.196328	0.153804	0.257829	0.104025	0.728495	0.00455959	0.728473	0.725554	0.730885	0.00533164	0.0230527	0.00769639	0.0209086	0.0178009	0.0283684	0.0105675	0.0224565	0.00771957	0.0208692	0.0165104	0.0266951	0.0101848
	58	0.0368831	0.000907958	0.0369198	0.0362275	0.0375984	0.00137089	0.022146	0.00754379	0.0214916	0.0157458	0.0272732	0.0115274	0.200938	0.0691887	0.185352	0.146013	0.255904	0.10989	0.740557	0.00449061	0.740785	0.737833	0.743296	0.00546261	0.0228207	0.0080632	0.0221985	0.0164189	0.0278651	0.0114462	0.0216117	0.0076167	0.0205979	0.0150043	0.0262819	0.0112776
	59	0.0366871	0.00105352	0.0365965	0.0359838	0.0373694	0.00138562	0.021281	0.00751689	0.0197816	0.0148003	0.0274221	0.0126217	0.194814	0.0681642	0.177689	0.140349	0.250121	0.109772	0.751728	0.00494373	0.751682	0.748162	0.754991	0.00682859	0.022055	0.00753417	0.0216688	0.0159574	0.0260471	0.0100897	0.0203114	0.00669817	0.0193957	0.0149913	0.0241222	0.00913091
	60	0.0367098	0.00110191	0.0366969	0.0358743	0.0375813	0.001707	0.0205806	0.007122	0.018789	0.0148048	0.0256062	0.0108015	0.188751	0.0673465	0.172898	0.132795	0.244043	0.111248	0.762378	0.00517999	0.762012	0.75906	0.766132	0.0070718	0.021429	0.00730757	0.020181	0.0155125	0.0253735	0.00986092	0.0195857	0.00706829	0.018001	0.013699	0.0233111	0.00961211
	61	0.0367693	0.00100174	0.0366831	0.0361119	0.0374392	0.00132731	0.0197943	0.00747044	0.0178095	0.0135737	0.0233758	0.00980213	0.182558	0.0662286	0.17087	0.12729	0.236847	0.109557	0.772969	0.00540576	0.772959	0.76947	0.776158	0.00668757	0.0204463	0.00748093	0.0178973	0.0140144	0.0257894	0.011775	0.0193517	0.00641473	0.0181395	0.0134941	0.0228067	0.00931256
	62	0.0369279	0.000886105	0.0369106	0.0362445	0.0376335	0.00138908	0.0191274	0.00733717	0.0167325	0.0132916	0.0232062	0.00991459	0.176499	0.0647168	0.162691	0.122249	0.228729	0.106479	0.783496	0.00519841	0.783005	0.779628	0.786968	0.0073409	0.0197252	0.00682326	0.0188356	0.0136382	0.0230754	0.00943721	0.0184276	0.00602456	0.0166176	0.013432	0.0215676	0.00813558
	63	0.0368149	0.00107189	0.0369096	0.0362821	0.0376163	0.00133419	0.018427	0.00644649	0.016772	0.0131683	0.0218013	0.00863301	0.171	0.0633153	0.156207	0.117186	0.218169	0.100983	0.792972	0.0052994	0.792635	0.789576	0.796681	0.00710432	0.0193272	0.00694509	0.017485	0.014113	0.0225735	0.00846046	0.0181247	0.00623177	0.0164355	0.0133762	0.0212676	0.00789146
	64	0.0369069	0.00104082	0.0368842	0.0362417	0.037476	0.00123437	0.0180121	0.00638846	0.0157547	0.0132121	0.0203286	0.00711645	0.165241	0.0620142	0.152348	0.111785	0.21269	0.100905	0.802194	0.00544715	0.802425	0.798929	0.805476	0.00654676	0.0186965	0.00655866	0.0173084	0.0135912	0.021523	0.00793181	0.0168916	0.00579143	0.0147357	0.0127899	0.0192276	0.00643776
	65	0.0366443	0.00100039	0.0367941	0.035908	0.037403	0.00149504	0.0174869	0.00630399	0.0152722	0.0130997	0.0205393	0.0074396	0.15977	0.0609277	0.148673	0.108021	0.204986	0.096965	0.810625	0.00574561	0.81072	0.806757	0.814163	0.00740615	0.018526	0.00633764	0.0173458	0.013555	0.0209102	0.00735526	0.0168166	0.00523059	0.0144794	0.0131795	0.0192545	0.00607495
	66	0.0370238	0.001089	0.0368994	0.0363214	0.0378012	0.00147981	0.0167587	0.00605512	0.0146159	0.0127695	0.0180713	0.00530185	0.154793	0.0600917	0.139837	0.106069	0.1985	0.0924303	0.818627	0.0059209	0.818794	0.815411	0.82243	0.00701914	0.0178259	0.00553961	0.0160557	0.0134174	0.0206638	0.00724642	0.016655	0.00519295	0.0148986	0.013227	0.0183171	0.00509018
	67	0.036917	0.000961926	0.0367537	0.0362214	0.0375947	0.00137338	0.0168328	0.00568125	0.0146357	0.0129148	0.0196105	0.00669575	0.15027	0.0595085	0.135261	0.101485	0.192715	0.09123	0.82596	0.00628146	0.826284	0.822388	0.830424	0.00803594	0.017813	0.00587714	0.0161741	0.0132263	0.0207865	0.00756024	0.0162118	0.00474067	0.0145081	0.0125252	0.0186673	0.00614204
	68	0.0368041	0.000973499	0.036764	0.036159	0.0374202	0.00126121	0.0167798	0.00583779	0.0146768	0.012614	0.0196988	0.00708488	0.145722	0.0594596	0.125304	0.0987674	0.189646	0.0908784	0.831777	0.00654826	0.832453	0.827788	0.836229	0.00844111	0.0172012	0.00572819	0.0155105	0.0129353	0.0191096	0.00617434	0.016196	0.00468517	0.0146987	0.0124933	0.01792	0.00542666
	69	0.0368276	0.00112448	0.036905	0.0360814	0.0375674	0.00148603	0.0156005	0.00500714	0.0138226	0.0124565	0.0170826	0.00462612	0.141329	0.0598434	0.121375	0.0959525	0.173091	0.0771387	0.836736	0.00743743	0.83748	0.831115	0.842425	0.0113105	0.016166	0.00510494	0.0143307	0.0126262	0.017942	0.00531579	0.015335	0.00438189	0.013275	0.0122836	0.0171898	0.00490623
	70	0.0365963	0.0011354	0.0365892	0.0358544	0.0372343	0.00137994	0.0155645	0.00507679	0.0138705	0.0124135	0.0170268	0.00461334	0.137372	0.0599114	0.117149	0.0940187	0.162783	0.0687644	0.84036	0.0082926	0.840837	0.834871	0.846108	0.0112375	0.0157404	0.00444645	0.0140676	0.0123529	0.017571	0.00521805	0.0157993	0.00464452	0.013618	0.0124602	0.0178994	0.00543917
	71	0.0369375	0.00111548	0.037015	0.0362517	0.0375719	0.0013202	0.0153889	0.00529287	0.0135693	0.012186	0.0164827	0.00429666	0.133298	0.0600081	0.113974	0.0908402	0.157793	0.0669523	0.841972	0.0105517	0.84311	0.835392	0.849552	0.0141605	0.0152993	0.00429765	0.0138635	0.0124552	0.0162361	0.00378096	0.0153649	0.00436663	0.0133908	0.0124438	0.0176217	0.00517793
	72	0.0366456	0.00108383	0.0366588	0.0360294	0.0372068	0.0011774	0.0152107	0.00455638	0.0132676	0.0123896	0.0165803	0.00419068	0.129426	0.0598092	0.110157	0.0866453	0.155102	0.0684569	0.841871	0.0121508	0.842291	0.834866	0.850527	0.0156603	0.0154373	0.00480133	0.0137176	0.0125802	0.0169597	0.00437944	0.0151543	0.00407217	0.0136114	0.0123981	0.0168669	0.00446884
	73	0.0368055	0.00103637	0.0367793	0.0361318	0.0373286	0.00119681	0.0152363	0.00426119	0.0134515	0.0124727	0.0160198	0.00354707	0.125536	0.0598452	0.10808	0.0815263	0.153057	0.0715304	0.839815	0.0145719	0.842538	0.83022	0.850821	0.0206005	0.0154374	0.00494904	0.0136491	0.0123918	0.0169092	0.00451733	0.0153658	0.00447657	0.0133093	0.0123717	0.0173421	0.00497038
	74	0.036649	0.00102368	0.0367142	0.0359699	0.0373282	0.0013583	0.0150633	0.00405066	0.0135863	0.0122402	0.0170273	0.00478705	0.121622	0.0595623	0.104472	0.0771666	0.14674	0.0695739	0.831725	0.020164	0.837494	0.82133	0.846701	0.0253705	0.0153923	0.00461281	0.0136413	0.0126671	0.0168683	0.00420116	0.0145776	0.00372294	0.0129713	0.0123496	0.0156864	0.00333674
	75	0.0368921	0.00100945	0.0368491	0.0363418	0.0376235	0.00128163	0.0149394	0.00393989	0.0133599	0.0124417	0.0158724	0.0034307	0.117531	0.0590022	0.100555	0.0741382	0.145318	0.0711795	0.824561	0.0257519	0.828516	0.810797	0.840972	0.0301747	0.0149651	0.00450215	0.0130888	0.0121735	0.0162623	0.0040888	0.0147141	0.00388226	0.013202	0.0122389	0.0150363	0.00279742
	76	0.0368341	0.00100262	0.0368548	0.0362926	0.0374623	0.00116964	0.014248	0.00317677	0.0130922	0.0120328	0.0155303	0.00349753	0.113289	0.0577903	0.0957055	0.0695419	0.141644	0.0721024	0.814327	0.0291699	0.818337	0.80606	0.832954	0.026894	0.0147067	0.00375656	0.0133247	0.0122871	0.0154469	0.00315986	0.0150772	0.00441863	0.013298	0.0124041	0.0166806	0.00427652
	77	0.0368104	0.000933151	0.0368147	0.0362556	0.0374298	0.00117418	0.0143551	0.00333003	0.0131472	0.0122368	0.0148386	0.00260178	0.109252	0.0559977	0.0905982	0.0673046	0.136658	0.0693532	0.800067	0.0350878	0.803001	0.783209	0.828429	0.04522	0.0141436	0.00281651	0.0132176	0.0124555	0.0144606	0.00200514	0.0145177	0.00426433	0.0130001	0.0119688	0.0150459	0.00307704
	78	0.0366592	0.000973904	0.0366673	0.0360637	0.0374412	0.00137745	0.0143963	0.00362488	0.0133028	0.012453	0.0145102	0.00205721	0.104828	0.0537843	0.0885715	0.0646439	0.12733	0.0626863	0.789141	0.0391235	0.794681	0.767325	0.81419	0.0468651	0.0136662	0.00269768	0.0129411	0.0119572	0.0143934	0.00243626	0.0139937	0.0034545	0.0128231	0.0119741	0.0137816	0.00180749
	79	0.0370025	0.00105789	0.0370637	0.0363999	0.0375909	0.00119103	0.0141847	0.00348557	0.0130537	0.0121483	0.0146774	0.0025291	0.100809	0.0512224	0.0842982	0.06357	0.122553	0.0589826	0.760234	0.0605261	0.768748	0.724558	0.806972	0.0824137	0.0138382	0.00289591	0.0127858	0.0120758	0.0150312	0.00295532	0.013864	0.00295805	0.0131613	0.012179	0.0143037	0.00212474
	80	0.0365776	0.00107391	0.0365386	0.035918	0.0372828	0.00136487	0.0139274	0.00272029	0.013163	0.0122871	0.0145545	0.00226741	0.0963015	0.0485549	0.0821068	0.0624391	0.116798	0.0543587	0.755851	0.0548668	0.761032	0.733177	0.79353	0.0603529	0.0140941	0.00300625	0.0129827	0.0121601	0.0149346	0.0027745	0.013556	0.00242989	0.0129577	0.0120341	0.0142572	0.00222312
	81	0.0368353	0.000899279	0.0368126	0.0361246	0.03742	0.00129548	0.0139042	0.00267589	0.0130145	0.0122115	0.0148797	0.00266814	0.0922978	0.046634	0.0762278	0.0611221	0.110753	0.0496314	0.737798	0.068044	0.75018	0.705515	0.785155	0.0796401	0.0140151	0.00294205	0.0129312	0.0122065	0.014447	0.0022405	0.0135091	0.00293199	0.012573	0.0121034	0.0133496	0.00124622
	82	0.0369162	0.000961373	0.0369432	0.0361775	0.0376386	0.00146102	0.0137948	0.00291018	0.0128228	0.0122637	0.0137358	0.00147208	0.0880143	0.0450187	0.0741126	0.0580415	0.109316	0.0512743	0.720865	0.073107	0.738008	0.690485	0.771298	0.0808136	0.0137129	0.00273808	0.0128725	0.0121467	0.0138157	0.00166898	0.0135119	0.00293605	0.0127267	0.0120945	0.0135388	0.00144433
	83	0.0368871	0.00104971	0.036876	0.0363146	0.0375304	0.00121581	0.0136426	0.00258479	0.012741	0.0120481	0.0140831	0.00203508	0.084361	0.0438259	0.0724618	0.0550295	0.103187	0.0481579	0.704962	0.0914129	0.72337	0.662972	0.767972	0.105	0.0138081	0.00291527	0.0128221	0.0121843	0.0142426	0.00205835	0.0134087	0.00277839	0.0128232	0.0120905	0.0134745	0.001384
	84	0.0368066	0.00101739	0.0368167	0.0362002	0.0374778	0.00127758	0.0135143	0.00283867	0.0126452	0.0120586	0.0137086	0.00165004	0.0808684	0.0429706	0.0673676	0.0531903	0.0961479	0.0429576	0.693071	0.113788	0.720594	0.65789	0.768214	0.110324	0.0136433	0.00278564	0.0128489	0.0120942	0.013779	0.0016848	0.0135311	0.0029792	0.0127436	0.0120924	0.0134962	0.0014038
	85	0.0367833	0.001189	0.0367391	0.0359393	0.0376444	0.00170506	0.0134579	0.00285671	0.0126032	0.01197	0.01366	0.00169003	0.0775893	0.0419447	0.0653226	0.0508698	0.0879499	0.0370801	0.679008	0.108322	0.702066	0.639619	0.744295	0.104676	0.0136249	0.0029402	0.0127775	0.012037	0.0140339	0.00199686	0.0134082	0.00262742	0.0127403	0.0120309	0.0136051	0.00157413
	86	0.0368066	0.000920786	0.0367572	0.0361648	0.0373598	0.001195	0.0131798	0.00243221	0.0124846	0.0119749	0.0133705	0.00139562	0.0749242	0.0412385	0.0637968	0.0492734	0.0877882	0.0385148	0.671148	0.116022	0.686571	0.644546	0.742137	0.0975908	0.0134816	0.00347914	0.0126048	0.0118568	0.0134328	0.00157602	0.0131394	0.00185857	0.0127826	0.0121094	0.0134661	0.00135668
	87	0.0369653	0.000979789	0.0369459	0.0362752	0.0376872	0.00141205	0.0134207	0.00243302	0.0126648	0.012074	0.0138408	0.00176678	0.0724486	0.0402035	0.0609961	0.0485591	0.0870686	0.0385096	0.644272	0.138999	0.668068	0.578273	0.749424	0.171151	0.0136248	0.00333446	0.0129226	0.0121368	0.0135561	0.00141932	0.0134017	0.00213037	0.0130327	0.012133	0.0136367	0.00150365
	88	0.0369081	0.00113689	0.0367107	0.0361143	0.037813	0.00169868	0.0134162	0.00252851	0.0129007	0.0120181	0.0136274	0.00160937	0.0698447	0.0390643	0.0573933	0.0465795	0.0848028	0.0382234	0.623594	0.152128	0.663933	0.596213	0.702955	0.106742	0.0133366	0.00278564	0.0127137	0.0121184	0.0133415	0.00122313	0.0135497	0.00253733	0.0125906	0.0120963	0.0140353	0.001939
	89	0.0369497	0.000922121	0.0368596	0.0363156	0.0375332	0.00121762	0.0133324	0.00240719	0.0129371	0.0120749	0.0133897	0.00131483	0.0674691	0.0388771	0.0556979	0.0443956	0.0807637	0.0363681	0.60019	0.181179	0.646168	0.539757	0.712623	0.172866	0.0136071	0.00307334	0.0127438	0.0120974	0.0135697	0.0014723	0.0134233	0.00229117	0.0130067	0.0122821	0.0136659	0.00138386
	90	0.0368842	0.000955909	0.036872	0.0363013	0.0374716	0.00117031	0.0131336	0.00220498	0.0125588	0.0119661	0.0135507	0.00158459	0.0650059	0.0379777	0.0547493	0.0432536	0.0762868	0.0330332	0.565726	0.194297	0.637502	0.501404	0.6901	0.188696	0.0133926	0.00321385	0.0126857	0.012025	0.0135796	0.00155458	0.0131652	0.00182942	0.012749	0.0121794	0.0135023	0.0013229

## Sheet: Rank
	Gen	Summary Stats - Fitness Rank - Repeated over 100 NK Landscapes
		BREEDER						Standard GA						Local Mating						Niching						EARL1						EARL2
		Mean	STD	Median	Q1	Q2	IQR	Mean	STD	Median	Q1	Q2	IQR	Mean	STD	Median	Q1	Q2	IQR	Mean	STD	Median	Q1	Q2	IQR	Mean	STD	Median	Q1	Q2	IQR	Mean	STD	Median	Q1	Q2	IQR
	0	3.5	0	3.5	3.5	3.5	0	3.5	0	3.5	3.5	3.5	0	3.5	0	3.5	3.5	3.5	0	3.5	0	3.5	3.5	3.5	0	3.5	0	3.5	3.5	3.5	0	3.5	0	3.5	3.5	3.5	0
	1	3.5	0	3.5	3.5	3.5	0	3.5	0	3.5	3.5	3.5	0	3.5	0	3.5	3.5	3.5	0	3.5	0	3.5	3.5	3.5	0	3.5	0	3.5	3.5	3.5	0	3.5	0	3.5	3.5	3.5	0
	2	3.5	0	3.5	3.5	3.5	0	3.5	0	3.5	3.5	3.5	0	3.5	0	3.5	3.5	3.5	0	3.5	0	3.5	3.5	3.5	0	3.5	0	3.5	3.5	3.5	0	3.5	0	3.5	3.5	3.5	0
	3	3.5	0	3.5	3.5	3.5	0	3.5	0	3.5	3.5	3.5	0	3.5	0	3.5	3.5	3.5	0	3.5	0	3.5	3.5	3.5	0	3.5	0	3.5	3.5	3.5	0	3.5	0	3.5	3.5	3.5	0
	4	3.5	0	3.5	3.5	3.5	0	3.5	0	3.5	3.5	3.5	0	3.5	0	3.5	3.5	3.5	0	3.5	0	3.5	3.5	3.5	0	3.5	0	3.5	3.5	3.5	0	3.5	0	3.5	3.5	3.5	0
	5	3.5	0	3.5	3.5	3.5	0	3.5	0	3.5	3.5	3.5	0	3.5	0	3.5	3.5	3.5	0	3.5	0	3.5	3.5	3.5	0	3.5	0	3.5	3.5	3.5	0	3.5	0	3.5	3.5	3.5	0
	6	3.5	0	3.5	3.5	3.5	0	3.5	0	3.5	3.5	3.5	0	3.5	0	3.5	3.5	3.5	0	3.5	0	3.5	3.5	3.5	0	3.5	0	3.5	3.5	3.5	0	3.5	0	3.5	3.5	3.5	0
	7	3.5	0	3.5	3.5	3.5	0	3.5	0	3.5	3.5	3.5	0	3.5	0	3.5	3.5	3.5	0	3.5	0	3.5	3.5	3.5	0	3.5	0	3.5	3.5	3.5	0	3.5	0	3.5	3.5	3.5	0
	8	3.5	0	3.5	3.5	3.5	0	3.5	0	3.5	3.5	3.5	0	3.5	0	3.5	3.5	3.5	0	3.5	0	3.5	3.5	3.5	0	3.5	0	3.5	3.5	3.5	0	3.5	0	3.5	3.5	3.5	0
	9	3.5	0	3.5	3.5	3.5	0	3.5	0	3.5	3.5	3.5	0	3.5	0	3.5	3.5	3.5	0	3.5	0	3.5	3.5	3.5	0	3.5	0	3.5	3.5	3.5	0	3.5	0	3.5	3.5	3.5	0
	10	3.5	0	3.5	3.5	3.5	0	3.5	0	3.5	3.5	3.5	0	3.5	0	3.5	3.5	3.5	0	3.5	0	3.5	3.5	3.5	0	3.5	0	3.5	3.5	3.5	0	3.5	0	3.5	3.5	3.5	0
	11	3.5	0	3.5	3.5	3.5	0	3.5	0	3.5	3.5	3.5	0	3.5	0	3.5	3.5	3.5	0	3.5	0	3.5	3.5	3.5	0	3.5	0	3.5	3.5	3.5	0	3.5	0	3.5	3.5	3.5	0
	12	3.5	0	3.5	3.5	3.5	0	3.5	0	3.5	3.5	3.5	0	3.5	0	3.5	3.5	3.5	0	3.5	0	3.5	3.5	3.5	0	3.5	0	3.5	3.5	3.5	0	3.5	0	3.5	3.5	3.5	0
	13	3.5	0	3.5	3.5	3.5	0	3.5	0	3.5	3.5	3.5	0	3.5	0	3.5	3.5	3.5	0	3.5	0	3.5	3.5	3.5	0	3.5	0	3.5	3.5	3.5	0	3.5	0	3.5	3.5	3.5	0
	14	3.5	0	3.5	3.5	3.5	0	3.5	0	3.5	3.5	3.5	0	3.5	0	3.5	3.5	3.5	0	3.5	0	3.5	3.5	3.5	0	3.5	0	3.5	3.5	3.5	0	3.5	0	3.5	3.5	3.5	0
	15	3.5	0	3.5	3.5	3.5	0	3.5	0	3.5	3.5	3.5	0	3.5	0	3.5	3.5	3.5	0	3.5	0	3.5	3.5	3.5	0	3.5	0	3.5	3.5	3.5	0	3.5	0	3.5	3.5	3.5	0
	16	3.5	0	3.5	3.5	3.5	0	3.5	0	3.5	3.5	3.5	0	3.5	0	3.5	3.5	3.5	0	3.5	0	3.5	3.5	3.5	0	3.5	0	3.5	3.5	3.5	0	3.5	0	3.5	3.5	3.5	0
	17	3.5	0	3.5	3.5	3.5	0	3.5	0	3.5	3.5	3.5	0	3.5	0	3.5	3.5	3.5	0	3.5	0	3.5	3.5	3.5	0	3.5	0	3.5	3.5	3.5	0	3.5	0	3.5	3.5	3.5	0
	18	3.5	0	3.5	3.5	3.5	0	3.5	0	3.5	3.5	3.5	0	3.5	0	3.5	3.5	3.5	0	3.5	0	3.5	3.5	3.5	0	3.5	0	3.5	3.5	3.5	0	3.5	0	3.5	3.5	3.5	0
	19	3.5	0	3.5	3.5	3.5	0	3.5	0	3.5	3.5	3.5	0	3.5	0	3.5	3.5	3.5	0	3.5	0	3.5	3.5	3.5	0	3.5	0	3.5	3.5	3.5	0	3.5	0	3.5	3.5	3.5	0
	20	3.5	0	3.5	3.5	3.5	0	3.5	0	3.5	3.5	3.5	0	3.5	0	3.5	3.5	3.5	0	3.5	0	3.5	3.5	3.5	0	3.5	0	3.5	3.5	3.5	0	3.5	0	3.5	3.5	3.5	0
	21	4.86	1.4072	5	4	6	2	3.355	1.52966	3	2	5	3	2.225	1.49473	2	1	3	2	3.92	1.48515	4	3	5	2	3.285	1.54928	3	2	4.5	2.5	3.355	1.54281	3	2	4	2
	22	4.53	1.67847	5	3.5	6	2.5	3.47	1.40314	3	2	4	2	1.73	1.19642	1	1	2	1	4.145	1.58321	4	3	6	3	3.545	1.49595	3	2	5	3	3.58	1.42262	4	3	5	2
	23	4.48	1.62977	5	3	6	3	3.61	1.44177	3.5	2	5	3	1.39	1.02391	1	1	1	0	4.33	1.36371	5	3	5	2	3.75	1.35121	4	3	5	2	3.44	1.40216	3	2	4	2
	24	4.32	1.68103	5	3	6	3	3.8	1.56992	4	2	5	3	1.46	0.936574	1	1	1	0	4.36	1.33727	4.5	4	5	1	3.57	1.32005	3.5	2.5	5	2.5	3.49	1.50081	3	2	5	3
	25	4.16	1.69205	5	2	6	4	3.95	1.5333	4	3	5	2	1.28	0.739642	1	1	1	0	4.47	1.31391	5	3	6	3	3.71	1.30496	4	3	5	2	3.43	1.36519	3	2	4	2
	26	4.01	1.67871	4	2	6	4	3.74	1.40432	4	3	5	2	1.19	0.747994	1	1	1	0	4.59	1.30341	5	4	6	2	3.74	1.36789	4	3	5	2	3.73	1.31698	4	3	5	2
	27	3.94	1.66254	4	2	6	4	3.83	1.35628	4	3	5	2	1.14	0.532196	1	1	1	0	4.41	1.27995	5	4	5	1	3.83	1.37109	4	3	5	2	3.85	1.50672	4	3	5	2
	28	3.67	1.68807	3.5	2	5	3	4.07	1.36519	4	3	5	2	1.12	0.383498	1	1	1	0	4.35	1.28216	5	3	5	2	3.96	1.38477	4	3	5	2	3.83	1.45682	4	3	5	2
	29	3.51	1.60489	3	2	5	3	4.05	1.43108	4	3	5	2	1.08	0.307482	1	1	1	0	4.12	1.32024	4	3	5	2	3.97	1.34431	4	3	5	2	4.27	1.40601	4	3	6	3
	30	3.42	1.60919	3	2	5	3	4.19	1.41203	4	3	5	2	1.09	0.287623	1	1	1	0	4.01	1.35955	4	3	5	2	4.03	1.35926	4	3	5	2	4.26	1.35304	4	3	5	2
	31	3.41	1.54459	3	2	5	3	4.45	1.37345	5	3	6	3	1.07	0.293189	1	1	1	0	3.45	1.3133	3	2	4	2	4.16	1.3005	4	3	5	2	4.46	1.28252	5	4	6	2
	32	3.4	1.48392	3	2	4	2	4.52	1.33696	5	3.5	6	2.5	1.07	0.293189	1	1	1	0	3.03	1.20985	3	2	4	2	4.45	1.20918	5	4	5	1	4.53	1.20147	5	4	6	2
	33	3.35	1.4521	3	2	4	2	4.58	1.24056	5	4	6	2	1.12	0.356186	1	1	1	0	2.77	1.12685	2	2	3	1	4.55	1.17529	5	4	6	2	4.63	1.1777	5	4	6	2
	34	3.41	1.44317	3	2	4	2	4.63	1.22808	5	4	6	2	1.14	0.402517	1	1	1	0	2.53	0.958271	2	2	3	1	4.55	1.12254	5	4	5	1	4.74	1.09747	5	4	6	2
	35	3.42	1.4155	3	3	5	2	4.62	1.14398	5	4	6	2	1.17	0.472582	1	1	1	0	2.36	0.835089	2	2	3	1	4.63	1.06983	5	4	5.5	1.5	4.8	1.1101	5	4	6	2
	36	3.41	1.30341	3	3	4	1	4.82	1.14044	5	4	6	2	1.21	0.477684	1	1	1	0	2.16	0.662411	2	2	2	0	4.64	1.07797	5	4	5.5	1.5	4.76	1.02612	5	4	6	2
	37	3.4	1.23909	3	3	4	1	4.78	1.0971	5	4	6	2	1.28	0.514045	1	1	1.5	0.5	2.05	0.687184	2	2	2	0	4.6	1.08246	5	4	5.5	1.5	4.89	1.04345	5	4	6	2
	38	3.39	1.23005	3	3	4	1	4.86	1.10115	5	4	6	2	1.37	0.562372	1	1	2	1	1.92	0.691653	2	2	2	0	4.64	1.0202	5	4	5	1	4.82	1.02868	5	4	6	2
	39	3.37	1.16909	3	3	4	1	4.84	1.08916	5	4	6	2	1.52	0.61101	1	1	2	1	1.73	0.649086	2	1	2	1	4.66	1.01723	5	4	5	1	4.88	1.0277	5	4	6	2
	40	3.37	1.15168	3	3	4	1	4.85	1.1044	5	4	6	2	1.63	0.676518	2	1	2	1	1.6	0.586033	2	1	2	1	4.66	0.997168	5	4	5	1	4.89	0.99387	5	4	6	2
	41	3.4	1.1547	3	3	4	1	4.83	1.045	5	4	6	2	1.76	0.712373	2	1	2	1	1.46	0.520683	1	1	2	1	4.68	1.02376	5	4	5.5	1.5	4.87	1.03138	5	4	6	2
	42	3.44	1.14874	3	3	4	1	4.85	1.07661	5	4	6	2	1.84	0.677488	2	1	2	1	1.37	0.505625	1	1	2	1	4.72	1.03553	5	4	6	2	4.78	1.02079	5	4	6	2
	43	3.48	1.14133	3	3	4	1	4.85	1.06719	5	4	6	2	1.85	0.575159	2	1.5	2	0.5	1.3	0.460566	1	1	2	1	4.67	1.01559	5	4	5.5	1.5	4.85	0.9783	5	4	6	2
	44	3.46	1.14962	3	3	4	1	4.86	1.06382	5	4	6	2	1.95	0.538891	2	2	2	0	1.21	0.40936	1	1	1	0	4.64	1.03981	5	4	5.5	1.5	4.88	0.924198	5	4	6	2
	45	3.53	1.15867	3	3	4	1	4.8	1.04447	5	4	6	2	2	0.471405	2	2	2	0	1.15	0.35887	1	1	1	0	4.66	1.08451	5	4	6	2	4.86	0.964208	5	4	6	2
	46	3.57	1.18283	3	3	4	1	4.79	1.04731	5	4	6	2	2.02	0.449017	2	2	2	0	1.13	0.337998	1	1	1	0	4.62	1.0804	5	4	6	2	4.87	0.981187	5	4	6	2
	47	3.57	1.18283	3	3	4	1	4.79	1.05692	5	4	6	2	2.07	0.455161	2	2	2	0	1.09	0.287623	1	1	1	0	4.62	1.1081	5	4	6	2	4.86	0.943023	5	4	6	2
	48	3.58	1.13867	3	3	4	1	4.79	1.07586	5	4	6	2	2.08	0.442217	2	2	2	0	1.07	0.256432	1	1	1	0	4.6	1.1101	5	4	6	2	4.88	0.945804	5	4	6	2
	49	3.57	1.13933	3	3	4	1	4.72	1.05486	5	4	6	2	2.11	0.37322	2	2	2	0	1.04	0.196946	1	1	1	0	4.64	1.10572	5	4	6	2	4.92	0.971097	5	4	6	2
	50	3.55	1.18386	3	3	4	1	4.68	1.07196	5	4	6	2	2.14	0.402517	2	2	2	0	1.03	0.171447	1	1	1	0	4.65	1.07661	5	4	6	2	4.95	0.936089	5	4	6	2
	51	3.57	1.15693	3	3	4	1	4.71	1.11278	5	4	6	2	2.14	0.402517	2	2	2	0	1.03	0.171447	1	1	1	0	4.64	1.07797	5	4	6	2	4.91	0.954468	5	4	6	2
	52	3.58	1.12079	3	3	4	1	4.67	1.15518	5	4	6	2	2.18	0.43531	2	2	2	0	1.02	0.140705	1	1	1	0	4.64	1.11482	5	4	6	2	4.91	0.975405	5	4	6	2
	53	3.64	1.21039	3	3	4	1	4.58	1.12976	5	4	5	1	2.17	0.377525	2	2	2	0	1.02	0.140705	1	1	1	0	4.67	1.08297	5	4	6	2	4.92	0.991683	5	4	6	2
	54	3.63	1.23628	3	3	4	1	4.56	1.12205	5	4	5	1	2.22	0.483673	2	2	2	0	1.02	0.140705	1	1	1	0	4.65	1.09521	5	4	6	2	4.92	1.02178	5	4	6	2
	55	3.6	1.23091	3	3	4	1	4.58	1.1475	5	4	5.5	1.5	2.28	0.551948	2	2	2	0	1.02	0.140705	1	1	1	0	4.61	1.14499	5	4	6	2	4.91	1.02588	5	4	6	2
	56	3.59	1.25606	3	3	4	1	4.54	1.17568	5	4	5	1	2.35	0.609272	2	2	3	1	1.02	0.140705	1	1	1	0	4.6	1.16342	5	4	6	2	4.9	1.05887	5	4	6	2
	57	3.54	1.31364	3	3	4.5	1.5	4.57	1.19979	5	4	6	2	2.39	0.633971	2	2	3	1	1.02	0.140705	1	1	1	0	4.65	1.12254	5	4	6	2	4.83	1.045	5	4	6	2
	58	3.55	1.3133	3	3	5	2	4.55	1.16667	5	4	5	1	2.44	0.769625	2	2	3	1	1.02	0.140705	1	1	1	0	4.65	1.14922	5	4	6	2	4.79	1.08521	5	4	6	2
	59	3.56	1.30516	3	3	4.5	1.5	4.55	1.19236	5	4	6	2	2.43	0.728288	2	2	3	1	1.02	0.140705	1	1	1	0	4.65	1.14922	5	4	6	2	4.79	1.08521	5	4	6	2
	60	3.6	1.34089	3	3	5	2	4.55	1.24215	5	3	6	3	2.49	0.834787	2	2	3	1	1.02	0.140705	1	1	1	0	4.61	1.15378	5	4	6	2	4.73	1.07172	5	4	6	2
	61	3.57	1.34281	3	3	4.5	1.5	4.55	1.22578	5	3.5	6	2.5	2.53	0.881402	2	2	3	1	1.02	0.140705	1	1	1	0	4.6	1.13707	5	4	6	2	4.73	1.11785	5	4	6	2
	62	3.58	1.35721	3	3	5	2	4.52	1.23485	5	3	6	3	2.57	0.912926	2	2	3	1	1.02	0.140705	1	1	1	0	4.59	1.17288	5	4	6	2	4.72	1.11083	5	4	6	2
	63	3.62	1.39102	3	3	5	2	4.47	1.2509	5	3	5.5	2.5	2.63	0.960377	2	2	3	1	1.02	0.140705	1	1	1	0	4.54	1.21788	5	4	6	2	4.72	1.1017	5	4	6	2
	64	3.62	1.39827	3	3	5	2	4.45	1.24215	5	3	5	2	2.63	0.970837	2	2	3	1	1.02	0.140705	1	1	1	0	4.55	1.2008	5	4	6	2	4.73	1.10878	5	4	6	2
	65	3.63	1.41888	3	3	5	2	4.44	1.25786	5	3	5.5	2.5	2.68	1.0433	2	2	3	1	1.02	0.140705	1	1	1	0	4.5	1.21854	5	4	6	2	4.73	1.07172	5	4	6	2
	66	3.61	1.42059	3	2	5	3	4.41	1.24799	5	3	5	2	2.78	1.10627	2	2	3	1	1.02	0.140705	1	1	1	0	4.49	1.25122	5	4	6	2	4.69	1.13436	5	4	6	2
	67	3.58	1.43675	3	2	5	3	4.43	1.24928	5	3	5	2	2.84	1.12564	2	2	3	1	1.02	0.140705	1	1	1	0	4.46	1.26667	5	4	6	2	4.67	1.1464	5	4	6	2
	68	3.58	1.45074	3	2	5	3	4.42	1.25674	5	3	5.5	2.5	2.87	1.134	2	2	3	1	1.02	0.140705	1	1	1	0	4.45	1.25025	4	4	6	2	4.66	1.17396	5	4	6	2
	69	3.57	1.45126	3	2	5	3	4.39	1.27837	5	3	5	2	2.92	1.12528	3	2	3	1	1.02	0.140705	1	1	1	0	4.48	1.25915	4.5	4	6	2	4.62	1.21256	5	4	6	2
	70	3.58	1.47833	3	2	5	3	4.36	1.27541	4	3	5	2	2.95	1.1404	3	2	4	2	1.02	0.140705	1	1	1	0	4.48	1.26715	5	4	6	2	4.61	1.20517	5	4	6	2
	71	3.6	1.4771	3	2	5	3	4.3	1.2988	4	3	5	2	2.99	1.15027	3	2	4	2	1.02	0.140705	1	1	1	0	4.45	1.29782	5	3	6	3	4.64	1.19359	5	4	6	2
	72	3.6	1.4771	3	2	5	3	4.27	1.30929	4	3	5	2	3.04	1.1885	3	2	4	2	1.02	0.140705	1	1	1	0	4.47	1.29845	5	3.5	6	2.5	4.6	1.20605	5	4	6	2
	73	3.57	1.47199	3	2	5	3	4.27	1.32463	4	3	5	2	3.11	1.23824	3	2	4	2	1.02	0.140705	1	1	1	0	4.47	1.28279	5	3.5	6	2.5	4.56	1.22532	5	4	5.5	1.5
	74	3.59	1.51821	3	2	5	3	4.26	1.32284	4	3	5	2	3.15	1.23399	3	2	4	2	1.02	0.140705	1	1	1	0	4.45	1.26631	5	3.5	6	2.5	4.53	1.2509	5	4	5.5	1.5
	75	3.6	1.53741	3	2	5	3	4.23	1.32463	4	3	5	2	3.2	1.23091	3	2	4	2	1.02	0.140705	1	1	1	0	4.42	1.27271	5	3	5.5	2.5	4.53	1.27489	5	4	6	2
	76	3.59	1.55112	3	2	5	3	4.21	1.35807	4.5	3	5	2	3.3	1.23501	3	2	4	2	1.02	0.140705	1	1	1	0	4.38	1.30097	5	3	5.5	2.5	4.5	1.27525	5	4	6	2
	77	3.59	1.54459	3	2	5	3	4.22	1.38957	4	3	5	2	3.29	1.22512	3	2	4	2	1.02	0.140705	1	1	1	0	4.41	1.30341	5	3	5.5	2.5	4.47	1.2509	5	4	5	1
	78	3.59	1.54459	3	2	5	3	4.19	1.39765	4	3	5	2	3.35	1.23399	3	2	4	2	1.02	0.140705	1	1	1	0	4.4	1.30268	5	3	5.5	2.5	4.45	1.28216	5	4	5	1
	79	3.58	1.55817	3	2	5	3	4.2	1.42843	4.5	3	5	2	3.44	1.23354	3	2	4	2	1.02	0.140705	1	1	1	0	4.33	1.31852	4	3	5.5	2.5	4.43	1.28122	5	4	5	1
	80	3.57	1.57156	3	2	5	3	4.2	1.41421	5	3	5	2	3.46	1.22615	3	2	4	2	1.02	0.140705	1	1	1	0	4.33	1.32615	4	3	5.5	2.5	4.42	1.28849	5	3.5	5	1.5
	81	3.57	1.57156	3	2	5	3	4.18	1.43111	4.5	3	5	2	3.51	1.22676	3	3	4	1	1.02	0.140705	1	1	1	0	4.32	1.33242	4	3	5.5	2.5	4.4	1.2949	5	3	5	2
	82	3.55	1.53987	3	2	5	3	4.18	1.43815	5	3	5	2	3.55	1.21751	3	3	4	1	1.02	0.140705	1	1	1	0	4.3	1.34465	4	3	5.5	2.5	4.4	1.33333	5	3	5	2
	83	3.56	1.55907	3	2	5	3	4.19	1.43333	5	3	5	2	3.56	1.21705	3.5	3	4	1	1.02	0.140705	1	1	1	0	4.31	1.33102	4	3	5.5	2.5	4.36	1.3448	5	3	5	2
	84	3.56	1.55258	3	2	5	3	4.17	1.42882	4.5	3	5	2	3.59	1.20684	3.5	3	4	1	1.01	0.1	1	1	1	0	4.31	1.33102	4	3	5.5	2.5	4.36	1.35974	5	3	5	2
	85	3.57	1.54564	3	2	5	3	4.18	1.43815	4.5	3	5	2	3.65	1.25831	4	3	4	1	1.01	0.1	1	1	1	0	4.26	1.34555	4	3	5.5	2.5	4.33	1.33375	5	3	5	2
	86	3.55	1.5267	3	2	5	3	4.15	1.4521	4	3	5	2	3.72	1.29552	4	3	5	2	1.01	0.1	1	1	1	0	4.25	1.34371	4	3	5	2	4.32	1.32482	5	3	5	2
	87	3.56	1.53951	3	2	5	3	4.11	1.45571	4	3	5	2	3.79	1.30496	4	3	5	2	1.01	0.1	1	1	1	0	4.21	1.33557	4	3	5	2	4.32	1.33242	5	3	5	2
	88	3.58	1.53202	3	2	5	3	4.12	1.46529	4	3	5	2	3.84	1.33121	4	3	5	2	1.01	0.1	1	1	1	0	4.17	1.3413	4	3	5	2	4.28	1.32635	4	3	5	2
	89	3.61	1.54981	3	2	5	3	4.08	1.48174	4	3	5	2	3.86	1.31825	4	3	5	2	1.01	0.1	1	1	1	0	4.17	1.3413	4	3	5	2	4.27	1.31698	4	3	5	2
	90	3.63	1.52193	3	2	5	3	4.03	1.48021	4	3	5	2	3.9	1.31426	4	3	5	2	1	0	1	1	1	0	4.17	1.36371	4	3	5	2	4.27	1.32463	4	3	5	2

## Sheet: EntropyProfile
	Bit Position	Summary Stats - Final Entropy Profile - Repeated over 100 NK Landscapes
		BREEDER						Standard GA						Local Mating						Niching						EARL1						EARL2
		Mean	STD	Median	Q1	Q2	IQR	Mean	STD	Median	Q1	Q2	IQR	Mean	STD	Median	Q1	Q2	IQR	Mean	STD	Median	Q1	Q2	IQR	Mean	STD	Median	Q1	Q2	IQR	Mean	STD	Median	Q1	Q2	IQR
	1	0.0362815	0.0153062	0.0376224	0.0251391	0.0454147	0.0202756	0.01087	0.00936281	0.0114078	0	0.0208141	0.0208141	0.0227189	0.0144252	0.0208141	0.0114078	0.0294641	0.0180563	0.345188	0.378506	0.103069	0.0208141	0.732703	0.711889	0.0132339	0.0106974	0.0114078	0	0.0208141	0.0208141	0.0127102	0.0115871	0.0114078	0	0.0208141	0.0208141
	2	0.0374225	0.0160593	0.0376224	0.0294641	0.0454147	0.0159506	0.0125415	0.00982721	0.0114078	0	0.0208141	0.0208141	0.0320033	0.081661	0.0208141	0.0114078	0.0294641	0.0180563	0.283736	0.372811	0.0672215	0.0208141	0.63366	0.612846	0.0122416	0.00988725	0.0114078	0	0.0208141	0.0208141	0.0125603	0.0106097	0.0114078	0	0.0208141	0.0208141
	3	0.0406179	0.0151375	0.0376224	0.0294641	0.0529151	0.023451	0.013048	0.0105975	0.0114078	0	0.0208141	0.0208141	0.0291587	0.0683968	0.0208141	0.0114078	0.0294641	0.0180563	0.312831	0.363113	0.0601724	0.0208141	0.675638	0.654824	0.0114715	0.01184	0.0114078	0	0.0208141	0.0208141	0.0135277	0.0108999	0.0114078	0	0.0208141	0.0208141
	4	0.0358974	0.0151622	0.0376224	0.0208141	0.0454147	0.0246006	0.0135761	0.0105434	0.0114078	0.0114078	0.0208141	0.00940631	0.0233333	0.0609374	0.0208141	0	0.0294641	0.0294641	0.332833	0.364724	0.100026	0.0161109	0.736667	0.720556	0.0118858	0.0103834	0.0114078	0	0.0208141	0.0208141	0.0111536	0.0104502	0.0114078	0	0.0161109	0.0161109
	5	0.03549	0.0160451	0.0376224	0.0208141	0.0454147	0.0246006	0.0126826	0.0116616	0.0114078	0	0.0208141	0.0208141	0.0216674	0.0156193	0.0208141	0.0114078	0.0294641	0.0180563	0.303605	0.369848	0.0601724	0.0208141	0.637586	0.616772	0.0140767	0.0124032	0.0114078	0	0.0208141	0.0208141	0.0101494	0.0100148	0.0114078	0	0.0208141	0.0208141
	6	0.0358747	0.0159445	0.0376224	0.0208141	0.0454147	0.0246006	0.0129209	0.0119513	0.0114078	0	0.0208141	0.0208141	0.0310564	0.0868539	0.0208141	0.0114078	0.0294641	0.0180563	0.372829	0.386036	0.199382	0.0208141	0.813646	0.792832	0.012301	0.0108205	0.0114078	0	0.0208141	0.0208141	0.0125454	0.0100128	0.0114078	0	0.0208141	0.0208141
	7	0.0365733	0.0162124	0.0376224	0.0294641	0.0529151	0.023451	0.0124675	0.00967658	0.0114078	0	0.0208141	0.0208141	0.0203435	0.0121775	0.0208141	0.0114078	0.0294641	0.0180563	0.387126	0.381903	0.211199	0.0294641	0.787467	0.758003	0.012108	0.01081	0.0114078	0	0.0208141	0.0208141	0.0121442	0.00983833	0.0114078	0	0.0208141	0.0208141
	8	0.0392946	0.0154692	0.0376224	0.0294641	0.0529151	0.023451	0.0121528	0.00961183	0.0114078	0	0.0208141	0.0208141	0.0216983	0.0150265	0.0208141	0.0114078	0.0294641	0.0180563	0.283577	0.355391	0.070655	0.0208141	0.525018	0.504204	0.0119896	0.00945588	0.0114078	0	0.0208141	0.0208141	0.0122796	0.01118	0.0114078	0	0.0208141	0.0208141
	9	0.0371011	0.0166403	0.0376224	0.0208141	0.0454147	0.0246006	0.0133714	0.00962036	0.0114078	0.0114078	0.0208141	0.00940631	0.0248408	0.0734546	0.0114078	0.0114078	0.0251391	0.0137313	0.320127	0.385712	0.0740884	0.0114078	0.740525	0.729117	0.0145194	0.0115563	0.0114078	0.00570388	0.0208141	0.0151102	0.0137991	0.00959233	0.0114078	0.0114078	0.0208141	0.00940631
	10	0.0359716	0.0167177	0.0376224	0.0208141	0.0454147	0.0246006	0.0119458	0.00896315	0.0114078	0	0.0208141	0.0208141	0.0271224	0.0821931	0.0208141	0.0114078	0.0294641	0.0180563	0.313874	0.347966	0.118166	0.0208141	0.56939	0.548576	0.0194934	0.0921924	0.0114078	0	0.0208141	0.0208141	0.0142104	0.010966	0.0114078	0.0114078	0.0208141	0.00940631
	11	0.0365742	0.0154339	0.0376224	0.0294641	0.0454147	0.0159506	0.0138314	0.0102129	0.0114078	0.0114078	0.0208141	0.00940631	0.0689383	0.160094	0.0208141	0.0114078	0.0376224	0.0262146	0.629917	0.348857	0.770969	0.378531	0.961815	0.583284	0.0105878	0.0091975	0.0114078	0	0.0114078	0.0114078	0.0132317	0.0114943	0.0114078	0	0.0208141	0.0208141
	12	0.0375749	0.0152409	0.0376224	0.0294641	0.0454147	0.0159506	0.0125252	0.0109508	0.0114078	0	0.0208141	0.0208141	0.0912072	0.21961	0.0208141	0.0114078	0.0376224	0.0262146	0.577167	0.36012	0.678981	0.189352	0.927632	0.73828	0.0115158	0.0103229	0.0114078	0	0.0114078	0.0114078	0.0104828	0.00993735	0.0114078	0	0.0208141	0.0208141
	13	0.0359447	0.0170227	0.0376224	0.0208141	0.0454147	0.0246006	0.0110144	0.00985626	0.0114078	0	0.0208141	0.0208141	0.0362499	0.088935	0.0208141	0.0114078	0.0294641	0.0180563	0.601004	0.365321	0.707701	0.228283	0.966559	0.738276	0.0133355	0.011646	0.0114078	0	0.0208141	0.0208141	0.0124123	0.0100588	0.0114078	0	0.0208141	0.0208141
	14	0.038027	0.0181399	0.0376224	0.0208141	0.0454147	0.0246006	0.0117429	0.0106356	0.0114078	0	0.0208141	0.0208141	0.0712677	0.183175	0.0208141	0.0114078	0.0376224	0.0262146	0.565047	0.364326	0.654261	0.161815	0.904486	0.742671	0.0109067	0.0105663	0.0114078	0	0.0208141	0.0208141	0.0120361	0.0107528	0.0114078	0	0.0208141	0.0208141
	15	0.0352383	0.0134845	0.0376224	0.0208141	0.0454147	0.0246006	0.0116615	0.00967003	0.0114078	0	0.0208141	0.0208141	0.107341	0.244211	0.0208141	0.0114078	0.0335432	0.0221354	0.577442	0.357178	0.683249	0.225137	0.915785	0.690648	0.0122885	0.0111047	0.0114078	0	0.0208141	0.0208141	0.0119775	0.0108352	0.0114078	0	0.0208141	0.0208141
	16	0.0365975	0.0166516	0.0376224	0.0294641	0.0454147	0.0159506	0.0106131	0.010512	0.0114078	0	0.0114078	0.0114078	0.0869906	0.220554	0.0208141	0.0114078	0.0294641	0.0180563	0.543791	0.350764	0.602138	0.194392	0.867968	0.673577	0.0120316	0.0111669	0.0114078	0	0.0208141	0.0208141	0.0119145	0.00985294	0.0114078	0	0.0208141	0.0208141
	17	0.0342631	0.015802	0.0335432	0.0208141	0.0454147	0.0246006	0.0105803	0.00916707	0.0114078	0	0.0208141	0.0208141	0.0916778	0.231267	0.0208141	0.0114078	0.0376224	0.0262146	0.574583	0.36898	0.644588	0.211512	0.945487	0.733975	0.0121565	0.0106528	0.0114078	0	0.0208141	0.0208141	0.0130111	0.0124156	0.0114078	0	0.0208141	0.0208141
	18	0.035409	0.0147227	0.0376224	0.0294641	0.0454147	0.0159506	0.0130216	0.00996317	0.0114078	0	0.0208141	0.0208141	0.0704969	0.20637	0.0208141	0.0114078	0.0294641	0.0180563	0.585136	0.350532	0.681168	0.258111	0.915942	0.65783	0.0138834	0.0109304	0.0114078	0	0.0208141	0.0208141	0.0119836	0.0102694	0.0114078	0	0.0208141	0.0208141
	19	0.0351399	0.0165858	0.0376224	0.0208141	0.0454147	0.0246006	0.0144419	0.0196972	0.0114078	0	0.0208141	0.0208141	0.0669992	0.166541	0.0208141	0.0114078	0.0376224	0.0262146	0.597174	0.349132	0.644966	0.301079	0.951054	0.649975	0.0215048	0.0984039	0.0114078	0	0.0208141	0.0208141	0.0136896	0.0140976	0.0114078	0	0.0208141	0.0208141
	20	0.0399754	0.0159866	0.0376224	0.0294641	0.0529151	0.023451	0.0147451	0.010663	0.0114078	0.0114078	0.0208141	0.00940631	0.063813	0.16283	0.0208141	0.0114078	0.0376224	0.0262146	0.572248	0.34927	0.6577	0.237669	0.88188	0.644211	0.0134497	0.0109796	0.0114078	0.0114078	0.0208141	0.00940631	0.0126253	0.010054	0.0114078	0	0.0208141	0.0208141
	21	0.0385714	0.0151699	0.0376224	0.0294641	0.0454147	0.0159506	0.0114683	0.0103435	0.0114078	0	0.0208141	0.0208141	0.0738818	0.197852	0.0208141	0.0114078	0.0376224	0.0262146	0.575685	0.36668	0.702422	0.179006	0.90947	0.730463	0.0131226	0.0114247	0.0114078	0	0.0208141	0.0208141	0.0139887	0.010461	0.0114078	0.0114078	0.0208141	0.00940631
	22	0.0383264	0.0138342	0.0376224	0.0294641	0.0454147	0.0159506	0.0204572	0.0793347	0.0114078	0	0.0208141	0.0208141	0.0834909	0.204915	0.0208141	0.0114078	0.0376224	0.0262146	0.558087	0.383348	0.618529	0.100026	0.952183	0.852157	0.0119553	0.011718	0.0114078	0	0.0208141	0.0208141	0.0118771	0.0101651	0.0114078	0	0.0208141	0.0208141
	23	0.0381389	0.0160609	0.0376224	0.0294641	0.0491649	0.0197008	0.011975	0.0102839	0.0114078	0	0.0208141	0.0208141	0.0617112	0.168217	0.0208141	0.0114078	0.0294641	0.0180563	0.613747	0.347955	0.727669	0.288513	0.941424	0.652911	0.0132068	0.0115592	0.0114078	0	0.0208141	0.0208141	0.0120829	0.0114105	0.0114078	0	0.0208141	0.0208141
	24	0.0346157	0.015731	0.0335432	0.0208141	0.0454147	0.0246006	0.0125816	0.00959502	0.0114078	0	0.0208141	0.0208141	0.0808807	0.191367	0.0208141	0.0114078	0.0376224	0.0262146	0.60598	0.354772	0.676783	0.298992	0.935728	0.636735	0.0140242	0.0209903	0.0114078	0	0.0208141	0.0208141	0.015941	0.0444233	0.0114078	0	0.0208141	0.0208141
	25	0.0353126	0.0131356	0.0376224	0.0294641	0.0454147	0.0159506	0.0129514	0.0104847	0.0114078	0	0.0208141	0.0208141	0.0770603	0.212095	0.0208141	0.0114078	0.0335432	0.0221354	0.574267	0.366926	0.664476	0.160594	0.947884	0.78729	0.0122971	0.0109342	0.0114078	0	0.0208141	0.0208141	0.0125263	0.0122091	0.0114078	0	0.0208141	0.0208141
	26	0.0370127	0.0160644	0.0376224	0.0294641	0.0454147	0.0159506	0.012449	0.0105079	0.0114078	0	0.0208141	0.0208141	0.0813513	0.216553	0.0208141	0.0114078	0.0294641	0.0180563	0.514869	0.369984	0.554375	0.09693	0.862171	0.765241	0.0154802	0.0341707	0.0114078	0	0.0208141	0.0208141	0.0140013	0.0110112	0.0114078	0.00570388	0.0208141	0.0151102
	27	0.0371858	0.0144235	0.0376224	0.0294641	0.0454147	0.0159506	0.0136072	0.00923976	0.0114078	0.0114078	0.0208141	0.00940631	0.0628285	0.164232	0.0208141	0.0114078	0.0294641	0.0180563	0.575236	0.351757	0.683346	0.173201	0.876222	0.703021	0.0174856	0.0201962	0.0114078	0.0114078	0.0208141	0.00940631	0.0140308	0.0126167	0.0114078	0	0.0208141	0.0208141
	28	0.0371147	0.014841	0.0376224	0.0294641	0.0454147	0.0159506	0.0204388	0.0841613	0.0114078	0	0.0208141	0.0208141	0.0404367	0.0774558	0.0208141	0.0114078	0.0376224	0.0262146	0.591258	0.358359	0.70354	0.298776	0.938877	0.640101	0.0122593	0.00971899	0.0114078	0	0.0208141	0.0208141	0.0120111	0.0101865	0.0114078	0	0.0208141	0.0208141
	29	0.0372908	0.016434	0.0376224	0.0208141	0.0454147	0.0246006	0.0138809	0.0119161	0.0114078	0	0.0208141	0.0208141	0.0444629	0.114609	0.0208141	0.0114078	0.0294641	0.0180563	0.558937	0.357261	0.63431	0.18665	0.886619	0.69997	0.0199129	0.0701484	0.0114078	0	0.0208141	0.0208141	0.0216595	0.0899314	0.0114078	0	0.0208141	0.0208141
	30	0.0360022	0.0186804	0.0376224	0.0208141	0.0454147	0.0246006	0.0128664	0.0105744	0.0114078	0	0.0208141	0.0208141	0.0530396	0.163459	0.0208141	0.0114078	0.0294641	0.0180563	0.585118	0.348376	0.695111	0.232967	0.878829	0.645862	0.0135124	0.0109158	0.0114078	0	0.0208141	0.0208141	0.0135914	0.0109848	0.0114078	0	0.0208141	0.0208141
	31	0.0393138	0.018051	0.0376224	0.0294641	0.0529151	0.023451	0.0133556	0.0113968	0.0114078	0	0.0208141	0.0208141	0.0370911	0.0958953	0.0208141	0.0114078	0.0294641	0.0180563	0.607461	0.348296	0.737638	0.279328	0.92383	0.644501	0.0124474	0.00989641	0.0114078	0	0.0208141	0.0208141	0.0142412	0.011405	0.0114078	0	0.0208141	0.0208141
	32	0.0389975	0.0171369	0.0376224	0.0294641	0.0454147	0.0159506	0.0100389	0.0100113	0.0114078	0	0.0208141	0.0208141	0.0596285	0.152622	0.0208141	0.0114078	0.0294641	0.0180563	0.535389	0.357619	0.623433	0.211646	0.869812	0.658166	0.0115511	0.0105101	0.0114078	0	0.0208141	0.0208141	0.0107748	0.010072	0.0114078	0	0.0208141	0.0208141
	33	0.0348255	0.0175105	0.0376224	0.0208141	0.0454147	0.0246006	0.0160027	0.0294751	0.0114078	0	0.0208141	0.0208141	0.0729479	0.186801	0.0208141	0.0114078	0.0294641	0.0180563	0.607158	0.338505	0.691952	0.384312	0.916431	0.53212	0.0137883	0.0110424	0.0114078	0	0.0208141	0.0208141	0.0119235	0.0106866	0.0114078	0	0.0208141	0.0208141
	34	0.0377703	0.0172862	0.0376224	0.0294641	0.0529151	0.023451	0.0163713	0.0456705	0.0114078	0	0.0208141	0.0208141	0.0870489	0.205494	0.0208141	0.0114078	0.0294641	0.0180563	0.613377	0.347501	0.741483	0.294991	0.916412	0.621421	0.0110083	0.0106386	0.0114078	0	0.0208141	0.0208141	0.0128719	0.0111588	0.0114078	0	0.0208141	0.0208141
	35	0.0361187	0.0153474	0.0335432	0.0294641	0.0454147	0.0159506	0.0156758	0.0124411	0.0114078	0.0114078	0.0208141	0.00940631	0.0683941	0.173172	0.0208141	0.0114078	0.0294641	0.0180563	0.560993	0.374731	0.678442	0.147019	0.907584	0.760565	0.0152784	0.0363297	0.0114078	0	0.0208141	0.0208141	0.0118291	0.00916924	0.0114078	0	0.0208141	0.0208141
	36	0.0343698	0.014796	0.0376224	0.0208141	0.0454147	0.0246006	0.0136007	0.010137	0.0114078	0.00570388	0.0208141	0.0151102	0.0522349	0.140604	0.0208141	0.0114078	0.0294641	0.0180563	0.61598	0.354539	0.735639	0.313361	0.939739	0.626378	0.0131538	0.0125901	0.0114078	0	0.0208141	0.0208141	0.0112413	0.00963068	0.0114078	0	0.0208141	0.0208141
	37	0.0369403	0.0152988	0.0376224	0.0294641	0.0454147	0.0159506	0.0119964	0.0115506	0.0114078	0	0.0208141	0.0208141	0.0448314	0.133615	0.0208141	0.0114078	0.0294641	0.0180563	0.536154	0.384608	0.659982	0.0840725	0.921197	0.837124	0.0138559	0.0120654	0.0114078	0	0.0208141	0.0208141	0.0118004	0.0100275	0.0114078	0	0.0208141	0.0208141
	38	0.0417141	0.0160451	0.0454147	0.0294641	0.0529151	0.023451	0.0120651	0.0104406	0.0114078	0	0.0208141	0.0208141	0.0745876	0.203813	0.0208141	0.0114078	0.0294641	0.0180563	0.619223	0.336928	0.710734	0.389722	0.926604	0.536882	0.0110735	0.0110203	0.0114078	0	0.0208141	0.0208141	0.019482	0.0817202	0.0114078	0	0.0208141	0.0208141
	39	0.0343534	0.0157619	0.0376224	0.0208141	0.0454147	0.0246006	0.0131924	0.0111919	0.0114078	0	0.0208141	0.0208141	0.0653679	0.186582	0.0208141	0.0114078	0.0294641	0.0180563	0.505214	0.378332	0.58159	0.0415185	0.866775	0.825256	0.0163897	0.0285415	0.0114078	0.0114078	0.0208141	0.00940631	0.0147685	0.0167044	0.0114078	0	0.0208141	0.0208141
	40	0.0381445	0.0166175	0.0376224	0.0294641	0.0454147	0.0159506	0.0211557	0.096327	0.0114078	0	0.0208141	0.0208141	0.0553865	0.169008	0.0208141	0.0114078	0.0294641	0.0180563	0.6094	0.346276	0.742384	0.271335	0.93272	0.661386	0.0116917	0.0108679	0.0114078	0	0.0208141	0.0208141	0.0136578	0.0104063	0.0114078	0	0.0208141	0.0208141
	41	0.0377527	0.0158645	0.0376224	0.0294641	0.0529151	0.023451	0.0126058	0.0108007	0.0114078	0	0.0208141	0.0208141	0.0856586	0.221228	0.0208141	0.0114078	0.0376224	0.0262146	0.595283	0.343024	0.688673	0.30493	0.904615	0.599685	0.0120853	0.0131604	0.0114078	0	0.0208141	0.0208141	0.0123261	0.0114771	0.0114078	0	0.0208141	0.0208141
	42	0.0368404	0.0153008	0.0376224	0.0294641	0.0491649	0.0197008	0.011477	0.0108272	0.0114078	0	0.0208141	0.0208141	0.0652967	0.151166	0.0208141	0.0114078	0.0376224	0.0262146	0.56385	0.379112	0.649416	0.124075	0.937587	0.813512	0.0173355	0.038934	0.0114078	0	0.0208141	0.0208141	0.0124112	0.0106733	0.0114078	0	0.0208141	0.0208141
	43	0.037323	0.0135923	0.0376224	0.0251391	0.0454147	0.0202756	0.0103851	0.00983386	0.0114078	0	0.0208141	0.0208141	0.0452728	0.117512	0.0208141	0.0114078	0.0335432	0.0221354	0.558162	0.369325	0.62092	0.16257	0.935305	0.772735	0.0111386	0.0101982	0.0114078	0	0.0208141	0.0208141	0.0126268	0.0107524	0.0114078	0	0.0208141	0.0208141
	44	0.0407625	0.0170264	0.0376224	0.0294641	0.0529151	0.023451	0.0152338	0.0128526	0.0114078	0	0.0251391	0.0251391	0.0568361	0.149941	0.0208141	0.0114078	0.0294641	0.0180563	0.582436	0.369802	0.697269	0.206727	0.937022	0.730295	0.0123474	0.0104489	0.0114078	0	0.0208141	0.0208141	0.0112137	0.0100279	0.0114078	0	0.0161109	0.0161109
	45	0.0359174	0.0149438	0.0376224	0.0294641	0.0454147	0.0159506	0.0131575	0.0116296	0.0114078	0	0.0208141	0.0208141	0.0748084	0.177945	0.0208141	0.0114078	0.0376224	0.0262146	0.560618	0.363936	0.649634	0.190446	0.89859	0.708145	0.0114543	0.00965185	0.0114078	0	0.0208141	0.0208141	0.0130469	0.0110904	0.0114078	0	0.0208141	0.0208141
	46	0.0386881	0.0146216	0.0376224	0.0294641	0.0454147	0.0159506	0.012015	0.0100645	0.0114078	0	0.0208141	0.0208141	0.0676558	0.179991	0.0208141	0.0114078	0.0376224	0.0262146	0.557207	0.374299	0.639067	0.14423	0.922051	0.777821	0.0128012	0.0133757	0.0114078	0	0.0208141	0.0208141	0.0120727	0.0102683	0.0114078	0	0.0208141	0.0208141
	47	0.0387985	0.0149344	0.0376224	0.0294641	0.0491649	0.0197008	0.0125491	0.0106672	0.0114078	0	0.0208141	0.0208141	0.0529316	0.147124	0.0208141	0.0114078	0.0294641	0.0180563	0.558753	0.361438	0.649624	0.163315	0.89597	0.732656	0.0145644	0.0112672	0.0114078	0.0114078	0.0208141	0.00940631	0.0119386	0.0104462	0.0114078	0	0.0208141	0.0208141
	48	0.0367835	0.0151265	0.0376224	0.0294641	0.0454147	0.0159506	0.0126031	0.0101136	0.0114078	0	0.0208141	0.0208141	0.0378342	0.112528	0.0208141	0.0114078	0.0294641	0.0180563	0.575562	0.367285	0.707631	0.176517	0.92284	0.746324	0.0120137	0.0114649	0.0114078	0	0.0208141	0.0208141	0.0123247	0.0106649	0.0114078	0	0.0208141	0.0208141
	49	0.0377608	0.0149107	0.0376224	0.0294641	0.0454147	0.0159506	0.0128211	0.00993947	0.0114078	0	0.0208141	0.0208141	0.0895316	0.213217	0.0208141	0.0114078	0.0335432	0.0221354	0.612212	0.353345	0.708707	0.335284	0.946354	0.611071	0.0175938	0.0542973	0.0114078	0	0.0208141	0.0208141	0.0107774	0.0101609	0.0114078	0	0.0114078	0.0114078
	50	0.0335316	0.015269	0.0294641	0.0208141	0.0454147	0.0246006	0.0112614	0.0102558	0.0114078	0	0.0208141	0.0208141	0.0672372	0.160283	0.0208141	0.0114078	0.0376224	0.0262146	0.587808	0.351851	0.671168	0.279987	0.919418	0.639432	0.013114	0.011528	0.0114078	0	0.0208141	0.0208141	0.0119273	0.00995748	0.0114078	0	0.0208141	0.0208141
	51	0.0372934	0.017245	0.0376224	0.0294641	0.0491649	0.0197008	0.0128182	0.0121938	0.0114078	0	0.0208141	0.0208141	0.0588428	0.162686	0.0208141	0.0114078	0.0294641	0.0180563	0.56508	0.367552	0.633111	0.168631	0.903171	0.73454	0.012594	0.00944881	0.0114078	0	0.0208141	0.0208141	0.0171422	0.0447665	0.0114078	0	0.0208141	0.0208141
	52	0.0384049	0.0149607	0.0376224	0.0294641	0.0454147	0.0159506	0.013773	0.0105064	0.0114078	0.0114078	0.0208141	0.00940631	0.085365	0.228617	0.0208141	0.0114078	0.0294641	0.0180563	0.58955	0.35962	0.68111	0.285743	0.926111	0.640368	0.0137496	0.0113352	0.0114078	0	0.0208141	0.0208141	0.02042	0.0787632	0.0114078	0	0.0208141	0.0208141
	53	0.0348905	0.0150927	0.0376224	0.0294641	0.0454147	0.0159506	0.0124373	0.00977849	0.0114078	0	0.0208141	0.0208141	0.0733047	0.176962	0.0208141	0.0114078	0.0335432	0.0221354	0.609794	0.355268	0.707705	0.262553	0.962503	0.69995	0.0131572	0.0104792	0.0114078	0	0.0208141	0.0208141	0.018515	0.0622195	0.0114078	0	0.0208141	0.0208141
	54	0.0344764	0.0183529	0.0294641	0.0208141	0.0491649	0.0283508	0.0110531	0.0110863	0.0114078	0	0.0208141	0.0208141	0.126897	0.266736	0.0208141	0.0114078	0.0376224	0.0262146	0.62959	0.350476	0.76453	0.350523	0.936716	0.586193	0.0261764	0.0974816	0.0114078	0	0.0208141	0.0208141	0.0120554	0.0121512	0.0114078	0	0.0208141	0.0208141
	55	0.038552	0.0143535	0.0376224	0.0294641	0.0491649	0.0197008	0.0113527	0.00968346	0.0114078	0	0.0208141	0.0208141	0.069504	0.179977	0.0208141	0.0114078	0.0415185	0.0301108	0.578005	0.359561	0.667444	0.201711	0.903287	0.701576	0.0115095	0.0106916	0.0114078	0	0.0208141	0.0208141	0.0144574	0.0105194	0.0114078	0.0114078	0.0208141	0.00940631
	56	0.0395859	0.0143734	0.0376224	0.0294641	0.0454147	0.0159506	0.0136017	0.0115538	0.0114078	0	0.0208141	0.0208141	0.0571331	0.150317	0.0208141	0.0114078	0.0376224	0.0262146	0.559671	0.332524	0.655392	0.214049	0.85063	0.636581	0.0125188	0.010057	0.0114078	0	0.0208141	0.0208141	0.0113063	0.0092138	0.0114078	0	0.0208141	0.0208141
	57	0.0349335	0.0161513	0.0376224	0.0294641	0.0454147	0.0159506	0.0116965	0.0101107	0.0114078	0	0.0208141	0.0208141	0.0739622	0.20312	0.0208141	0.0114078	0.0335432	0.0221354	0.524746	0.373594	0.565609	0.115355	0.878206	0.76285	0.0134281	0.0100738	0.0114078	0.0114078	0.0208141	0.00940631	0.0116901	0.00943107	0.0114078	0	0.0208141	0.0208141
	58	0.0371386	0.016569	0.0376224	0.0251391	0.0454147	0.0202756	0.0126293	0.0100329	0.0114078	0	0.0208141	0.0208141	0.0786203	0.20244	0.0208141	0.0114078	0.0335432	0.0221354	0.583849	0.336588	0.599739	0.331389	0.9243	0.592911	0.0130309	0.0107234	0.0114078	0	0.0208141	0.0208141	0.012435	0.00982931	0.0114078	0	0.0208141	0.0208141
	59	0.0387751	0.0152052	0.0376224	0.0294641	0.0454147	0.0159506	0.00989579	0.00950289	0.0114078	0	0.0208141	0.0208141	0.0807122	0.2115	0.0208141	0.0114078	0.0335432	0.0221354	0.57825	0.355531	0.654158	0.241991	0.945418	0.703427	0.0118144	0.0102234	0.0114078	0	0.0208141	0.0208141	0.0111744	0.0110002	0.0114078	0	0.0208141	0.0208141
	60	0.0370518	0.0146156	0.0376224	0.0294641	0.0454147	0.0159506	0.0228991	0.095459	0.0114078	0	0.0208141	0.0208141	0.0936677	0.233269	0.0208141	0.0114078	0.0376224	0.0262146	0.476967	0.380603	0.47215	0.0563181	0.87361	0.817292	0.0126295	0.0108052	0.0114078	0	0.0208141	0.0208141	0.0126189	0.00937096	0.0114078	0.0114078	0.0208141	0.00940631
	61	0.0361013	0.0152536	0.0376224	0.0251391	0.0454147	0.0202756	0.0138345	0.0113974	0.0114078	0	0.0208141	0.0208141	0.0875425	0.225209	0.0208141	0.0114078	0.0376224	0.0262146	0.578172	0.360249	0.673425	0.20913	0.895415	0.686285	0.0120452	0.00996681	0.0114078	0	0.0208141	0.0208141	0.0131702	0.011155	0.0114078	0	0.0208141	0.0208141
	62	0.0329096	0.0160057	0.0294641	0.0208141	0.0454147	0.0246006	0.0136778	0.0111682	0.0114078	0	0.0208141	0.0208141	0.0849294	0.19989	0.0208141	0.0114078	0.0376224	0.0262146	0.600826	0.343229	0.680033	0.360275	0.919941	0.559665	0.0118883	0.0110232	0.0114078	0	0.0208141	0.0208141	0.0135258	0.0109069	0.0114078	0	0.0208141	0.0208141
	63	0.0374949	0.0155212	0.0376224	0.0294641	0.0454147	0.0159506	0.0116387	0.0104853	0.0114078	0	0.0208141	0.0208141	0.0643473	0.174285	0.0208141	0.0114078	0.0335432	0.0221354	0.566188	0.359328	0.656497	0.182541	0.883708	0.701167	0.0133805	0.0111481	0.0114078	0	0.0208141	0.0208141	0.0123145	0.0106522	0.0114078	0	0.0208141	0.0208141
	64	0.0341801	0.0173486	0.0376224	0.0208141	0.0454147	0.0246006	0.0133705	0.029547	0.0114078	0	0.0161109	0.0161109	0.0714745	0.173151	0.0208141	0.0114078	0.0376224	0.0262146	0.581322	0.361038	0.663391	0.277697	0.916386	0.638688	0.0131474	0.0105994	0.0114078	0	0.0208141	0.0208141	0.0134968	0.010137	0.0114078	0	0.0208141	0.0208141
	65	0.0373655	0.0148865	0.0376224	0.0294641	0.0454147	0.0159506	0.0107589	0.0109527	0.0114078	0	0.0208141	0.0208141	0.0582172	0.166057	0.0208141	0.0114078	0.0294641	0.0180563	0.582022	0.361729	0.67345	0.216214	0.930233	0.714019	0.0128399	0.0105509	0.0114078	0	0.0208141	0.0208141	0.0121366	0.0104983	0.0114078	0	0.0208141	0.0208141
	66	0.0338876	0.0158136	0.0376224	0.0208141	0.0454147	0.0246006	0.0130458	0.0104499	0.0114078	0	0.0208141	0.0208141	0.0687488	0.188241	0.0208141	0.0114078	0.0294641	0.0180563	0.578684	0.365728	0.685166	0.255864	0.945133	0.689268	0.0101553	0.00846706	0.0114078	0	0.0114078	0.0114078	0.0171683	0.0411488	0.0114078	0.0114078	0.0208141	0.00940631
	67	0.0380568	0.016351	0.0376224	0.0294641	0.0454147	0.0159506	0.0101958	0.0104537	0.0114078	0	0.0208141	0.0208141	0.0763397	0.207214	0.0208141	0.0114078	0.0335432	0.0221354	0.535759	0.3578	0.611077	0.14936	0.839967	0.690607	0.0130837	0.0117907	0.0114078	0	0.0208141	0.0208141	0.020191	0.0674659	0.0114078	0.0114078	0.0208141	0.00940631
	68	0.0349275	0.016269	0.0376224	0.0208141	0.0454147	0.0246006	0.013273	0.0112868	0.0114078	0	0.0208141	0.0208141	0.117765	0.251679	0.0208141	0.0114078	0.0376224	0.0262146	0.616576	0.351668	0.722926	0.333218	0.943914	0.610697	0.0135062	0.011968	0.0114078	0	0.0208141	0.0208141	0.013646	0.00998384	0.0114078	0.0114078	0.0208141	0.00940631
	69	0.0382103	0.0155379	0.0376224	0.0294641	0.0454147	0.0159506	0.0121139	0.0106166	0.0114078	0	0.0208141	0.0208141	0.0376335	0.089703	0.0208141	0.0114078	0.0294641	0.0180563	0.521601	0.384092	0.641438	0.0374394	0.889091	0.851652	0.0122269	0.0107778	0.0114078	0	0.0208141	0.0208141	0.0219849	0.0816188	0.0114078	0.00570388	0.0208141	0.0151102
	70	0.0385343	0.017107	0.0376224	0.0294641	0.0529151	0.023451	0.0113765	0.0101515	0.0114078	0	0.0208141	0.0208141	0.114393	0.251779	0.0208141	0.0114078	0.0376224	0.0262146	0.595922	0.356215	0.698312	0.2536	0.93219	0.67859	0.0129329	0.0108109	0.0114078	0	0.0208141	0.0208141	0.0129727	0.0253207	0.0114078	0	0.0208141	0.0208141
	71	0.0368518	0.0133331	0.0376224	0.0294641	0.0454147	0.0159506	0.0131671	0.0098707	0.0114078	0.0114078	0.0208141	0.00940631	0.0560926	0.135963	0.0208141	0.0114078	0.0376224	0.0262146	0.573802	0.359363	0.727888	0.239876	0.875089	0.635213	0.0139993	0.0172751	0.0114078	0	0.0208141	0.0208141	0.0136223	0.010153	0.0114078	0.0114078	0.0208141	0.00940631
	72	0.0353633	0.0155788	0.0376224	0.0294641	0.0454147	0.0159506	0.0115594	0.00887667	0.0114078	0	0.0208141	0.0208141	0.056027	0.130071	0.0208141	0.0114078	0.0376224	0.0262146	0.551445	0.381054	0.684195	0.0807931	0.931815	0.851022	0.0130357	0.00995459	0.0114078	0	0.0208141	0.0208141	0.0124312	0.0106641	0.0114078	0	0.0208141	0.0208141
	73	0.0381764	0.0185868	0.0376224	0.0294641	0.0529151	0.023451	0.0130243	0.0100524	0.0114078	0	0.0208141	0.0208141	0.0579334	0.145577	0.0208141	0.0114078	0.0376224	0.0262146	0.592878	0.347084	0.687615	0.313307	0.907347	0.59404	0.0122386	0.011354	0.0114078	0	0.0208141	0.0208141	0.0125404	0.0104554	0.0114078	0	0.0208141	0.0208141
	74	0.0332882	0.0157251	0.0294641	0.0208141	0.0454147	0.0246006	0.0122885	0.010854	0.0114078	0	0.0208141	0.0208141	0.0584191	0.170362	0.0208141	0.0114078	0.0294641	0.0180563	0.5547	0.357856	0.642458	0.151988	0.879407	0.727419	0.0127572	0.00980605	0.0114078	0	0.0208141	0.0208141	0.0113992	0.0100294	0.0114078	0	0.0208141	0.0208141
	75	0.0358253	0.0190505	0.0294641	0.0208141	0.0454147	0.0246006	0.0111815	0.0121221	0.0114078	0	0.0208141	0.0208141	0.0474524	0.11593	0.0208141	0.0114078	0.0335432	0.0221354	0.600615	0.354209	0.71181	0.257903	0.943059	0.685156	0.0129589	0.0105096	0.0114078	0	0.0208141	0.0208141	0.0115246	0.0114345	0.0114078	0	0.0208141	0.0208141
	76	0.0383659	0.0172085	0.0376224	0.0294641	0.0454147	0.0159506	0.0161713	0.0283482	0.0114078	0.0114078	0.0208141	0.00940631	0.0552154	0.153082	0.0208141	0.0114078	0.0294641	0.0180563	0.555739	0.339704	0.644966	0.223454	0.8648	0.641346	0.0112754	0.0109095	0.0114078	0	0.0208141	0.0208141	0.0113656	0.010876	0.0114078	0	0.0208141	0.0208141
	77	0.0365473	0.0161558	0.0376224	0.0294641	0.0454147	0.0159506	0.0120221	0.00929859	0.0114078	0	0.0208141	0.0208141	0.0552173	0.155612	0.0208141	0.0114078	0.0294641	0.0180563	0.600406	0.347297	0.719851	0.307046	0.912115	0.605069	0.012216	0.0114637	0.0114078	0	0.0208141	0.0208141	0.0135586	0.0120513	0.0114078	0	0.0208141	0.0208141
	78	0.0389203	0.0145736	0.0376224	0.0294641	0.0454147	0.0159506	0.0126119	0.0102326	0.0114078	0	0.0208141	0.0208141	0.0792055	0.20486	0.0208141	0.0114078	0.0376224	0.0262146	0.60721	0.35866	0.681159	0.279987	0.951779	0.671792	0.0207683	0.0694226	0.0114078	0	0.0208141	0.0208141	0.0143835	0.00959159	0.0114078	0.0114078	0.0208141	0.00940631
	79	0.0352098	0.0162102	0.0376224	0.0208141	0.0454147	0.0246006	0.0120629	0.0115968	0.0114078	0	0.0208141	0.0208141	0.0592618	0.161797	0.0208141	0.0114078	0.0294641	0.0180563	0.67511	0.30541	0.758337	0.507106	0.950669	0.443563	0.00987463	0.0103556	0.0114078	0	0.0208141	0.0208141	0.0120275	0.0101306	0.0114078	0	0.0208141	0.0208141
	80	0.0374227	0.0150402	0.0376224	0.0294641	0.0454147	0.0159506	0.0137561	0.0127336	0.0114078	0	0.0208141	0.0208141	0.0744947	0.195271	0.0208141	0.0114078	0.0376224	0.0262146	0.540629	0.363861	0.608586	0.14423	0.863441	0.719212	0.0121101	0.0102314	0.0114078	0	0.0208141	0.0208141	0.0130395	0.0107087	0.0114078	0	0.0208141	0.0208141
	81	0.0412756	0.016837	0.0376224	0.0294641	0.0529151	0.023451	0.0187142	0.0554557	0.0114078	0	0.0208141	0.0208141	0.090666	0.20849	0.0208141	0.0114078	0.0376224	0.0262146	0.527089	0.366089	0.559946	0.149773	0.909707	0.759933	0.011288	0.0124961	0.0114078	0	0.0208141	0.0208141	0.0136013	0.0103063	0.0114078	0.0114078	0.0208141	0.00940631
	82	0.0367258	0.0148708	0.0376224	0.0294641	0.0529151	0.023451	0.0120627	0.00965708	0.0114078	0	0.0208141	0.0208141	0.081656	0.201761	0.0208141	0.0114078	0.0335432	0.0221354	0.589024	0.355544	0.698322	0.26909	0.904368	0.635278	0.0123708	0.00954699	0.0114078	0	0.0208141	0.0208141	0.0129329	0.0108109	0.0114078	0	0.0208141	0.0208141
	83	0.0421086	0.0169081	0.0454147	0.0294641	0.0529151	0.023451	0.0124263	0.0105298	0.0114078	0	0.0208141	0.0208141	0.0398545	0.113181	0.0208141	0.0114078	0.0294641	0.0180563	0.582789	0.354885	0.670032	0.277587	0.927171	0.649584	0.0137729	0.0112135	0.0114078	0	0.0208141	0.0208141	0.0119057	0.0107442	0.0114078	0	0.0208141	0.0208141
	84	0.0350143	0.0165646	0.0376224	0.0208141	0.0454147	0.0246006	0.0113391	0.0106167	0.0114078	0	0.0208141	0.0208141	0.0704491	0.186412	0.0208141	0.0114078	0.0376224	0.0262146	0.565514	0.351736	0.659987	0.181634	0.863466	0.681832	0.0132741	0.0110657	0.0114078	0	0.0208141	0.0208141	0.0133008	0.0133778	0.0114078	0	0.0208141	0.0208141
	85	0.0332765	0.0152481	0.0294641	0.0208141	0.0454147	0.0246006	0.0154543	0.0106993	0.0114078	0.0114078	0.0208141	0.00940631	0.0550919	0.139384	0.0208141	0.0114078	0.0294641	0.0180563	0.581665	0.360876	0.666769	0.204325	0.9418	0.737475	0.0126444	0.00987982	0.0114078	0	0.0208141	0.0208141	0.0126254	0.00995146	0.0114078	0	0.0208141	0.0208141
	86	0.040526	0.0154171	0.0376224	0.0294641	0.0529151	0.023451	0.013606	0.0101104	0.0114078	0.00570388	0.0208141	0.0151102	0.05503	0.167902	0.0208141	0.0114078	0.0294641	0.0180563	0.572182	0.356535	0.60223	0.307268	0.91888	0.611612	0.0120842	0.010274	0.0114078	0	0.0208141	0.0208141	0.0123923	0.0101699	0.0114078	0	0.0208141	0.0208141
	87	0.0351124	0.0156659	0.0335432	0.0294641	0.0454147	0.0159506	0.0239002	0.0976493	0.0114078	0.0114078	0.0208141	0.00940631	0.0741669	0.211797	0.0208141	0.0114078	0.0376224	0.0262146	0.548443	0.369698	0.588117	0.149773	0.907546	0.757773	0.0123373	0.00995282	0.0114078	0	0.0208141	0.0208141	0.0124453	0.0106569	0.0114078	0	0.0208141	0.0208141
	88	0.0356672	0.0147002	0.0376224	0.0294641	0.0454147	0.0159506	0.0127952	0.0110406	0.0114078	0	0.0208141	0.0208141	0.082752	0.218826	0.0208141	0.0114078	0.0376224	0.0262146	0.57099	0.362756	0.637778	0.228039	0.937476	0.709437	0.0139746	0.0104705	0.0114078	0.0114078	0.0208141	0.00940631	0.0127194	0.00998423	0.0114078	0	0.0208141	0.0208141
	89	0.0383062	0.0143882	0.0376224	0.0294641	0.0454147	0.0159506	0.0131708	0.00970946	0.0114078	0.0114078	0.0208141	0.00940631	0.0811339	0.223239	0.0208141	0.0114078	0.0294641	0.0180563	0.623516	0.328207	0.712835	0.36925	0.926707	0.557457	0.0133238	0.0102062	0.0114078	0.0114078	0.0208141	0.00940631	0.014454	0.0225108	0.0114078	0	0.0208141	0.0208141
	90	0.0374065	0.0162502	0.0376224	0.0294641	0.0454147	0.0159506	0.0122897	0.0101497	0.0114078	0	0.0208141	0.0208141	0.0643844	0.180957	0.0294641	0.0208141	0.0376224	0.0168083	0.545525	0.347727	0.607326	0.196741	0.831236	0.634495	0.0158077	0.0369102	0.0114078	0	0.0208141	0.0208141	0.0128306	0.0114571	0.0114078	0	0.0208141	0.0208141
	91	0.0377851	0.0171678	0.0376224	0.0294641	0.0454147	0.0159506	0.0134654	0.00985735	0.0114078	0.0114078	0.0208141	0.00940631	0.0707355	0.178705	0.0208141	0.0114078	0.0335432	0.0221354	0.616953	0.352026	0.750723	0.271139	0.89693	0.625791	0.0125129	0.0102294	0.0114078	0	0.0208141	0.0208141	0.0138091	0.0103736	0.0114078	0.0114078	0.0208141	0.00940631
	92	0.0392334	0.0179348	0.0376224	0.0294641	0.0529151	0.023451	0.0110333	0.0103774	0.0114078	0	0.0208141	0.0208141	0.0792012	0.20243	0.0208141	0.0114078	0.0294641	0.0180563	0.608399	0.353795	0.728863	0.292643	0.929053	0.63641	0.0134539	0.0230944	0.0114078	0	0.0208141	0.0208141	0.0122782	0.0102448	0.0114078	0	0.0208141	0.0208141
	93	0.0379728	0.015338	0.0376224	0.0294641	0.0529151	0.023451	0.0130907	0.0103677	0.0114078	0	0.0208141	0.0208141	0.0594822	0.159743	0.0208141	0.0114078	0.0335432	0.0221354	0.568641	0.355088	0.670132	0.242273	0.898279	0.656006	0.0136827	0.0121825	0.0114078	0	0.0208141	0.0208141	0.0108775	0.00939237	0.0114078	0	0.0161109	0.0161109
	94	0.0361618	0.0164507	0.0376224	0.0208141	0.0454147	0.0246006	0.0121804	0.0108268	0.0114078	0	0.0208141	0.0208141	0.0641506	0.168541	0.0208141	0.0114078	0.0376224	0.0262146	0.484955	0.358679	0.526473	0.112361	0.811263	0.698902	0.0134382	0.0205283	0.0114078	0	0.0208141	0.0208141	0.0113803	0.00948988	0.0114078	0	0.0208141	0.0208141
	95	0.0362423	0.0162894	0.0376224	0.0251391	0.0454147	0.0202756	0.011996	0.0101336	0.0114078	0	0.0208141	0.0208141	0.0687342	0.185862	0.0208141	0.0114078	0.0294641	0.0180563	0.60091	0.362101	0.727816	0.249123	0.908107	0.658983	0.0131496	0.0106183	0.0114078	0	0.0208141	0.0208141	0.0124863	0.0104033	0.0114078	0	0.0208141	0.0208141
	96	0.0352294	0.0154054	0.0376224	0.0208141	0.0454147	0.0246006	0.011476	0.0109597	0.0114078	0	0.0208141	0.0208141	0.0815439	0.193943	0.0208141	0.0114078	0.0376224	0.0262146	0.57308	0.383199	0.725548	0.112312	0.91744	0.805128	0.0134309	0.0114227	0.0114078	0	0.0208141	0.0208141	0.0143849	0.0109466	0.0114078	0	0.0208141	0.0208141
	97	0.0371691	0.0154429	0.0376224	0.0294641	0.0454147	0.0159506	0.0158885	0.0130447	0.0114078	0.0114078	0.0208141	0.00940631	0.0494125	0.121058	0.0208141	0.0114078	0.0335432	0.0221354	0.594891	0.349042	0.647295	0.31241	0.904352	0.591941	0.0137125	0.010197	0.0114078	0.0114078	0.0208141	0.00940631	0.0113527	0.00968346	0.0114078	0	0.0208141	0.0208141
	98	0.0377365	0.013639	0.0376224	0.0294641	0.0454147	0.0159506	0.0123246	0.0107607	0.0114078	0	0.0208141	0.0208141	0.0698952	0.182575	0.0208141	0.0114078	0.0376224	0.0262146	0.651656	0.343277	0.761973	0.465008	0.963806	0.498798	0.0133547	0.0108061	0.0114078	0.00570388	0.0208141	0.0151102	0.0161702	0.0311001	0.0114078	0	0.0208141	0.0208141
	99	0.0384395	0.0156852	0.0376224	0.0294641	0.0454147	0.0159506	0.0110079	0.00978568	0.0114078	0	0.0208141	0.0208141	0.0484653	0.142819	0.0208141	0.0114078	0.0294641	0.0180563	0.504879	0.337611	0.523522	0.19172	0.790777	0.599057	0.0123916	0.0116464	0.0114078	0	0.0208141	0.0208141	0.012243	0.0106626	0.0114078	0	0.0208141	0.0208141
	100	0.0358728	0.0154374	0.0376224	0.0208141	0.0454147	0.0246006	0.0152765	0.0115489	0.0114078	0.00570388	0.0208141	0.0151102	0.0510782	0.141131	0.0208141	0.0114078	0.0294641	0.0180563	0.624149	0.353093	0.743386	0.37701	0.949074	0.572064	0.0113192	0.00987472	0.0114078	0	0.0208141	0.0208141	0.0112792	0.0101966	0.0114078	0	0.0208141	0.0208141
	101	0.0370731	0.0160693	0.0376224	0.0294641	0.0529151	0.023451	0.0121506	0.0107505	0.0114078	0	0.0208141	0.0208141	0.0586543	0.157921	0.0208141	0.0114078	0.0294641	0.0180563	0.629227	0.331688	0.719905	0.422746	0.931884	0.509139	0.0123711	0.0110689	0.0114078	0	0.0208141	0.0208141	0.0103672	0.00912418	0.0114078	0	0.0208141	0.0208141
	102	0.0401508	0.0160378	0.0376224	0.0294641	0.0529151	0.023451	0.0135232	0.0107599	0.0114078	0	0.0208141	0.0208141	0.0687832	0.181836	0.0208141	0.0114078	0.0376224	0.0262146	0.55696	0.385765	0.639067	0.103178	0.949873	0.846695	0.0125464	0.00976289	0.0114078	0	0.0208141	0.0208141	0.0129169	0.0120546	0.0114078	0	0.0208141	0.0208141
	103	0.0384443	0.0156333	0.0376224	0.0294641	0.0454147	0.0159506	0.0125731	0.011881	0.0114078	0	0.0208141	0.0208141	0.0545082	0.143097	0.0208141	0.0114078	0.0294641	0.0180563	0.594036	0.350019	0.6577	0.32341	0.915436	0.592025	0.013134	0.0116069	0.0114078	0	0.0208141	0.0208141	0.0136098	0.0106627	0.0114078	0	0.0208141	0.0208141
	104	0.0368274	0.0171875	0.0376224	0.0251391	0.0454147	0.0202756	0.011009	0.00911165	0.0114078	0	0.0208141	0.0208141	0.0382861	0.118951	0.0208141	0.0114078	0.0294641	0.0180563	0.640502	0.332532	0.713782	0.436461	0.946668	0.510207	0.014735	0.0282129	0.0114078	0	0.0208141	0.0208141	0.0125232	0.0109632	0.0114078	0	0.0208141	0.0208141
	105	0.0356169	0.0170563	0.0376224	0.0208141	0.0454147	0.0246006	0.0124036	0.0107443	0.0114078	0	0.0208141	0.0208141	0.115662	0.25632	0.0208141	0.0114078	0.0415185	0.0301108	0.585475	0.344496	0.620987	0.277776	0.925769	0.647993	0.0133519	0.0105951	0.0114078	0	0.0208141	0.0208141	0.0173373	0.0407198	0.0114078	0	0.0208141	0.0208141
	106	0.0378612	0.0162182	0.0376224	0.0294641	0.0491649	0.0197008	0.0118483	0.0111316	0.0114078	0	0.0208141	0.0208141	0.0658152	0.180476	0.0208141	0.0114078	0.0294641	0.0180563	0.530092	0.374079	0.57764	0.132924	0.897653	0.76473	0.0132713	0.0104946	0.0114078	0	0.0208141	0.0208141	0.0105039	0.0104081	0.0114078	0	0.0208141	0.0208141
	107	0.0367069	0.0161188	0.0376224	0.0208141	0.0454147	0.0246006	0.0128599	0.0105407	0.0114078	0	0.0208141	0.0208141	0.0887463	0.215357	0.0208141	0.0114078	0.0294641	0.0180563	0.567276	0.369327	0.627035	0.140511	0.940588	0.800077	0.0142432	0.0112401	0.0114078	0	0.0208141	0.0208141	0.0122518	0.00969152	0.0114078	0	0.0208141	0.0208141
	108	0.0373125	0.0163647	0.0376224	0.0294641	0.0454147	0.0159506	0.020253	0.0835539	0.0114078	0	0.0208141	0.0208141	0.0438728	0.12744	0.0208141	0.0114078	0.0294641	0.0180563	0.574985	0.351888	0.666754	0.201853	0.912867	0.711013	0.0107413	0.0103537	0.0114078	0	0.0208141	0.0208141	0.0158945	0.0349395	0.0114078	0	0.0208141	0.0208141
	109	0.0382198	0.0159419	0.0376224	0.0294641	0.0454147	0.0159506	0.0144434	0.00994815	0.0114078	0.0114078	0.0208141	0.00940631	0.0720777	0.195074	0.0208141	0.0114078	0.0294641	0.0180563	0.612209	0.354039	0.697264	0.333343	0.937539	0.604197	0.0115095	0.00936878	0.0114078	0	0.0208141	0.0208141	0.0168494	0.0470492	0.0114078	0	0.0208141	0.0208141
	110	0.0354755	0.0172422	0.0376224	0.0294641	0.0454147	0.0159506	0.011901	0.0101359	0.0114078	0	0.0208141	0.0208141	0.0738219	0.176835	0.0208141	0.0114078	0.0294641	0.0180563	0.545013	0.360339	0.589453	0.223558	0.887304	0.663745	0.012868	0.0110857	0.0114078	0	0.0208141	0.0208141	0.0132016	0.0110565	0.0114078	0	0.0208141	0.0208141
	111	0.0383159	0.0167846	0.0376224	0.0294641	0.0454147	0.0159506	0.0185907	0.0585549	0.0114078	0	0.0208141	0.0208141	0.0758182	0.202486	0.0208141	0.0114078	0.0208141	0.00940631	0.615967	0.345569	0.707701	0.343075	0.951779	0.608704	0.0223639	0.0913901	0.0114078	0.00570388	0.0208141	0.0151102	0.0125821	0.0110483	0.0114078	0	0.0208141	0.0208141
	112	0.036457	0.0141794	0.0376224	0.0294641	0.0454147	0.0159506	0.0118594	0.0098368	0.0114078	0	0.0208141	0.0208141	0.0909723	0.219494	0.0208141	0.0114078	0.0376224	0.0262146	0.56739	0.377704	0.674477	0.13575	0.933159	0.797409	0.0237457	0.0933228	0.0114078	0	0.0208141	0.0208141	0.013507	0.0101492	0.0114078	0.00570388	0.0208141	0.0151102
	113	0.0356492	0.0157163	0.0376224	0.0208141	0.0454147	0.0246006	0.023998	0.092707	0.0114078	0.0114078	0.0208141	0.00940631	0.054585	0.170599	0.0114078	0.0114078	0.0294641	0.0180563	0.60131	0.356217	0.734738	0.29057	0.914897	0.624327	0.0138659	0.0117269	0.0114078	0	0.0208141	0.0208141	0.0120842	0.0110562	0.0114078	0	0.0208141	0.0208141
	114	0.037017	0.016121	0.0376224	0.0294641	0.0454147	0.0159506	0.0111586	0.0102912	0.0114078	0	0.0208141	0.0208141	0.0728066	0.180007	0.0208141	0.0114078	0.0335432	0.0221354	0.560356	0.356547	0.656558	0.200277	0.892588	0.692311	0.0129276	0.00993322	0.0114078	0	0.0208141	0.0208141	0.0126583	0.0105549	0.0114078	0	0.0208141	0.0208141
	115	0.0372256	0.0160674	0.0376224	0.0294641	0.0454147	0.0159506	0.0131146	0.0107069	0.0114078	0	0.0208141	0.0208141	0.0806466	0.20278	0.0208141	0.0114078	0.0376224	0.0262146	0.600573	0.337709	0.701429	0.323449	0.88552	0.56207	0.010918	0.0103445	0.0114078	0	0.0208141	0.0208141	0.0113592	0.0101465	0.0114078	0	0.0208141	0.0208141
	116	0.0358315	0.0164033	0.0376224	0.0208141	0.0454147	0.0246006	0.0125693	0.0114076	0.0114078	0	0.0208141	0.0208141	0.0671993	0.182934	0.0208141	0.0114078	0.0294641	0.0180563	0.571747	0.365792	0.700423	0.186806	0.931204	0.744398	0.011236	0.00965724	0.0114078	0	0.0208141	0.0208141	0.0123422	0.00988942	0.0114078	0	0.0208141	0.0208141
	117	0.0355901	0.0170871	0.0376224	0.0208141	0.0454147	0.0246006	0.0146044	0.0109943	0.0114078	0.0114078	0.0208141	0.00940631	0.0700352	0.181173	0.0208141	0.0114078	0.0294641	0.0180563	0.587524	0.349753	0.663391	0.286397	0.94226	0.655863	0.0131584	0.00974783	0.0114078	0.00570388	0.0208141	0.0151102	0.0121165	0.0107006	0.0114078	0	0.0208141	0.0208141
	118	0.0359622	0.0151703	0.0376224	0.0294641	0.0454147	0.0159506	0.0152643	0.0340906	0.0114078	0	0.0208141	0.0208141	0.0771361	0.204205	0.0208141	0.0114078	0.0376224	0.0262146	0.5851	0.345454	0.671228	0.237611	0.892554	0.654943	0.0133767	0.010982	0.0114078	0	0.0208141	0.0208141	0.0120848	0.00868309	0.0114078	0.00570388	0.0208141	0.0151102
	119	0.0353791	0.014452	0.0376224	0.0294641	0.0454147	0.0159506	0.0128506	0.0113578	0.0114078	0	0.0208141	0.0208141	0.02965	0.0566149	0.0208141	0.0114078	0.0294641	0.0180563	0.507171	0.368755	0.547628	0.121031	0.85613	0.735099	0.0121199	0.0109644	0.0114078	0	0.0208141	0.0208141	0.0106657	0.00945817	0.0114078	0	0.0114078	0.0114078
	120	0.03772	0.0162563	0.0376224	0.0208141	0.0454147	0.0246006	0.0144659	0.0119117	0.0114078	0	0.0208141	0.0208141	0.0587065	0.152445	0.0208141	0.0114078	0.0294641	0.0180563	0.568111	0.368093	0.655412	0.106221	0.906004	0.799783	0.0124717	0.0110696	0.0114078	0	0.0208141	0.0208141	0.0119987	0.0102217	0.0114078	0	0.0208141	0.0208141
	121	0.0370769	0.016335	0.0376224	0.0294641	0.0454147	0.0159506	0.0112636	0.00946346	0.0114078	0	0.0208141	0.0208141	0.0613102	0.18221	0.0208141	0.0114078	0.0294641	0.0180563	0.603118	0.336757	0.663391	0.32341	0.92044	0.59703	0.012216	0.0113738	0.0114078	0	0.0208141	0.0208141	0.0140805	0.0117204	0.0114078	0	0.0208141	0.0208141
	122	0.0352698	0.0148205	0.0376224	0.0208141	0.0454147	0.0246006	0.0134507	0.0112921	0.0114078	0	0.0208141	0.0208141	0.042079	0.120427	0.0161109	0.0114078	0.0294641	0.0180563	0.594033	0.366331	0.687673	0.255864	0.948189	0.692324	0.0212421	0.0920607	0.0114078	0	0.0208141	0.0208141	0.013135	0.0115708	0.0114078	0	0.0208141	0.0208141
	123	0.0363587	0.0159579	0.0376224	0.0294641	0.0454147	0.0159506	0.0124977	0.0104085	0.0114078	0	0.0208141	0.0208141	0.0544156	0.160852	0.0208141	0.0114078	0.0294641	0.0180563	0.505253	0.353241	0.539297	0.14423	0.852711	0.708482	0.0104525	0.0103014	0.0114078	0	0.0114078	0.0114078	0.0134808	0.0113744	0.0114078	0	0.0208141	0.0208141
	124	0.0360053	0.0177277	0.0376224	0.0208141	0.0454147	0.0246006	0.0117857	0.0109997	0.0114078	0	0.0208141	0.0208141	0.0567647	0.14115	0.0208141	0.0114078	0.0294641	0.0180563	0.619314	0.338575	0.733727	0.369633	0.919438	0.549804	0.012055	0.0103285	0.0114078	0	0.0208141	0.0208141	0.0131111	0.0115101	0.0114078	0	0.0208141	0.0208141
	125	0.0360934	0.0170673	0.0376224	0.0208141	0.0454147	0.0246006	0.0130167	0.0102291	0.0114078	0.00570388	0.0208141	0.0151102	0.0885879	0.222814	0.0208141	0.0114078	0.0335432	0.0221354	0.589334	0.342229	0.684433	0.262519	0.910705	0.648186	0.0137291	0.0107435	0.0114078	0	0.0208141	0.0208141	0.0137558	0.0113624	0.0114078	0	0.0208141	0.0208141
	126	0.0393799	0.014626	0.0376224	0.0294641	0.0529151	0.023451	0.0127761	0.0104254	0.0114078	0	0.0208141	0.0208141	0.0537696	0.127561	0.0208141	0.0114078	0.0376224	0.0262146	0.531772	0.390396	0.608552	0.115355	0.941649	0.826294	0.0121301	0.00994939	0.0114078	0	0.0208141	0.0208141	0.0120815	0.0102867	0.0114078	0	0.0208141	0.0208141
	127	0.0344918	0.0161516	0.0294641	0.0208141	0.0454147	0.0246006	0.0133108	0.0108475	0.0114078	0	0.0208141	0.0208141	0.0599446	0.176059	0.0208141	0.0114078	0.0294641	0.0180563	0.577991	0.358855	0.674477	0.20374	0.909207	0.705467	0.0124104	0.0115564	0.0114078	0	0.0208141	0.0208141	0.0123409	0.00989747	0.0114078	0	0.0208141	0.0208141
	128	0.0364037	0.0148471	0.0376224	0.0251391	0.0454147	0.0202756	0.0127377	0.0114225	0.0114078	0	0.0208141	0.0208141	0.076228	0.198968	0.0208141	0.0114078	0.0376224	0.0262146	0.610568	0.347893	0.728872	0.324911	0.915945	0.591034	0.0123751	0.0105947	0.0114078	0	0.0208141	0.0208141	0.0113054	0.0115092	0.0114078	0	0.0208141	0.0208141
	129	0.0381223	0.0156151	0.0376224	0.0294641	0.0491649	0.0197008	0.0142542	0.0113331	0.0114078	0	0.0208141	0.0208141	0.054517	0.143182	0.0208141	0.0114078	0.0294641	0.0180563	0.581689	0.360466	0.666729	0.22289	0.931796	0.708906	0.0112901	0.00942002	0.0114078	0	0.0208141	0.0208141	0.013573	0.0119277	0.0114078	0	0.0208141	0.0208141
	130	0.0380171	0.0171783	0.0376224	0.0294641	0.0454147	0.0159506	0.0109403	0.0101897	0.0114078	0	0.0208141	0.0208141	0.046665	0.111917	0.0208141	0.0114078	0.0294641	0.0180563	0.527539	0.357719	0.576328	0.138614	0.848768	0.710154	0.0111246	0.0097092	0.0114078	0	0.0208141	0.0208141	0.0142516	0.0180515	0.0114078	0	0.0208141	0.0208141
	131	0.0361571	0.0159069	0.0376224	0.0208141	0.0454147	0.0246006	0.0208702	0.0815615	0.0114078	0	0.0208141	0.0208141	0.0473169	0.146233	0.0208141	0.0114078	0.0294641	0.0180563	0.637078	0.347587	0.770771	0.372467	0.954406	0.58194	0.0123361	0.0106701	0.0114078	0	0.0208141	0.0208141	0.0134594	0.0105442	0.0114078	0	0.0208141	0.0208141
	132	0.0359314	0.0155078	0.0376224	0.0294641	0.0454147	0.0159506	0.0156157	0.0111761	0.0114078	0.0114078	0.0208141	0.00940631	0.042503	0.110298	0.0208141	0.0114078	0.0376224	0.0262146	0.506638	0.380173	0.606038	0.0740884	0.868707	0.794619	0.0136069	0.013014	0.0114078	0	0.0208141	0.0208141	0.0128051	0.011873	0.0114078	0	0.0208141	0.0208141
	133	0.0379837	0.0159644	0.0376224	0.0294641	0.0454147	0.0159506	0.0120927	0.0114517	0.0114078	0	0.0208141	0.0208141	0.0820927	0.208085	0.0208141	0.0114078	0.0376224	0.0262146	0.589102	0.355722	0.670132	0.223642	0.907452	0.683811	0.0137319	0.0109515	0.0114078	0.0114078	0.0208141	0.00940631	0.0132422	0.00986778	0.0114078	0.00570388	0.0208141	0.0151102
	134	0.0376823	0.0150605	0.0376224	0.0294641	0.0454147	0.0159506	0.0129742	0.0120696	0.0114078	0	0.0208141	0.0208141	0.0484506	0.107554	0.0208141	0.0114078	0.0294641	0.0180563	0.593942	0.365841	0.686287	0.218792	0.936564	0.717772	0.0146067	0.0397464	0.0114078	0	0.0208141	0.0208141	0.0125148	0.023147	0.0114078	0	0.0208141	0.0208141
	135	0.038611	0.0157518	0.0376224	0.0294641	0.0454147	0.0159506	0.0114343	0.00987016	0.0114078	0	0.0208141	0.0208141	0.0693133	0.177112	0.0208141	0.0114078	0.0376224	0.0262146	0.619474	0.359056	0.760168	0.326405	0.940011	0.613606	0.0125468	0.0111641	0.0114078	0	0.0208141	0.0208141	0.0145049	0.012294	0.0114078	0.0114078	0.0208141	0.00940631
	136	0.0366262	0.0167059	0.0376224	0.0294641	0.0529151	0.023451	0.0123761	0.0109183	0.0114078	0	0.0208141	0.0208141	0.0653713	0.177954	0.0208141	0.0114078	0.0335432	0.0221354	0.534076	0.374445	0.570993	0.138614	0.915436	0.776821	0.013368	0.010409	0.0114078	0	0.0208141	0.0208141	0.0127334	0.0105559	0.0114078	0	0.0208141	0.0208141
	137	0.0368086	0.0164618	0.0376224	0.0208141	0.0454147	0.0246006	0.0111924	0.0111134	0.0114078	0	0.0208141	0.0208141	0.062657	0.153464	0.0208141	0.0114078	0.0294641	0.0180563	0.582744	0.352194	0.667835	0.249014	0.896037	0.647023	0.0113635	0.0110458	0.0114078	0	0.0208141	0.0208141	0.00896581	0.00995278	0.0114078	0	0.0208141	0.0208141
	138	0.0368762	0.0141943	0.0376224	0.0294641	0.0454147	0.0159506	0.0115172	0.00994223	0.0114078	0	0.0208141	0.0208141	0.0990419	0.235264	0.0208141	0.0114078	0.0294641	0.0180563	0.570891	0.356286	0.659575	0.162851	0.906781	0.743931	0.0131953	0.0164936	0.0114078	0	0.0208141	0.0208141	0.0137845	0.0105101	0.0114078	0.0114078	0.0208141	0.00940631
	139	0.0353648	0.0161292	0.0335432	0.0294641	0.0454147	0.0159506	0.0124089	0.0109096	0.0114078	0	0.0208141	0.0208141	0.0888487	0.201604	0.0208141	0.0114078	0.0376224	0.0262146	0.558754	0.358362	0.630643	0.179089	0.884896	0.705808	0.0129809	0.0117505	0.0114078	0	0.0208141	0.0208141	0.0129454	0.0105844	0.0114078	0	0.0208141	0.0208141
	140	0.0365135	0.0154203	0.0376224	0.0294641	0.0454147	0.0159506	0.0126733	0.0110595	0.0114078	0	0.0208141	0.0208141	0.0595962	0.157884	0.0208141	0.0114078	0.0294641	0.0180563	0.561842	0.34454	0.598462	0.262349	0.86926	0.606911	0.0150665	0.0233664	0.0114078	0	0.0208141	0.0208141	0.0123107	0.00999675	0.0114078	0	0.0208141	0.0208141
	141	0.0373334	0.0169809	0.0376224	0.0294641	0.0491649	0.0197008	0.0119722	0.00984332	0.0114078	0	0.0208141	0.0208141	0.0437029	0.139766	0.0208141	0.0114078	0.0294641	0.0180563	0.587414	0.332022	0.655366	0.329347	0.894708	0.565361	0.0127684	0.0107574	0.0114078	0	0.0208141	0.0208141	0.0135886	0.0113354	0.0114078	0.00570388	0.0208141	0.0151102
	142	0.036737	0.0169114	0.0376224	0.0208141	0.0454147	0.0246006	0.0139925	0.0110885	0.0114078	0.00570388	0.0208141	0.0151102	0.0483903	0.149865	0.0208141	0.0114078	0.0294641	0.0180563	0.556084	0.373789	0.617097	0.132924	0.94351	0.810587	0.0135975	0.0110129	0.0114078	0	0.0208141	0.0208141	0.0121789	0.00884332	0.0114078	0.0114078	0.0208141	0.00940631
	143	0.0349039	0.017427	0.0335432	0.0208141	0.0454147	0.0246006	0.0105547	0.0108447	0.0114078	0	0.0208141	0.0208141	0.0450862	0.125365	0.0208141	0.0114078	0.0294641	0.0180563	0.59955	0.36249	0.709723	0.250741	0.939159	0.688418	0.0119069	0.0100323	0.0114078	0	0.0208141	0.0208141	0.0106645	0.00924705	0.0114078	0	0.0208141	0.0208141
	144	0.0389373	0.0152804	0.0376224	0.0294641	0.0491649	0.0197008	0.0126905	0.0115297	0.0114078	0	0.0208141	0.0208141	0.0519989	0.137149	0.0208141	0.0114078	0.0294641	0.0180563	0.575019	0.362339	0.732765	0.211378	0.915338	0.70396	0.0158648	0.0564903	0.0114078	0	0.0114078	0.0114078	0.0126422	0.0107375	0.0114078	0	0.0208141	0.0208141
	145	0.03698	0.0145107	0.0376224	0.0294641	0.0454147	0.0159506	0.0134561	0.0118134	0.0114078	0	0.0208141	0.0208141	0.0679735	0.173726	0.0208141	0.0114078	0.0294641	0.0180563	0.577332	0.351997	0.646138	0.275485	0.913888	0.638403	0.0104921	0.0107017	0.0114078	0	0.0208141	0.0208141	0.0125989	0.00949061	0.0114078	0.00570388	0.0208141	0.0151102
	146	0.03814	0.0182983	0.0376224	0.0294641	0.0529151	0.023451	0.0132163	0.0101888	0.0114078	0.00570388	0.0208141	0.0151102	0.0363528	0.104027	0.0208141	0.0114078	0.0294641	0.0180563	0.56046	0.363495	0.60984	0.242273	0.914316	0.672043	0.0149277	0.0285427	0.0114078	0	0.0208141	0.0208141	0.0112322	0.00904275	0.0114078	0	0.0208141	0.0208141
	147	0.0358419	0.0161351	0.0376224	0.0294641	0.0454147	0.0159506	0.0123598	0.0105122	0.0114078	0	0.0208141	0.0208141	0.0589759	0.177374	0.0208141	0.0114078	0.0294641	0.0180563	0.587502	0.374931	0.745271	0.176461	0.936403	0.759942	0.0126394	0.0102166	0.0114078	0.00570388	0.0208141	0.0151102	0.0144641	0.0111615	0.0114078	0.00570388	0.0208141	0.0151102
	148	0.0342262	0.0155725	0.0335432	0.0208141	0.0454147	0.0246006	0.0129329	0.0108109	0.0114078	0	0.0208141	0.0208141	0.0303426	0.0704284	0.0208141	0.0114078	0.0294641	0.0180563	0.562264	0.372634	0.633111	0.132924	0.94268	0.809756	0.0127561	0.0113595	0.0114078	0	0.0208141	0.0208141	0.0186898	0.0530522	0.0114078	0.00570388	0.0208141	0.0151102
	149	0.0361891	0.0169748	0.0376224	0.0208141	0.0454147	0.0246006	0.0126107	0.0109955	0.0114078	0	0.0208141	0.0208141	0.0616488	0.161704	0.0208141	0.0114078	0.0294641	0.0180563	0.58278	0.34437	0.653063	0.251388	0.926717	0.675328	0.0125543	0.0110957	0.0114078	0	0.0208141	0.0208141	0.0138028	0.0117966	0.0114078	0	0.0208141	0.0208141
	150	0.0327828	0.0139793	0.0294641	0.0208141	0.0454147	0.0246006	0.013255	0.0112849	0.0114078	0	0.0208141	0.0208141	0.0703383	0.192197	0.0208141	0.0114078	0.0376224	0.0262146	0.578823	0.367894	0.701471	0.206312	0.945549	0.739237	0.012038	0.0117463	0.0114078	0	0.0208141	0.0208141	0.0145266	0.0194483	0.0114078	0	0.0208141	0.0208141
	151	0.0378734	0.0151732	0.0376224	0.0294641	0.0454147	0.0159506	0.0126518	0.0104901	0.0114078	0	0.0208141	0.0208141	0.0643733	0.156666	0.0208141	0.0114078	0.0335432	0.0221354	0.578725	0.373054	0.688745	0.172883	0.94346	0.770577	0.0118133	0.0107334	0.0114078	0	0.0208141	0.0208141	0.0103936	0.00982007	0.0114078	0	0.0161109	0.0161109
	152	0.0367809	0.0155911	0.0376224	0.0294641	0.0454147	0.0159506	0.0187728	0.0501061	0.0114078	0.0114078	0.0208141	0.00940631	0.0629699	0.162888	0.0208141	0.0114078	0.0294641	0.0180563	0.624485	0.325353	0.686591	0.443033	0.895415	0.452382	0.0121864	0.0101599	0.0114078	0	0.0208141	0.0208141	0.0125787	0.0125696	0.0114078	0	0.0208141	0.0208141
	153	0.0372247	0.0156155	0.0376224	0.0294641	0.0454147	0.0159506	0.0132217	0.0108587	0.0114078	0	0.0208141	0.0208141	0.0742581	0.195108	0.0161109	0.0114078	0.0294641	0.0180563	0.549654	0.362569	0.613468	0.168394	0.889023	0.720629	0.0130132	0.0202859	0.0114078	0	0.0208141	0.0208141	0.0101466	0.00937897	0.0114078	0	0.0114078	0.0114078
	154	0.0387525	0.0159459	0.0376224	0.0294641	0.0529151	0.023451	0.0134406	0.0107406	0.0114078	0	0.0208141	0.0208141	0.0691507	0.180587	0.0208141	0.0114078	0.0294641	0.0180563	0.507934	0.368782	0.573667	0.0968128	0.862829	0.766016	0.0119885	0.0102081	0.0114078	0	0.0208141	0.0208141	0.0135702	0.0113713	0.0114078	0	0.0208141	0.0208141
	155	0.0392196	0.0155829	0.0376224	0.0294641	0.0454147	0.0159506	0.0136801	0.0102464	0.0114078	0	0.0208141	0.0208141	0.0781465	0.205009	0.0208141	0.0114078	0.0294641	0.0180563	0.642747	0.334369	0.742436	0.389722	0.952948	0.563225	0.0109965	0.00914956	0.0114078	0	0.0208141	0.0208141	0.0121809	0.0112623	0.0114078	0	0.0208141	0.0208141
	156	0.0351074	0.0170742	0.0376224	0.0208141	0.0454147	0.0246006	0.0116549	0.00970483	0.0114078	0	0.0208141	0.0208141	0.0361211	0.101885	0.0208141	0.0114078	0.0294641	0.0180563	0.643236	0.347579	0.777129	0.3312	0.961421	0.630221	0.0238881	0.0980523	0.0114078	0	0.0208141	0.0208141	0.0114333	0.00991236	0.0114078	0	0.0208141	0.0208141
	157	0.0375899	0.0158704	0.0376224	0.0294641	0.0454147	0.0159506	0.0121112	0.00940678	0.0114078	0	0.0208141	0.0208141	0.0583874	0.155582	0.0208141	0.0114078	0.0376224	0.0262146	0.528074	0.373132	0.578759	0.138614	0.898279	0.759664	0.0220223	0.0978159	0.0114078	0	0.0208141	0.0208141	0.0139124	0.0116471	0.0114078	0	0.0208141	0.0208141
	158	0.0363074	0.0164643	0.0376224	0.0294641	0.0454147	0.0159506	0.0116365	0.0112057	0.0114078	0	0.0208141	0.0208141	0.0612537	0.190705	0.0208141	0.0114078	0.0294641	0.0180563	0.596197	0.354172	0.65533	0.282072	0.951434	0.669362	0.0149451	0.0113746	0.0114078	0.0114078	0.0208141	0.00940631	0.0131685	0.0111922	0.0114078	0	0.0208141	0.0208141
	159	0.0337576	0.0158896	0.0294641	0.0208141	0.0454147	0.0246006	0.0132625	0.0113982	0.0114078	0	0.0208141	0.0208141	0.0768964	0.19807	0.0208141	0.0114078	0.0376224	0.0262146	0.614266	0.356772	0.743351	0.269139	0.94143	0.672291	0.0132903	0.0104255	0.0114078	0.00570388	0.0208141	0.0151102	0.0135961	0.0103351	0.0114078	0.0114078	0.0208141	0.00940631
	160	0.0366091	0.0169289	0.0376224	0.0208141	0.0454147	0.0246006	0.012463	0.0118703	0.0114078	0	0.0208141	0.0208141	0.0589816	0.147219	0.0208141	0.0114078	0.0335432	0.0221354	0.548686	0.376562	0.647295	0.106064	0.913379	0.807315	0.0115615	0.0111054	0.0114078	0	0.0208141	0.0208141	0.0138995	0.0113688	0.0114078	0.0114078	0.0208141	0.00940631
	161	0.0403114	0.0149102	0.0376224	0.0294641	0.0529151	0.023451	0.0125343	0.011288	0.0114078	0	0.0208141	0.0208141	0.10217	0.256182	0.0208141	0.0114078	0.0294641	0.0180563	0.564699	0.347897	0.65423	0.253529	0.881167	0.627639	0.0115635	0.0108423	0.0114078	0	0.0208141	0.0208141	0.0127099	0.0115578	0.0114078	0	0.0208141	0.0208141
	162	0.0378391	0.0171531	0.0376224	0.0294641	0.0454147	0.0159506	0.0128756	0.0117495	0.0114078	0	0.0208141	0.0208141	0.0715941	0.190452	0.0208141	0.0114078	0.0294641	0.0180563	0.552056	0.358906	0.618362	0.216431	0.901086	0.684655	0.0115837	0.0101704	0.0114078	0	0.0208141	0.0208141	0.0113494	0.0111438	0.0114078	0	0.0208141	0.0208141
	163	0.0380518	0.0152765	0.0376224	0.0294641	0.0454147	0.0159506	0.0126508	0.0106269	0.0114078	0	0.0208141	0.0208141	0.101123	0.23737	0.0208141	0.0114078	0.0376224	0.0262146	0.571701	0.345503	0.609818	0.258077	0.905819	0.647743	0.0137855	0.0103716	0.0114078	0.0114078	0.0208141	0.00940631	0.0146333	0.0107128	0.0114078	0.0114078	0.0208141	0.00940631
	164	0.033726	0.0152338	0.0376224	0.0208141	0.0454147	0.0246006	0.0125003	0.0107645	0.0114078	0	0.0208141	0.0208141	0.0975677	0.237153	0.0208141	0.0114078	0.0294641	0.0180563	0.592032	0.368699	0.713782	0.221218	0.929965	0.708747	0.0120236	0.00984332	0.0114078	0	0.0208141	0.0208141	0.0136119	0.0122646	0.0114078	0	0.0208141	0.0208141
	165	0.0375479	0.015624	0.0376224	0.0294641	0.0454147	0.0159506	0.0140605	0.0119053	0.0114078	0	0.0208141	0.0208141	0.0355401	0.0817007	0.0208141	0.0114078	0.0294641	0.0180563	0.528373	0.353951	0.564241	0.179116	0.858827	0.679711	0.012588	0.0102632	0.0114078	0	0.0208141	0.0208141	0.0129782	0.0109363	0.0114078	0	0.0208141	0.0208141
	166	0.0389097	0.0172014	0.0376224	0.0294641	0.0529151	0.023451	0.0134821	0.0112564	0.0114078	0	0.0208141	0.0208141	0.0742236	0.181201	0.0208141	0.0114078	0.0376224	0.0262146	0.578839	0.373385	0.725798	0.124204	0.92951	0.805306	0.0122857	0.0103702	0.0114078	0	0.0208141	0.0208141	0.0147997	0.00991622	0.0114078	0.0114078	0.0208141	0.00940631
	167	0.0384637	0.0142107	0.0376224	0.0294641	0.0454147	0.0159506	0.020702	0.0994378	0.0114078	0	0.0208141	0.0208141	0.0657583	0.181084	0.0208141	0.0114078	0.0294641	0.0180563	0.543658	0.350524	0.595867	0.153851	0.854081	0.70023	0.022284	0.0980626	0.0114078	0	0.0208141	0.0208141	0.0125755	0.0102988	0.0114078	0	0.0208141	0.0208141
	168	0.0360082	0.0171104	0.0376224	0.0208141	0.0454147	0.0246006	0.0116604	0.0103077	0.0114078	0	0.0208141	0.0208141	0.0462321	0.136385	0.0208141	0.0114078	0.0294641	0.0180563	0.609854	0.370927	0.745249	0.211646	0.948732	0.737087	0.0127345	0.0101064	0.0114078	0	0.0208141	0.0208141	0.0130042	0.0102653	0.0114078	0	0.0208141	0.0208141
	169	0.0382072	0.0153534	0.0376224	0.0294641	0.0454147	0.0159506	0.0113014	0.00928126	0.0114078	0	0.0208141	0.0208141	0.0778954	0.186521	0.0208141	0.0114078	0.0335432	0.0221354	0.562665	0.367681	0.648451	0.191872	0.930807	0.738935	0.0131047	0.0108244	0.0114078	0	0.0208141	0.0208141	0.011043	0.0097299	0.0114078	0	0.0114078	0.0114078
	170	0.0355337	0.0162148	0.0376224	0.0208141	0.0454147	0.0246006	0.0119414	0.0107563	0.0114078	0	0.0208141	0.0208141	0.0501294	0.145464	0.0208141	0.0114078	0.0294641	0.0180563	0.524152	0.361852	0.578485	0.160278	0.873004	0.712725	0.0173807	0.0312406	0.0114078	0	0.0208141	0.0208141	0.0121127	0.0101498	0.0114078	0	0.0208141	0.0208141
	171	0.0351058	0.0148105	0.0376224	0.0208141	0.0454147	0.0246006	0.0137482	0.01143	0.0114078	0	0.0208141	0.0208141	0.074724	0.188767	0.0208141	0.0114078	0.0376224	0.0262146	0.572087	0.350883	0.607332	0.266761	0.907403	0.640642	0.0136146	0.0180042	0.0114078	0	0.0208141	0.0208141	0.0151202	0.0253877	0.0114078	0	0.0208141	0.0208141
	172	0.0364066	0.0165067	0.0376224	0.0294641	0.0454147	0.0159506	0.0131281	0.0100573	0.0114078	0.00570388	0.0208141	0.0151102	0.0320496	0.0724758	0.0208141	0.0114078	0.0294641	0.0180563	0.589844	0.359726	0.679999	0.196594	0.924319	0.727726	0.0122775	0.0117991	0.0114078	0	0.0208141	0.0208141	0.0129366	0.010664	0.0114078	0	0.0208141	0.0208141
	173	0.0369275	0.0177259	0.0376224	0.0208141	0.0491649	0.0283508	0.0121777	0.00974928	0.0114078	0	0.0208141	0.0208141	0.0737454	0.174058	0.0294641	0.0114078	0.0376224	0.0262146	0.626599	0.332407	0.667865	0.403741	0.945941	0.5422	0.0120376	0.0106187	0.0114078	0	0.0208141	0.0208141	0.0118846	0.0112276	0.0114078	0	0.0208141	0.0208141
	174	0.0375927	0.0171877	0.0376224	0.0251391	0.0491649	0.0240258	0.0134672	0.0105033	0.0114078	0	0.0208141	0.0208141	0.0446321	0.107209	0.0208141	0.0114078	0.0335432	0.0221354	0.568505	0.355348	0.623323	0.181364	0.921803	0.740439	0.0115269	0.00915243	0.0114078	0	0.0208141	0.0208141	0.0133129	0.0107699	0.0114078	0	0.0208141	0.0208141
	175	0.0392984	0.0173025	0.0376224	0.0294641	0.0529151	0.023451	0.0116602	0.0110569	0.0114078	0	0.0208141	0.0208141	0.0541062	0.14534	0.0208141	0.0114078	0.0376224	0.0262146	0.524599	0.370258	0.582926	0.121299	0.87112	0.749821	0.0128529	0.0112227	0.0114078	0	0.0208141	0.0208141	0.0122545	0.0105047	0.0114078	0	0.0208141	0.0208141
	176	0.035022	0.015785	0.0294641	0.0208141	0.0454147	0.0246006	0.013168	0.0119214	0.0114078	0	0.0208141	0.0208141	0.0848961	0.208955	0.0208141	0.0114078	0.0335432	0.0221354	0.592197	0.362416	0.715846	0.241991	0.907962	0.66597	0.0132808	0.0123556	0.0114078	0	0.0208141	0.0208141	0.0125929	0.0103017	0.0114078	0	0.0208141	0.0208141
	177	0.0341159	0.01623	0.0335432	0.0208141	0.0454147	0.0246006	0.0134794	0.0104037	0.0114078	0	0.0208141	0.0208141	0.0743751	0.200679	0.0208141	0.0114078	0.0376224	0.0262146	0.588264	0.361797	0.698805	0.213873	0.904328	0.690455	0.0124403	0.0119757	0.0114078	0	0.0208141	0.0208141	0.0129026	0.0101095	0.0114078	0	0.0208141	0.0208141
	178	0.0411362	0.0161874	0.0415185	0.0294641	0.0529151	0.023451	0.0128574	0.00997334	0.0114078	0.0114078	0.0208141	0.00940631	0.0665068	0.187399	0.0208141	0.0114078	0.0294641	0.0180563	0.578802	0.373417	0.676783	0.126901	0.942683	0.815783	0.0109343	0.0103904	0.0114078	0	0.0208141	0.0208141	0.0126128	0.0102601	0.0114078	0	0.0208141	0.0208141
	179	0.0331251	0.0152154	0.0294641	0.0208141	0.0454147	0.0246006	0.0121981	0.0109581	0.0114078	0	0.0208141	0.0208141	0.0718626	0.185276	0.0208141	0.0114078	0.0294641	0.0180563	0.563139	0.373837	0.639959	0.138159	0.938426	0.800267	0.0117165	0.0100003	0.0114078	0	0.0208141	0.0208141	0.0145429	0.010647	0.0114078	0.0114078	0.0208141	0.00940631
	180	0.0359831	0.0150418	0.0376224	0.0208141	0.0454147	0.0246006	0.0162322	0.0400324	0.0114078	0	0.0208141	0.0208141	0.0373262	0.105004	0.0208141	0.0114078	0.0294641	0.0180563	0.603185	0.353795	0.654261	0.288513	0.93687	0.648357	0.0113063	0.0092138	0.0114078	0	0.0208141	0.0208141	0.0132038	0.0101246	0.0114078	0	0.0208141	0.0208141
	181	0.0353342	0.0174877	0.0335432	0.0294641	0.0454147	0.0159506	0.0120437	0.0097292	0.0114078	0	0.0208141	0.0208141	0.0622529	0.173617	0.0208141	0.0114078	0.0294641	0.0180563	0.558376	0.37986	0.650775	0.115355	0.937675	0.82232	0.0110195	0.0106134	0.0114078	0	0.0208141	0.0208141	0.0122907	0.0102094	0.0114078	0	0.0208141	0.0208141
	182	0.0376768	0.0156512	0.0376224	0.0294641	0.0529151	0.023451	0.0125617	0.0114741	0.0114078	0	0.0208141	0.0208141	0.0624159	0.15747	0.0208141	0.0114078	0.0294641	0.0180563	0.567114	0.360506	0.63189	0.163315	0.913575	0.75026	0.0121301	0.00994939	0.0114078	0	0.0208141	0.0208141	0.0134508	0.0110161	0.0114078	0	0.0208141	0.0208141
	183	0.0356967	0.0172656	0.0294641	0.0208141	0.0454147	0.0246006	0.0111987	0.009765	0.0114078	0	0.0208141	0.0208141	0.0767497	0.208634	0.0208141	0.0114078	0.0294641	0.0180563	0.599808	0.345533	0.675662	0.235328	0.924767	0.689439	0.0139978	0.0110641	0.0114078	0.00570388	0.0208141	0.0151102	0.0120802	0.0103936	0.0114078	0	0.0208141	0.0208141
	184	0.0380891	0.015597	0.0376224	0.0294641	0.0454147	0.0159506	0.0118668	0.0103515	0.0114078	0	0.0208141	0.0208141	0.0812313	0.198461	0.0208141	0.0114078	0.0294641	0.0180563	0.593652	0.36162	0.648467	0.30521	0.955165	0.649955	0.0131387	0.0114051	0.0114078	0	0.0208141	0.0208141	0.0137253	0.0115734	0.0114078	0	0.0208141	0.0208141
	185	0.0382743	0.0157448	0.0376224	0.0251391	0.0454147	0.0202756	0.0125691	0.00963308	0.0114078	0	0.0208141	0.0208141	0.100699	0.242644	0.0208141	0.0114078	0.0376224	0.0262146	0.538303	0.348761	0.573642	0.218792	0.84642	0.627627	0.010944	0.009638	0.0114078	0	0.0208141	0.0208141	0.0125464	0.00986743	0.0114078	0	0.0208141	0.0208141
	186	0.0336223	0.0142534	0.0294641	0.0208141	0.0454147	0.0246006	0.0129779	0.0104412	0.0114078	0	0.0208141	0.0208141	0.0702903	0.184186	0.0208141	0.0114078	0.0376224	0.0262146	0.541312	0.389142	0.641354	0.100026	0.957333	0.857307	0.0120425	0.0105594	0.0114078	0	0.0208141	0.0208141	0.0114181	0.0105413	0.0114078	0	0.0208141	0.0208141
	187	0.0345496	0.0147637	0.0294641	0.0251391	0.0454147	0.0202756	0.0127738	0.0113037	0.0114078	0	0.0208141	0.0208141	0.0859944	0.206148	0.0208141	0.0114078	0.0376224	0.0262146	0.584144	0.357715	0.667745	0.173889	0.933143	0.759255	0.0223853	0.0891883	0.0114078	0	0.0208141	0.0208141	0.013927	0.0107307	0.0114078	0	0.0208141	0.0208141
	188	0.03615	0.0146603	0.0376224	0.0294641	0.0454147	0.0159506	0.0180367	0.0599607	0.0114078	0	0.0208141	0.0208141	0.111277	0.245659	0.0208141	0.0114078	0.0294641	0.0180563	0.53813	0.335318	0.578922	0.204301	0.843535	0.639234	0.011777	0.0116295	0.0114078	0	0.0208141	0.0208141	0.012843	0.0113347	0.0114078	0	0.0208141	0.0208141
	189	0.0373524	0.0157881	0.0376224	0.0294641	0.0454147	0.0159506	0.0128619	0.0119605	0.0114078	0	0.0208141	0.0208141	0.056027	0.160401	0.0208141	0.0114078	0.0294641	0.0180563	0.543754	0.361173	0.627079	0.149773	0.890259	0.740486	0.0125907	0.0109409	0.0114078	0	0.0208141	0.0208141	0.0223687	0.0948447	0.0114078	0.00570388	0.0208141	0.0151102
	190	0.0365998	0.0163499	0.0376224	0.0294641	0.0454147	0.0159506	0.0109393	0.00994572	0.0114078	0	0.0114078	0.0114078	0.0468334	0.124835	0.0208141	0.0114078	0.0294641	0.0180563	0.565749	0.364394	0.646091	0.171289	0.917394	0.746105	0.0127497	0.0097792	0.0114078	0	0.0208141	0.0208141	0.0125638	0.00966036	0.0114078	0	0.0208141	0.0208141
	191	0.037545	0.0137309	0.0376224	0.0294641	0.0454147	0.0159506	0.0202339	0.0918177	0.0114078	0	0.0208141	0.0208141	0.054779	0.161716	0.0208141	0.0114078	0.0294641	0.0180563	0.548257	0.384008	0.636697	0.09693	0.92992	0.83299	0.0111937	0.00993247	0.0114078	0	0.0208141	0.0208141	0.0127864	0.0110241	0.0114078	0	0.0208141	0.0208141
	192	0.0387869	0.0142838	0.0376224	0.0294641	0.0491649	0.0197008	0.0109078	0.00994537	0.0114078	0	0.0208141	0.0208141	0.0465202	0.122233	0.0208141	0.0114078	0.0294641	0.0180563	0.598852	0.359398	0.686577	0.244352	0.94794	0.703587	0.0134789	0.0119658	0.0114078	0	0.0208141	0.0208141	0.0122416	0.00978292	0.0114078	0	0.0208141	0.0208141
	193	0.0375346	0.0151866	0.0376224	0.0294641	0.0454147	0.0159506	0.0127035	0.0150594	0.0114078	0	0.0208141	0.0208141	0.082007	0.210739	0.0208141	0.0114078	0.0294641	0.0180563	0.546868	0.382743	0.608473	0.123857	0.937587	0.813729	0.0125667	0.0112466	0.0114078	0	0.0208141	0.0208141	0.0111299	0.0106064	0.0114078	0	0.0208141	0.0208141
	194	0.0353961	0.0157993	0.0376224	0.0208141	0.0454147	0.0246006	0.012854	0.0107359	0.0114078	0	0.0208141	0.0208141	0.0653527	0.158492	0.0208141	0.0114078	0.0335432	0.0221354	0.600749	0.349924	0.723883	0.258942	0.890076	0.631134	0.0204132	0.0806065	0.0114078	0	0.0208141	0.0208141	0.011896	0.0101975	0.0114078	0	0.0208141	0.0208141
	195	0.0377769	0.0148369	0.0376224	0.0294641	0.0454147	0.0159506	0.0110068	0.00905318	0.0114078	0	0.0208141	0.0208141	0.0780739	0.200614	0.0208141	0.0114078	0.0335432	0.0221354	0.565622	0.373146	0.651921	0.141404	0.947116	0.805712	0.013622	0.012805	0.0114078	0	0.0208141	0.0208141	0.0138149	0.0114406	0.0114078	0	0.0208141	0.0208141
	196	0.037174	0.0150432	0.0376224	0.0251391	0.0454147	0.0202756	0.0121743	0.0115442	0.0114078	0	0.0208141	0.0208141	0.0648209	0.187244	0.0208141	0.0114078	0.0376224	0.0262146	0.59357	0.363132	0.72681	0.239952	0.925769	0.685817	0.0184539	0.0666408	0.0114078	0	0.0208141	0.0208141	0.0123359	0.011367	0.0114078	0	0.0208141	0.0208141
	197	0.0392715	0.0182663	0.0376224	0.0251391	0.0529151	0.027776	0.0118755	0.00963853	0.0114078	0	0.0208141	0.0208141	0.0641716	0.166531	0.0208141	0.0114078	0.0376224	0.0262146	0.588623	0.35889	0.707631	0.230705	0.929021	0.698316	0.0214863	0.0978536	0.0114078	0	0.0208141	0.0208141	0.012509	0.0102818	0.0114078	0	0.0208141	0.0208141
	198	0.0387665	0.0164318	0.0376224	0.0294641	0.0491649	0.0197008	0.0123908	0.00953675	0.0114078	0	0.0208141	0.0208141	0.0618071	0.157624	0.0208141	0.0114078	0.0376224	0.0262146	0.60296	0.3652	0.711773	0.249014	0.933601	0.684586	0.0132815	0.0113346	0.0114078	0	0.0208141	0.0208141	0.0127258	0.0108193	0.0114078	0	0.0208141	0.0208141
	199	0.0389863	0.0155532	0.0376224	0.0294641	0.0454147	0.0159506	0.0127307	0.0108257	0.0114078	0	0.0208141	0.0208141	0.0396715	0.132417	0.0208141	0.0114078	0.0294641	0.0180563	0.602204	0.353107	0.738552	0.27784	0.891244	0.613405	0.0131659	0.00977445	0.0114078	0.0114078	0.0208141	0.00940631	0.0110105	0.00977265	0.0114078	0	0.0208141	0.0208141
	200	0.0350637	0.0149128	0.0376224	0.0294641	0.0454147	0.0159506	0.0133145	0.0116318	0.0114078	0	0.0208141	0.0208141	0.0703125	0.190128	0.0208141	0.0114078	0.0294641	0.0180563	0.533883	0.349614	0.592018	0.191366	0.839993	0.648627	0.0122502	0.0119858	0.0114078	0	0.0208141	0.0208141	0.0246749	0.0997441	0.0114078	0	0.0208141	0.0208141
	201	0.0369001	0.015588	0.0376224	0.0294641	0.0454147	0.0159506	0.0141807	0.0105745	0.0114078	0.0114078	0.0208141	0.00940631	0.0559148	0.151587	0.0208141	0.0114078	0.0294641	0.0180563	0.557617	0.341529	0.655407	0.25137	0.876346	0.624976	0.0137072	0.0200362	0.0114078	0	0.0208141	0.0208141	0.0123308	0.00926208	0.0114078	0.00570388	0.0208141	0.0151102
	202	0.0357597	0.0155248	0.0376224	0.0208141	0.0491649	0.0283508	0.0126781	0.0112498	0.0114078	0	0.0208141	0.0208141	0.0575682	0.16652	0.0208141	0.0114078	0.0294641	0.0180563	0.538657	0.378163	0.637853	0.109317	0.908047	0.79873	0.0119295	0.0100105	0.0114078	0	0.0208141	0.0208141	0.0143376	0.0121548	0.0114078	0.0114078	0.0208141	0.00940631
	203	0.0377554	0.0152145	0.0376224	0.0251391	0.0529151	0.027776	0.0109424	0.00908078	0.0114078	0	0.0114078	0.0114078	0.0532182	0.14061	0.0208141	0.0114078	0.0294641	0.0180563	0.54179	0.369582	0.618529	0.141441	0.904924	0.763483	0.0142396	0.009943	0.0114078	0.0114078	0.0208141	0.00940631	0.0143119	0.011159	0.0114078	0.0114078	0.0208141	0.00940631
	204	0.0369696	0.0155702	0.0376224	0.0294641	0.0454147	0.0159506	0.012761	0.0104733	0.0114078	0	0.0208141	0.0208141	0.0678769	0.176871	0.0208141	0.0114078	0.0376224	0.0262146	0.55596	0.372899	0.647305	0.112361	0.925231	0.812871	0.0137454	0.0107834	0.0114078	0.0114078	0.0208141	0.00940631	0.013813	0.010848	0.0114078	0	0.0208141	0.0208141
	205	0.0367577	0.0134474	0.0376224	0.0294641	0.0454147	0.0159506	0.0132757	0.0111836	0.0114078	0	0.0208141	0.0208141	0.0737441	0.187255	0.0208141	0.0114078	0.0376224	0.0262146	0.571974	0.349343	0.642553	0.239188	0.883708	0.64452	0.0135109	0.0125067	0.0114078	0	0.0208141	0.0208141	0.0142482	0.0108933	0.0114078	0.0114078	0.0208141	0.00940631
	206	0.0370078	0.0169797	0.0376224	0.0208141	0.0454147	0.0246006	0.0125934	0.0109289	0.0114078	0	0.0208141	0.0208141	0.0510859	0.141304	0.0208141	0.0114078	0.0294641	0.0180563	0.575452	0.345951	0.616026	0.279893	0.901641	0.621748	0.0110344	0.00974439	0.0114078	0	0.0208141	0.0208141	0.0109293	0.0110684	0.0114078	0	0.0208141	0.0208141
	207	0.0368005	0.0186847	0.0376224	0.0208141	0.0491649	0.0283508	0.0132989	0.01011	0.0114078	0	0.0208141	0.0208141	0.0709964	0.178933	0.0208141	0.0114078	0.0335432	0.0221354	0.565356	0.346905	0.655412	0.255724	0.876177	0.620453	0.0140281	0.0217558	0.0114078	0	0.0208141	0.0208141	0.0125067	0.0115433	0.0114078	0	0.0208141	0.0208141
	208	0.034697	0.0148428	0.0376224	0.0251391	0.0454147	0.0202756	0.011378	0.0108437	0.0114078	0	0.0208141	0.0208141	0.056484	0.17737	0.0208141	0.0114078	0.0294641	0.0180563	0.600163	0.350667	0.658693	0.329347	0.91888	0.589533	0.0112429	0.0112259	0.0114078	0	0.0208141	0.0208141	0.0132792	0.0125723	0.0114078	0	0.0208141	0.0208141
	209	0.0321171	0.0154333	0.0294641	0.0208141	0.0454147	0.0246006	0.0121555	0.0105292	0.0114078	0	0.0208141	0.0208141	0.10674	0.250405	0.0208141	0.0114078	0.0376224	0.0262146	0.596265	0.347551	0.717837	0.25137	0.893749	0.642379	0.015117	0.00998366	0.0114078	0.0114078	0.0208141	0.00940631	0.0141216	0.0114562	0.0114078	0	0.0208141	0.0208141
	210	0.0380385	0.0158663	0.0376224	0.0294641	0.0454147	0.0159506	0.0131349	0.0119889	0.0114078	0	0.0208141	0.0208141	0.0578022	0.166719	0.0208141	0.0114078	0.0294641	0.0180563	0.611323	0.33551	0.689812	0.391509	0.886531	0.495022	0.0131993	0.0124615	0.0114078	0	0.0208141	0.0208141	0.0141515	0.00981745	0.0114078	0.0114078	0.0208141	0.00940631
	211	0.0346265	0.0145436	0.0376224	0.0208141	0.0454147	0.0246006	0.0139038	0.011836	0.0114078	0	0.0208141	0.0208141	0.0653438	0.175273	0.0208141	0.0114078	0.0294641	0.0180563	0.619747	0.355695	0.768125	0.284265	0.940165	0.655899	0.0128689	0.0112321	0.0114078	0	0.0208141	0.0208141	0.0140174	0.0109255	0.0114078	0.0114078	0.0208141	0.00940631
	212	0.0336191	0.013803	0.0376224	0.0208141	0.0454147	0.0246006	0.013925	0.0108387	0.0114078	0.00570388	0.0208141	0.0151102	0.0789553	0.223642	0.0208141	0.0114078	0.0294641	0.0180563	0.571979	0.355228	0.622213	0.225385	0.912167	0.686782	0.0116565	0.0111063	0.0114078	0	0.0208141	0.0208141	0.0177322	0.0491358	0.0114078	0	0.0208141	0.0208141
	213	0.0390091	0.0150621	0.0376224	0.0294641	0.0454147	0.0159506	0.0125675	0.00907583	0.0114078	0.0114078	0.0208141	0.00940631	0.0711049	0.186967	0.0208141	0.0114078	0.0294641	0.0180563	0.618835	0.356982	0.726577	0.317037	0.94392	0.626884	0.0125821	0.0110483	0.0114078	0	0.0208141	0.0208141	0.0118695	0.0102392	0.0114078	0	0.0208141	0.0208141
	214	0.0348859	0.014303	0.0376224	0.0251391	0.0454147	0.0202756	0.0132799	0.0112183	0.0114078	0	0.0208141	0.0208141	0.0642669	0.173755	0.0208141	0.0114078	0.0376224	0.0262146	0.558893	0.362439	0.633078	0.218878	0.897071	0.678193	0.0126167	0.0107401	0.0114078	0	0.0208141	0.0208141	0.0137999	0.0121903	0.0114078	0	0.0208141	0.0208141
	215	0.0426854	0.0165175	0.0454147	0.0294641	0.0529151	0.023451	0.0119609	0.0102907	0.0114078	0	0.0208141	0.0208141	0.0546343	0.164123	0.0208141	0.0114078	0.0294641	0.0180563	0.50876	0.360922	0.52213	0.121299	0.844305	0.723007	0.0139953	0.0116303	0.0114078	0	0.0208141	0.0208141	0.0109494	0.0104435	0.0114078	0	0.0161109	0.0161109
	216	0.0361355	0.0156784	0.0376224	0.0294641	0.0454147	0.0159506	0.0118885	0.0102714	0.0114078	0	0.0208141	0.0208141	0.0763757	0.212353	0.0208141	0.0114078	0.0376224	0.0262146	0.610513	0.349564	0.71079	0.311139	0.929805	0.618667	0.0133556	0.0113065	0.0114078	0	0.0208141	0.0208141	0.014698	0.010185	0.0114078	0.0114078	0.0208141	0.00940631
	217	0.0374859	0.0162459	0.0376224	0.0294641	0.0454147	0.0159506	0.0122645	0.011224	0.0114078	0	0.0208141	0.0208141	0.066935	0.169702	0.0208141	0.0114078	0.0376224	0.0262146	0.586099	0.353619	0.673465	0.264614	0.918397	0.653783	0.0146952	0.0123689	0.0114078	0	0.0208141	0.0208141	0.0119	0.0110593	0.0114078	0	0.0208141	0.0208141
	218	0.0377153	0.017851	0.0376224	0.0251391	0.0491649	0.0240258	0.0131772	0.0105351	0.0114078	0	0.0208141	0.0208141	0.0789178	0.202842	0.0208141	0.0114078	0.0376224	0.0262146	0.546973	0.358951	0.610976	0.149773	0.857336	0.707563	0.0116586	0.0105441	0.0114078	0	0.0208141	0.0208141	0.0126269	0.0106565	0.0114078	0	0.0208141	0.0208141
	219	0.0368906	0.01614	0.0376224	0.0294641	0.0454147	0.0159506	0.0107789	0.0107577	0.0114078	0	0.0208141	0.0208141	0.0419794	0.106552	0.0208141	0.0114078	0.0294641	0.0180563	0.575121	0.353962	0.633111	0.255882	0.902074	0.646192	0.0131428	0.0113544	0.0114078	0	0.0208141	0.0208141	0.0112354	0.0106569	0.0114078	0	0.0208141	0.0208141
	220	0.0357936	0.0170415	0.0376224	0.0251391	0.0454147	0.0202756	0.0140065	0.0116043	0.0114078	0	0.0208141	0.0208141	0.0620831	0.162995	0.0208141	0.0114078	0.0376224	0.0262146	0.584583	0.372454	0.7117	0.20913	0.955526	0.746396	0.0115008	0.0102016	0.0114078	0	0.0161109	0.0161109	0.0106672	0.0100966	0.0114078	0	0.0208141	0.0208141
	221	0.0356104	0.014879	0.0376224	0.0208141	0.0454147	0.0246006	0.011823	0.00990288	0.0114078	0	0.0208141	0.0208141	0.0628657	0.165591	0.0208141	0.0114078	0.0294641	0.0180563	0.542734	0.355691	0.626817	0.168542	0.871287	0.702745	0.0152217	0.0115549	0.0114078	0.0114078	0.0208141	0.00940631	0.0131195	0.0102748	0.0114078	0.0114078	0.0208141	0.00940631
	222	0.038943	0.0146422	0.0376224	0.0294641	0.0454147	0.0159506	0.0108613	0.0101955	0.0114078	0	0.0208141	0.0208141	0.0908501	0.226511	0.0208141	0.0114078	0.0376224	0.0262146	0.586375	0.361417	0.691932	0.184234	0.900969	0.716735	0.01358	0.0117162	0.0114078	0	0.0208141	0.0208141	0.0146876	0.0235228	0.0114078	0	0.0208141	0.0208141
	223	0.0368054	0.0149885	0.0376224	0.0294641	0.0454147	0.0159506	0.0126832	0.00954991	0.0114078	0	0.0208141	0.0208141	0.0532987	0.160345	0.0208141	0.0114078	0.0294641	0.0180563	0.541605	0.357531	0.613569	0.171231	0.856378	0.685147	0.0152803	0.0115502	0.0114078	0.0114078	0.0208141	0.00940631	0.0140343	0.0114664	0.0114078	0	0.0208141	0.0208141
	224	0.0398083	0.0154472	0.0376224	0.0294641	0.0491649	0.0197008	0.013952	0.0104958	0.0114078	0.00570388	0.0208141	0.0151102	0.0821809	0.199954	0.0208141	0.0114078	0.0376224	0.0262146	0.518815	0.366889	0.600976	0.152393	0.869978	0.717585	0.0128578	0.0111663	0.0114078	0	0.0208141	0.0208141	0.0178217	0.0564013	0.0114078	0	0.0208141	0.0208141
	225	0.038706	0.0167198	0.0376224	0.0294641	0.0529151	0.023451	0.0183946	0.0500216	0.0114078	0	0.0208141	0.0208141	0.0818625	0.206687	0.0208141	0.0114078	0.0376224	0.0262146	0.616617	0.33933	0.673465	0.36538	0.949074	0.583695	0.0121966	0.0101733	0.0114078	0	0.0208141	0.0208141	0.012786	0.00960251	0.0114078	0.00570388	0.0208141	0.0151102
	226	0.0394278	0.0150071	0.0376224	0.0294641	0.0529151	0.023451	0.012128	0.010706	0.0114078	0	0.0208141	0.0208141	0.0728813	0.181994	0.0208141	0.0114078	0.0294641	0.0180563	0.609569	0.364092	0.721815	0.279799	0.958039	0.67824	0.0108315	0.0103232	0.0114078	0	0.0208141	0.0208141	0.0117171	0.011402	0.0114078	0	0.0208141	0.0208141
	227	0.0392174	0.0148005	0.0376224	0.0294641	0.0529151	0.023451	0.0114121	0.0108308	0.0114078	0	0.0208141	0.0208141	0.0457066	0.119404	0.0208141	0.0114078	0.0294641	0.0180563	0.574057	0.354344	0.647305	0.249014	0.909338	0.660324	0.022698	0.0902885	0.0114078	0	0.0208141	0.0208141	0.0123383	0.0099107	0.0114078	0	0.0208141	0.0208141
	228	0.0386482	0.0180337	0.0376224	0.0251391	0.0491649	0.0240258	0.0120767	0.011032	0.0114078	0	0.0208141	0.0208141	0.0667373	0.188904	0.0208141	0.0114078	0.0294641	0.0180563	0.558677	0.37321	0.629482	0.163315	0.940136	0.776822	0.012075	0.0102198	0.0114078	0	0.0208141	0.0208141	0.0134027	0.0104791	0.0114078	0.0114078	0.0208141	0.00940631
	229	0.0376128	0.0167796	0.0376224	0.0294641	0.0491649	0.0197008	0.0123761	0.0104574	0.0114078	0	0.0208141	0.0208141	0.0770811	0.212615	0.0208141	0.0114078	0.0294641	0.0180563	0.572928	0.371785	0.661113	0.160594	0.943507	0.782913	0.0145333	0.0108925	0.0114078	0.0114078	0.0208141	0.00940631	0.0150266	0.0116574	0.0114078	0.0114078	0.0208141	0.00940631
	230	0.0355361	0.0168419	0.0376224	0.0251391	0.0454147	0.0202756	0.0132917	0.0115356	0.0114078	0	0.0208141	0.0208141	0.0683711	0.165512	0.0294641	0.0114078	0.0376224	0.0262146	0.551808	0.346643	0.620975	0.224846	0.852711	0.627865	0.0213976	0.0983407	0.0114078	0	0.0208141	0.0208141	0.0113377	0.00962679	0.0114078	0	0.0208141	0.0208141
	231	0.0399919	0.0176431	0.0376224	0.0294641	0.0529151	0.023451	0.0137659	0.0117982	0.0114078	0	0.0208141	0.0208141	0.0677969	0.182543	0.0208141	0.0114078	0.0294641	0.0180563	0.584821	0.355267	0.659982	0.196887	0.891393	0.694506	0.0122696	0.0104577	0.0114078	0	0.0208141	0.0208141	0.0124182	0.0115198	0.0114078	0	0.0208141	0.0208141
	232	0.0356599	0.0149598	0.0376224	0.0294641	0.0454147	0.0159506	0.0116803	0.0102996	0.0114078	0	0.0208141	0.0208141	0.0562785	0.156859	0.0208141	0.0114078	0.0294641	0.0180563	0.589543	0.366815	0.704402	0.217499	0.923337	0.705837	0.0114317	0.00977881	0.0114078	0	0.0208141	0.0208141	0.0129891	0.0102143	0.0114078	0	0.0208141	0.0208141
	233	0.0370057	0.016166	0.0376224	0.0208141	0.0454147	0.0246006	0.0126069	0.0103619	0.0114078	0	0.0208141	0.0208141	0.0552262	0.161852	0.0208141	0.0114078	0.0294641	0.0180563	0.596028	0.330439	0.68224	0.303152	0.89316	0.590008	0.0103326	0.0110681	0.0114078	0	0.0114078	0.0114078	0.0120425	0.0105594	0.0114078	0	0.0208141	0.0208141
	234	0.0360959	0.0153046	0.0376224	0.0294641	0.0454147	0.0159506	0.0132184	0.00949904	0.0114078	0.0114078	0.0208141	0.00940631	0.0736212	0.184505	0.0208141	0.0114078	0.0294641	0.0180563	0.595155	0.356353	0.656528	0.262213	0.933601	0.671388	0.0123938	0.010766	0.0114078	0	0.0208141	0.0208141	0.0152177	0.010666	0.0114078	0.0114078	0.0208141	0.00940631
	235	0.0345571	0.0139842	0.0294641	0.0294641	0.0415185	0.0120545	0.0142862	0.0124999	0.0114078	0	0.0208141	0.0208141	0.0726707	0.198944	0.0208141	0.0114078	0.0335432	0.0221354	0.569439	0.336774	0.636648	0.223642	0.852582	0.62894	0.014404	0.011648	0.0114078	0	0.0208141	0.0208141	0.010306	0.010324	0.0114078	0	0.0208141	0.0208141
	236	0.0340462	0.0138864	0.0294641	0.0294641	0.0454147	0.0159506	0.0137742	0.00977699	0.0114078	0.0114078	0.0208141	0.00940631	0.10014	0.233807	0.0208141	0.0114078	0.0376224	0.0262146	0.581339	0.353256	0.624648	0.282072	0.905135	0.623063	0.0133379	0.0111811	0.0114078	0	0.0208141	0.0208141	0.0122521	0.0111017	0.0114078	0	0.0208141	0.0208141
	237	0.0355804	0.0158301	0.0376224	0.0294641	0.0454147	0.0159506	0.0190352	0.0584326	0.0114078	0.00570388	0.0208141	0.0151102	0.0759475	0.19257	0.0208141	0.0114078	0.0376224	0.0262146	0.5729	0.359435	0.636691	0.23999	0.915736	0.675746	0.0134751	0.0118388	0.0114078	0	0.0208141	0.0208141	0.0123949	0.0103571	0.0114078	0	0.0208141	0.0208141
	238	0.0351704	0.0141711	0.0376224	0.0208141	0.0454147	0.0246006	0.012767	0.00978194	0.0114078	0.00570388	0.0208141	0.0151102	0.0636103	0.190521	0.0208141	0.0114078	0.0294641	0.0180563	0.593864	0.367115	0.693009	0.218342	0.956605	0.738263	0.011477	0.00963029	0.0114078	0	0.0208141	0.0208141	0.0151565	0.0117345	0.0114078	0	0.0208141	0.0208141
	239	0.0357832	0.0163212	0.0376224	0.0208141	0.0454147	0.0246006	0.012149	0.0104639	0.0114078	0	0.0208141	0.0208141	0.0631149	0.15647	0.0208141	0.0114078	0.0376224	0.0262146	0.605875	0.341932	0.722926	0.298992	0.931637	0.632644	0.0122852	0.0124921	0.0114078	0	0.0208141	0.0208141	0.0170088	0.0630739	0.0114078	0	0.0114078	0.0114078
	240	0.036876	0.0151413	0.0376224	0.0208141	0.0454147	0.0246006	0.0123772	0.0103184	0.0114078	0	0.0208141	0.0208141	0.0444457	0.124983	0.0208141	0.0114078	0.0294641	0.0180563	0.52838	0.370261	0.589453	0.168631	0.896522	0.727891	0.0117089	0.0100755	0.0114078	0	0.0208141	0.0208141	0.0104076	0.0103048	0.0114078	0	0.0208141	0.0208141
	241	0.0336559	0.0156482	0.0294641	0.0208141	0.0454147	0.0246006	0.0119458	0.0105347	0.0114078	0	0.0208141	0.0208141	0.0431504	0.117655	0.0208141	0.0114078	0.0294641	0.0180563	0.542731	0.367111	0.573642	0.149773	0.910124	0.760351	0.0115332	0.0100252	0.0114078	0	0.0208141	0.0208141	0.012875	0.0103947	0.0114078	0	0.0208141	0.0208141
	242	0.0343719	0.0139438	0.0376224	0.0208141	0.0415185	0.0207045	0.0122457	0.0105843	0.0114078	0	0.0208141	0.0208141	0.0611112	0.178733	0.0161109	0.0114078	0.0294641	0.0180563	0.618366	0.334389	0.705562	0.40214	0.924767	0.522627	0.0138671	0.0106242	0.0114078	0.0114078	0.0208141	0.00940631	0.0235439	0.0986794	0.0114078	0.00570388	0.0208141	0.0151102
	243	0.0387898	0.0167098	0.0376224	0.0294641	0.0454147	0.0159506	0.014187	0.0133787	0.0114078	0.00570388	0.0208141	0.0151102	0.067395	0.185329	0.0208141	0.0114078	0.0376224	0.0262146	0.547296	0.360822	0.619755	0.127153	0.864135	0.736982	0.012776	0.0105234	0.0114078	0	0.0208141	0.0208141	0.0125967	0.00943486	0.0114078	0	0.0208141	0.0208141
	244	0.0342645	0.0171673	0.0376224	0.0208141	0.0454147	0.0246006	0.0129555	0.0112358	0.0114078	0	0.0208141	0.0208141	0.105595	0.244607	0.0208141	0.0114078	0.0454147	0.0340069	0.613574	0.352146	0.711741	0.305182	0.946755	0.641573	0.0142056	0.0107714	0.0114078	0	0.0208141	0.0208141	0.0124668	0.0112182	0.0114078	0	0.0208141	0.0208141
	245	0.0373587	0.0161971	0.0376224	0.0294641	0.0454147	0.0159506	0.0106331	0.0104079	0.0114078	0	0.0114078	0.0114078	0.0535633	0.137309	0.0208141	0.0114078	0.0376224	0.0262146	0.545235	0.371991	0.608518	0.138539	0.889341	0.750802	0.0114759	0.0185186	0.0114078	0	0.0161109	0.0161109	0.0130336	0.010711	0.0114078	0	0.0208141	0.0208141
	246	0.0357863	0.0181887	0.0376224	0.0208141	0.0454147	0.0246006	0.0116825	0.00940229	0.0114078	0	0.0208141	0.0208141	0.0504159	0.121302	0.0208141	0.0114078	0.0376224	0.0262146	0.564993	0.367979	0.6234	0.179089	0.937984	0.758895	0.0118031	0.00991158	0.0114078	0	0.0208141	0.0208141	0.0119674	0.0103572	0.0114078	0	0.0208141	0.0208141
	247	0.0387125	0.0160868	0.0376224	0.0294641	0.0454147	0.0159506	0.0132627	0.0105098	0.0114078	0	0.0208141	0.0208141	0.0717372	0.191185	0.0208141	0.0114078	0.0294641	0.0180563	0.492124	0.35064	0.550346	0.132924	0.823679	0.690756	0.0133839	0.0094735	0.0114078	0.0114078	0.0208141	0.00940631	0.01276	0.0105132	0.0114078	0	0.0208141	0.0208141
	248	0.0380968	0.0137164	0.0376224	0.0294641	0.0454147	0.0159506	0.0123411	0.0105139	0.0114078	0	0.0208141	0.0208141	0.0229132	0.0337299	0.0208141	0.0114078	0.0294641	0.0180563	0.592428	0.3597	0.714871	0.283958	0.924767	0.640809	0.0124943	0.0124144	0.0114078	0	0.0208141	0.0208141	0.0121042	0.0102651	0.0114078	0	0.0208141	0.0208141
	249	0.0380656	0.0151431	0.0376224	0.0294641	0.0454147	0.0159506	0.0115047	0.0101812	0.0114078	0	0.0208141	0.0208141	0.0468784	0.129292	0.0208141	0.0114078	0.0294641	0.0180563	0.554232	0.361063	0.585366	0.189326	0.916412	0.727085	0.0122058	0.0114518	0.0114078	0	0.0208141	0.0208141	0.013367	0.011462	0.0114078	0	0.0208141	0.0208141
	250	0.0368092	0.01565	0.0376224	0.0294641	0.0454147	0.0159506	0.0126371	0.0106689	0.0114078	0	0.0208141	0.0208141	0.106409	0.234811	0.0208141	0.0114078	0.0376224	0.0262146	0.594427	0.345447	0.650749	0.303137	0.931796	0.628658	0.0134607	0.0105365	0.0114078	0	0.0208141	0.0208141	0.0123826	0.0109808	0.0114078	0	0.0208141	0.0208141
