# Supplementary material for: Exploiting Genomic Knowledge in Optimising Molecular Breeding Programmes: Algorithms from Evolutionary Computing
Source: PLoS One. 2012 Nov 21;7(11):e48862. doi: 10.1371/journal.pone.0048862 (PMC3504065; doi:10.1371/journal.pone.0048862)
Supplement: File S5 — Raw data for Fig 5 . (XLSX) [file pone.0048862.s005.xlsx]

## Sheet: info
	Figure Table	5
	Lambda	1000
	N	100
	K	1
	R	10
	B	20
	Tq	5

## Sheet: Fitness
	Gen	Summary Stats - Fitness - Repeated over 100 NK Landscapes
		BREEDER						Standard GA						Local Mating						Niching						EARL1						EARL2
		Mean	STD	Median	Q1	Q2	IQR	Mean	STD	Median	Q1	Q2	IQR	Mean	STD	Median	Q1	Q2	IQR	Mean	STD	Median	Q1	Q2	IQR	Mean	STD	Median	Q1	Q2	IQR	Mean	STD	Median	Q1	Q2	IQR
	0	0.577428	0.0166409	0.578466	0.565226	0.588565	0.0233395	0.577428	0.0166409	0.578466	0.565226	0.588565	0.0233395	0.577428	0.0166409	0.578466	0.565226	0.588565	0.0233395	0.577428	0.0166409	0.578466	0.565226	0.588565	0.0233395	0.577428	0.0166409	0.578466	0.565226	0.588565	0.0233395	0.577428	0.0166409	0.578466	0.565226	0.588565	0.0233395
	1	0.597998	0.0153417	0.596091	0.586059	0.608621	0.0225627	0.597998	0.0153417	0.596091	0.586059	0.608621	0.0225627	0.597998	0.0153417	0.596091	0.586059	0.608621	0.0225627	0.597998	0.0153417	0.596091	0.586059	0.608621	0.0225627	0.597998	0.0153417	0.596091	0.586059	0.608621	0.0225627	0.597998	0.0153417	0.596091	0.586059	0.608621	0.0225627
	2	0.614735	0.0172178	0.612535	0.602922	0.627963	0.0250413	0.614735	0.0172178	0.612535	0.602922	0.627963	0.0250413	0.614735	0.0172178	0.612535	0.602922	0.627963	0.0250413	0.614735	0.0172178	0.612535	0.602922	0.627963	0.0250413	0.614735	0.0172178	0.612535	0.602922	0.627963	0.0250413	0.614735	0.0172178	0.612535	0.602922	0.627963	0.0250413
	3	0.630597	0.0166623	0.631538	0.618935	0.639275	0.0203408	0.630597	0.0166623	0.631538	0.618935	0.639275	0.0203408	0.630597	0.0166623	0.631538	0.618935	0.639275	0.0203408	0.630597	0.0166623	0.631538	0.618935	0.639275	0.0203408	0.630597	0.0166623	0.631538	0.618935	0.639275	0.0203408	0.630597	0.0166623	0.631538	0.618935	0.639275	0.0203408
	4	0.644942	0.0169173	0.643575	0.633109	0.655891	0.0227821	0.644942	0.0169173	0.643575	0.633109	0.655891	0.0227821	0.644942	0.0169173	0.643575	0.633109	0.655891	0.0227821	0.644942	0.0169173	0.643575	0.633109	0.655891	0.0227821	0.644942	0.0169173	0.643575	0.633109	0.655891	0.0227821	0.644942	0.0169173	0.643575	0.633109	0.655891	0.0227821
	5	0.657885	0.0169607	0.655849	0.64516	0.667753	0.022593	0.657885	0.0169607	0.655849	0.64516	0.667753	0.022593	0.657885	0.0169607	0.655849	0.64516	0.667753	0.022593	0.657885	0.0169607	0.655849	0.64516	0.667753	0.022593	0.657885	0.0169607	0.655849	0.64516	0.667753	0.022593	0.657885	0.0169607	0.655849	0.64516	0.667753	0.022593
	6	0.668243	0.0175195	0.66684	0.656468	0.679154	0.0226856	0.668243	0.0175195	0.66684	0.656468	0.679154	0.0226856	0.668243	0.0175195	0.66684	0.656468	0.679154	0.0226856	0.668243	0.0175195	0.66684	0.656468	0.679154	0.0226856	0.668243	0.0175195	0.66684	0.656468	0.679154	0.0226856	0.668243	0.0175195	0.66684	0.656468	0.679154	0.0226856
	7	0.676807	0.0176608	0.674529	0.664273	0.687608	0.0233352	0.676807	0.0176608	0.674529	0.664273	0.687608	0.0233352	0.676807	0.0176608	0.674529	0.664273	0.687608	0.0233352	0.676807	0.0176608	0.674529	0.664273	0.687608	0.0233352	0.676807	0.0176608	0.674529	0.664273	0.687608	0.0233352	0.676807	0.0176608	0.674529	0.664273	0.687608	0.0233352
	8	0.682515	0.0175953	0.68083	0.67175	0.694996	0.0232452	0.682515	0.0175953	0.68083	0.67175	0.694996	0.0232452	0.682515	0.0175953	0.68083	0.67175	0.694996	0.0232452	0.682515	0.0175953	0.68083	0.67175	0.694996	0.0232452	0.682515	0.0175953	0.68083	0.67175	0.694996	0.0232452	0.682515	0.0175953	0.68083	0.67175	0.694996	0.0232452
	9	0.684496	0.0168163	0.682146	0.674584	0.695507	0.0209224	0.684496	0.0168163	0.682146	0.674584	0.695507	0.0209224	0.684496	0.0168163	0.682146	0.674584	0.695507	0.0209224	0.684496	0.0168163	0.682146	0.674584	0.695507	0.0209224	0.684496	0.0168163	0.682146	0.674584	0.695507	0.0209224	0.684496	0.0168163	0.682146	0.674584	0.695507	0.0209224
	10	0.684853	0.0169126	0.682146	0.674848	0.695916	0.0210686	0.684853	0.0169126	0.682146	0.674848	0.695916	0.0210686	0.684853	0.0169126	0.682146	0.674848	0.695916	0.0210686	0.684853	0.0169126	0.682146	0.674848	0.695916	0.0210686	0.684853	0.0169126	0.682146	0.674848	0.695916	0.0210686	0.684853	0.0169126	0.682146	0.674848	0.695916	0.0210686
	11	0.685033	0.0170394	0.682146	0.674848	0.697225	0.0223774	0.685033	0.0170394	0.682146	0.674848	0.697225	0.0223774	0.685033	0.0170394	0.682146	0.674848	0.697225	0.0223774	0.685033	0.0170394	0.682146	0.674848	0.697225	0.0223774	0.685033	0.0170394	0.682146	0.674848	0.697225	0.0223774	0.685033	0.0170394	0.682146	0.674848	0.697225	0.0223774
	12	0.685046	0.0170361	0.682146	0.674848	0.697225	0.0223774	0.685046	0.0170361	0.682146	0.674848	0.697225	0.0223774	0.685046	0.0170361	0.682146	0.674848	0.697225	0.0223774	0.685046	0.0170361	0.682146	0.674848	0.697225	0.0223774	0.685046	0.0170361	0.682146	0.674848	0.697225	0.0223774	0.685046	0.0170361	0.682146	0.674848	0.697225	0.0223774
	13	0.685046	0.0170361	0.682146	0.674848	0.697225	0.0223774	0.685046	0.0170361	0.682146	0.674848	0.697225	0.0223774	0.685046	0.0170361	0.682146	0.674848	0.697225	0.0223774	0.685046	0.0170361	0.682146	0.674848	0.697225	0.0223774	0.685046	0.0170361	0.682146	0.674848	0.697225	0.0223774	0.685046	0.0170361	0.682146	0.674848	0.697225	0.0223774
	14	0.685046	0.0170361	0.682146	0.674848	0.697225	0.0223774	0.685046	0.0170361	0.682146	0.674848	0.697225	0.0223774	0.685046	0.0170361	0.682146	0.674848	0.697225	0.0223774	0.685046	0.0170361	0.682146	0.674848	0.697225	0.0223774	0.685046	0.0170361	0.682146	0.674848	0.697225	0.0223774	0.685046	0.0170361	0.682146	0.674848	0.697225	0.0223774
	15	0.685046	0.0170361	0.682146	0.674848	0.697225	0.0223774	0.685046	0.0170361	0.682146	0.674848	0.697225	0.0223774	0.685046	0.0170361	0.682146	0.674848	0.697225	0.0223774	0.685046	0.0170361	0.682146	0.674848	0.697225	0.0223774	0.685046	0.0170361	0.682146	0.674848	0.697225	0.0223774	0.685046	0.0170361	0.682146	0.674848	0.697225	0.0223774
	16	0.685046	0.0170361	0.682146	0.674848	0.697225	0.0223774	0.685046	0.0170361	0.682146	0.674848	0.697225	0.0223774	0.685046	0.0170361	0.682146	0.674848	0.697225	0.0223774	0.685046	0.0170361	0.682146	0.674848	0.697225	0.0223774	0.685046	0.0170361	0.682146	0.674848	0.697225	0.0223774	0.685046	0.0170361	0.682146	0.674848	0.697225	0.0223774
	17	0.685046	0.0170361	0.682146	0.674848	0.697225	0.0223774	0.685046	0.0170361	0.682146	0.674848	0.697225	0.0223774	0.685046	0.0170361	0.682146	0.674848	0.697225	0.0223774	0.685046	0.0170361	0.682146	0.674848	0.697225	0.0223774	0.685046	0.0170361	0.682146	0.674848	0.697225	0.0223774	0.685046	0.0170361	0.682146	0.674848	0.697225	0.0223774
	18	0.685046	0.0170361	0.682146	0.674848	0.697225	0.0223774	0.685046	0.0170361	0.682146	0.674848	0.697225	0.0223774	0.685046	0.0170361	0.682146	0.674848	0.697225	0.0223774	0.685046	0.0170361	0.682146	0.674848	0.697225	0.0223774	0.685046	0.0170361	0.682146	0.674848	0.697225	0.0223774	0.685046	0.0170361	0.682146	0.674848	0.697225	0.0223774
	19	0.685046	0.0170361	0.682146	0.674848	0.697225	0.0223774	0.685046	0.0170361	0.682146	0.674848	0.697225	0.0223774	0.685046	0.0170361	0.682146	0.674848	0.697225	0.0223774	0.685046	0.0170361	0.682146	0.674848	0.697225	0.0223774	0.685046	0.0170361	0.682146	0.674848	0.697225	0.0223774	0.685046	0.0170361	0.682146	0.674848	0.697225	0.0223774
	20	0.685046	0.0170361	0.682146	0.674848	0.697225	0.0223774	0.685046	0.0170361	0.682146	0.674848	0.697225	0.0223774	0.685046	0.0170361	0.682146	0.674848	0.697225	0.0223774	0.685046	0.0170361	0.682146	0.674848	0.697225	0.0223774	0.685046	0.0170361	0.682146	0.674848	0.697225	0.0223774	0.685046	0.0170361	0.682146	0.674848	0.697225	0.0223774
	21	0.498278	0.0510114	0.497357	0.464138	0.535204	0.0710667	0.458531	0.0401346	0.460278	0.433002	0.485317	0.0523142	0.448702	0.0414029	0.445435	0.423836	0.47215	0.0483135	0.482028	0.0464683	0.474873	0.453787	0.513626	0.0598398	0.477121	0.0484171	0.473016	0.446324	0.512255	0.0659313	0.477025	0.0488131	0.472634	0.446765	0.512255	0.0654903
	22	0.510865	0.0490293	0.510094	0.478398	0.542256	0.0638584	0.475377	0.0380126	0.475256	0.453629	0.502948	0.049319	0.459802	0.0407636	0.456646	0.434337	0.480688	0.0463515	0.491868	0.0452162	0.48781	0.466586	0.523695	0.057109	0.486991	0.0433628	0.481616	0.462549	0.515137	0.052588	0.486666	0.043769	0.482783	0.461669	0.515447	0.0537774
	23	0.518948	0.0472572	0.5178	0.489666	0.546569	0.0569021	0.487795	0.0377725	0.487379	0.460592	0.511191	0.0505992	0.471755	0.0402111	0.469435	0.448614	0.492886	0.0442722	0.503432	0.0416404	0.503465	0.477496	0.532424	0.0549285	0.498639	0.0423808	0.495632	0.476042	0.529628	0.0535857	0.497191	0.0412533	0.496967	0.473555	0.524966	0.0514115
	24	0.524386	0.0457565	0.522288	0.498032	0.553276	0.0552447	0.499985	0.0387752	0.50049	0.474409	0.52392	0.0495111	0.47911	0.0393445	0.475075	0.45666	0.507126	0.0504661	0.512312	0.0416979	0.512402	0.488913	0.538266	0.0493526	0.509668	0.0423764	0.505134	0.489724	0.53509	0.045366	0.508724	0.0408744	0.507817	0.48656	0.530642	0.0440818
	25	0.528555	0.0451608	0.526103	0.502903	0.555557	0.0526535	0.509709	0.0386175	0.509679	0.485535	0.532988	0.0474529	0.487693	0.038979	0.484225	0.466724	0.513013	0.0462883	0.52145	0.041553	0.519212	0.499416	0.545583	0.0461675	0.52	0.0412257	0.51885	0.500479	0.544891	0.044412	0.518876	0.0413887	0.517753	0.495073	0.540537	0.0454632
	26	0.531953	0.044692	0.527642	0.506626	0.558246	0.0516206	0.519143	0.0393781	0.519597	0.494841	0.541994	0.0471527	0.494659	0.0393676	0.490856	0.473364	0.516061	0.0426969	0.527168	0.0414043	0.524591	0.505161	0.551438	0.0462771	0.52672	0.0413676	0.526579	0.505265	0.552263	0.0469973	0.525974	0.0409362	0.524618	0.504325	0.548765	0.0444404
	27	0.534516	0.0442382	0.531668	0.509102	0.560025	0.0509229	0.52688	0.0391787	0.524822	0.502257	0.548583	0.046326	0.499918	0.0392429	0.498194	0.477705	0.521757	0.0440524	0.530555	0.0411848	0.529544	0.50686	0.555993	0.0491333	0.532466	0.0410971	0.531794	0.511629	0.555211	0.0435819	0.531803	0.0414148	0.530696	0.509201	0.554232	0.0450316
	28	0.53656	0.0438091	0.533485	0.510797	0.563333	0.0525358	0.532702	0.0402124	0.532853	0.50898	0.553065	0.0440848	0.506017	0.0394385	0.503495	0.485683	0.529519	0.0438361	0.531525	0.0410895	0.529974	0.507984	0.555993	0.0480094	0.536602	0.0411257	0.535543	0.514789	0.559192	0.0444028	0.537164	0.041228	0.536397	0.514677	0.559161	0.0444845
	29	0.538103	0.0433818	0.536397	0.513449	0.565252	0.051803	0.537499	0.0404917	0.537332	0.513328	0.556654	0.0433259	0.511398	0.0398139	0.509598	0.491379	0.533951	0.042572	0.531739	0.0410851	0.529974	0.507984	0.555993	0.0480094	0.540731	0.0410118	0.541164	0.51793	0.561745	0.0438151	0.540588	0.0414201	0.539821	0.518025	0.564638	0.0466125
	30	0.539698	0.0432279	0.53864	0.516199	0.56659	0.0503912	0.541257	0.0410734	0.540757	0.518715	0.56313	0.0444145	0.516305	0.0402604	0.514126	0.495425	0.538027	0.0426017	0.531791	0.0410516	0.529974	0.507984	0.555993	0.0480094	0.543153	0.0408139	0.543574	0.519896	0.563869	0.0439727	0.543586	0.0414102	0.542865	0.520257	0.565741	0.0454837
	31	0.5409	0.0431938	0.540587	0.518812	0.567029	0.0482162	0.543955	0.0413968	0.543811	0.521188	0.564437	0.0432496	0.519982	0.0406195	0.517402	0.497815	0.541942	0.0441271	0.531799	0.0410597	0.529974	0.507984	0.555993	0.0480094	0.545088	0.0410087	0.544783	0.52166	0.56467	0.0430098	0.545618	0.0413853	0.545866	0.520841	0.567872	0.0470312
	32	0.541972	0.0427824	0.541353	0.519586	0.5671	0.0475137	0.5461	0.041414	0.545291	0.522263	0.566603	0.0443397	0.523862	0.0403344	0.521947	0.499338	0.54726	0.0479217	0.531799	0.0410597	0.529974	0.507984	0.555993	0.0480094	0.546551	0.0408465	0.546524	0.522687	0.566682	0.0439954	0.546998	0.0412831	0.546115	0.522073	0.569308	0.0472357
	33	0.542533	0.0426975	0.541407	0.519861	0.567116	0.0472547	0.547426	0.0415623	0.546259	0.524387	0.568796	0.0444083	0.527096	0.0408026	0.525034	0.503864	0.548054	0.0441897	0.531799	0.0410597	0.529974	0.507984	0.555993	0.0480094	0.547621	0.040889	0.546855	0.524169	0.568849	0.0446799	0.547899	0.041267	0.546941	0.523265	0.569542	0.0462765
	34	0.543038	0.042631	0.541407	0.520096	0.567116	0.0470203	0.54837	0.0416327	0.546762	0.52524	0.569162	0.0439219	0.530137	0.0407312	0.527445	0.507065	0.553096	0.046031	0.531799	0.0410597	0.529974	0.507984	0.555993	0.0480094	0.548304	0.0408953	0.546946	0.524471	0.569723	0.0452519	0.54861	0.0412562	0.547148	0.523583	0.570031	0.0464478
	35	0.544044	0.0423454	0.542018	0.52046	0.567116	0.0466557	0.548959	0.0416981	0.547851	0.52524	0.570034	0.0447936	0.53307	0.0409298	0.533179	0.510362	0.55592	0.0455579	0.531799	0.0410597	0.529974	0.507984	0.555993	0.0480094	0.548714	0.0407913	0.547285	0.525336	0.569978	0.0446421	0.548954	0.0412834	0.547347	0.524052	0.570031	0.0459785
	36	0.544623	0.0421909	0.542494	0.520861	0.567116	0.0462547	0.549274	0.0417585	0.547958	0.52558	0.570731	0.0451517	0.535574	0.0409748	0.53587	0.512837	0.557351	0.0445131	0.531799	0.0410597	0.529974	0.507984	0.555993	0.0480094	0.548998	0.040847	0.547494	0.525363	0.570344	0.0449805	0.549154	0.0412867	0.547371	0.52421	0.570031	0.0458206
	37	0.54494	0.0420814	0.542518	0.520861	0.567116	0.0462547	0.549443	0.0417441	0.548036	0.52564	0.571012	0.0453715	0.537756	0.0408886	0.537548	0.51457	0.562504	0.0479342	0.531799	0.0410597	0.529974	0.507984	0.555993	0.0480094	0.549178	0.0408362	0.54777	0.525363	0.57068	0.0453166	0.549278	0.0413201	0.547371	0.524237	0.570378	0.0461403
	38	0.545173	0.0419781	0.542894	0.521328	0.567116	0.0457878	0.549521	0.0417463	0.548505	0.525659	0.571242	0.0455833	0.53941	0.0407866	0.539935	0.516095	0.562991	0.0468966	0.531799	0.0410597	0.529974	0.507984	0.555993	0.0480094	0.549297	0.0408172	0.547791	0.525591	0.570751	0.0451594	0.549363	0.0413346	0.547371	0.524237	0.570793	0.0465561
	39	0.545308	0.0419407	0.543351	0.521328	0.567116	0.0457878	0.549613	0.0417548	0.548575	0.525659	0.571395	0.0457357	0.541124	0.0409409	0.541088	0.518303	0.563736	0.0454327	0.531799	0.0410597	0.529974	0.507984	0.555993	0.0480094	0.549337	0.0408029	0.547791	0.525591	0.570751	0.0451594	0.549403	0.0413465	0.547371	0.524237	0.57081	0.0465726
	40	0.545725	0.0416475	0.544331	0.521951	0.567116	0.0451653	0.549696	0.0417602	0.54895	0.525659	0.571584	0.0459252	0.542879	0.0409362	0.543176	0.519897	0.564905	0.045008	0.531799	0.0410597	0.529974	0.507984	0.555993	0.0480094	0.54937	0.0408203	0.547791	0.525591	0.570751	0.0451594	0.549444	0.0413436	0.547371	0.524237	0.57081	0.0465726
	41	0.546063	0.0415739	0.544968	0.521951	0.567116	0.0451653	0.549749	0.0417165	0.549013	0.525659	0.571713	0.0460535	0.544196	0.0408531	0.54428	0.521177	0.566906	0.0457288	0.531799	0.0410597	0.529974	0.507984	0.555993	0.0480094	0.549388	0.0408007	0.547791	0.525591	0.570751	0.0451594	0.549524	0.0413845	0.547371	0.524237	0.57081	0.0465726
	42	0.54624	0.0414745	0.544968	0.522448	0.567727	0.0452793	0.549762	0.0417124	0.549013	0.525782	0.571713	0.0459306	0.545124	0.0410094	0.544722	0.522284	0.566203	0.0439192	0.531799	0.0410597	0.529974	0.507984	0.555993	0.0480094	0.549503	0.0409258	0.547791	0.525591	0.570751	0.0451594	0.549541	0.0413874	0.547371	0.524237	0.57081	0.0465726
	43	0.546482	0.0414577	0.545289	0.522448	0.567727	0.0452793	0.549801	0.0417053	0.549013	0.525782	0.571713	0.0459306	0.546277	0.0411035	0.546033	0.523481	0.56852	0.0450391	0.531799	0.0410597	0.529974	0.507984	0.555993	0.0480094	0.549545	0.0409703	0.547791	0.525591	0.570751	0.0451594	0.549554	0.0413851	0.547371	0.524237	0.57081	0.0465726
	44	0.54662	0.0414293	0.545557	0.522448	0.567727	0.0452793	0.549823	0.0417117	0.549013	0.525782	0.571713	0.0459306	0.547009	0.0411886	0.546584	0.524168	0.569399	0.0452312	0.531812	0.0410553	0.529974	0.508257	0.555993	0.0477365	0.549549	0.0409664	0.547791	0.525591	0.570751	0.0451594	0.549555	0.0413854	0.547371	0.524237	0.57081	0.0465726
	45	0.546713	0.0414814	0.545557	0.522448	0.567727	0.0452793	0.54983	0.0417019	0.549013	0.525782	0.571713	0.0459306	0.547746	0.0413675	0.546767	0.524337	0.569387	0.0450502	0.531972	0.0411032	0.53068	0.508257	0.555993	0.0477365	0.549575	0.0409858	0.547791	0.525591	0.570751	0.0451594	0.549572	0.0413876	0.547371	0.524237	0.57081	0.0465726
	46	0.546997	0.0416602	0.546363	0.522448	0.568925	0.0464775	0.54983	0.0417019	0.549013	0.525782	0.571713	0.0459306	0.548272	0.0415714	0.547084	0.524589	0.56977	0.0451806	0.532126	0.041044	0.53068	0.508895	0.555993	0.047098	0.54959	0.0410106	0.547791	0.525591	0.570751	0.0451594	0.549579	0.0413837	0.547371	0.524237	0.57081	0.0465726
	47	0.547152	0.0417444	0.546363	0.522578	0.568925	0.0463473	0.549844	0.041699	0.549013	0.525782	0.571713	0.0459306	0.548762	0.0415579	0.547078	0.525111	0.569967	0.0448565	0.532714	0.0409751	0.53068	0.509446	0.556656	0.0472107	0.54959	0.0410106	0.547791	0.525591	0.570751	0.0451594	0.549579	0.0413837	0.547371	0.524237	0.57081	0.0465726
	48	0.547399	0.0415402	0.546465	0.522578	0.568925	0.0463473	0.549878	0.0416782	0.549013	0.525782	0.571713	0.0459306	0.549071	0.0415922	0.547816	0.525104	0.570472	0.0453674	0.53355	0.0411556	0.53141	0.509955	0.559271	0.0493164	0.549591	0.0410118	0.547791	0.525591	0.570751	0.0451594	0.549579	0.0413837	0.547371	0.524237	0.57081	0.0465726
	49	0.547581	0.0415629	0.547012	0.522686	0.568988	0.0463024	0.549863	0.0416904	0.549013	0.525782	0.571713	0.0459306	0.549354	0.0415115	0.547693	0.525527	0.570643	0.0451166	0.534912	0.0411973	0.533238	0.511077	0.562219	0.0511426	0.549591	0.0410118	0.547791	0.525591	0.570751	0.0451594	0.549579	0.0413837	0.547371	0.524237	0.57081	0.0465726
	50	0.547835	0.0413886	0.548059	0.523495	0.56899	0.0454955	0.549863	0.0416904	0.549013	0.525782	0.571713	0.0459306	0.54953	0.0415548	0.547973	0.52567	0.57154	0.0458703	0.536526	0.0412594	0.535101	0.511807	0.562463	0.050656	0.549597	0.0410155	0.547791	0.525591	0.570751	0.0451594	0.549579	0.0413832	0.547371	0.524237	0.57081	0.0465726
	51	0.547997	0.0413527	0.548111	0.524808	0.56899	0.044182	0.549863	0.0416904	0.549013	0.525782	0.571713	0.0459306	0.549703	0.0415154	0.548041	0.526	0.571637	0.0456369	0.538259	0.0416485	0.537084	0.512123	0.564586	0.0524625	0.549601	0.0410212	0.547791	0.525591	0.570751	0.0451594	0.549605	0.0414166	0.547371	0.524237	0.57081	0.0465726
	52	0.54805	0.041373	0.548111	0.524808	0.569026	0.0442179	0.549864	0.0416899	0.549013	0.525782	0.571713	0.0459306	0.549834	0.0415396	0.548096	0.526189	0.571671	0.0454821	0.539771	0.0417268	0.537929	0.514666	0.565566	0.0508998	0.549601	0.0410212	0.547791	0.525591	0.570751	0.0451594	0.549605	0.0414166	0.547371	0.524237	0.57081	0.0465726
	53	0.54811	0.0413926	0.548111	0.524808	0.569026	0.0442179	0.549864	0.0416899	0.549013	0.525782	0.571713	0.0459306	0.549959	0.0415216	0.548373	0.5263	0.571779	0.0454788	0.541299	0.0419089	0.538708	0.515998	0.566298	0.0503005	0.549601	0.0410212	0.547791	0.525591	0.570751	0.0451594	0.549607	0.0414177	0.547371	0.524237	0.57081	0.0465726
	54	0.548194	0.0414218	0.548111	0.524808	0.569026	0.0442179	0.549864	0.0416899	0.549013	0.525782	0.571713	0.0459306	0.550037	0.0414879	0.548373	0.526426	0.571779	0.0453521	0.542473	0.0420984	0.53954	0.519207	0.567342	0.0481356	0.549601	0.0410212	0.547791	0.525591	0.570751	0.0451594	0.549611	0.0414137	0.547371	0.524237	0.57081	0.0465726
	55	0.548269	0.0414533	0.548111	0.524808	0.569026	0.0442179	0.549864	0.0416899	0.549013	0.525782	0.571713	0.0459306	0.550129	0.0414693	0.548716	0.526454	0.571779	0.0453249	0.543385	0.0422897	0.541099	0.520171	0.568882	0.0487108	0.549601	0.0410212	0.547791	0.525591	0.570751	0.0451594	0.549617	0.0414173	0.547371	0.524237	0.57081	0.0465726
	56	0.54835	0.0414493	0.548111	0.524808	0.569026	0.0442179	0.549866	0.0416904	0.549013	0.525782	0.571713	0.0459306	0.550222	0.0414468	0.548716	0.526454	0.571779	0.0453249	0.544176	0.0425244	0.541922	0.522026	0.569519	0.0474927	0.549613	0.0410193	0.547791	0.525591	0.570751	0.0451594	0.549633	0.0414201	0.547371	0.524237	0.57081	0.0465726
	57	0.548386	0.0414709	0.548111	0.524808	0.569026	0.0442179	0.549866	0.0416904	0.549013	0.525782	0.571713	0.0459306	0.550286	0.0414542	0.548907	0.526454	0.571779	0.0453249	0.544806	0.042711	0.542526	0.52284	0.57027	0.0474297	0.54962	0.0410136	0.547791	0.525591	0.570751	0.0451594	0.549633	0.0414201	0.547371	0.524237	0.57081	0.0465726
	58	0.548426	0.0415048	0.548111	0.524808	0.569026	0.0442179	0.549876	0.0416833	0.549013	0.525782	0.571713	0.0459306	0.550314	0.0414666	0.548907	0.526454	0.571779	0.0453249	0.545266	0.0427486	0.542863	0.524155	0.570567	0.0464115	0.54962	0.0410136	0.547791	0.525591	0.570751	0.0451594	0.54964	0.0414251	0.547371	0.524237	0.57081	0.0465726
	59	0.548458	0.0415456	0.548111	0.524808	0.569026	0.0442179	0.549876	0.0416833	0.549013	0.525782	0.571713	0.0459306	0.550332	0.0414509	0.548907	0.526454	0.571779	0.0453249	0.545713	0.0427878	0.543851	0.524446	0.571006	0.0465592	0.549622	0.0410134	0.547791	0.525591	0.570751	0.0451594	0.54964	0.0414251	0.547371	0.524237	0.57081	0.0465726
	60	0.548548	0.0415579	0.548111	0.524808	0.569026	0.0442179	0.549876	0.0416833	0.549013	0.525782	0.571713	0.0459306	0.550363	0.0414666	0.548907	0.526454	0.571779	0.0453249	0.545993	0.042762	0.544114	0.524446	0.571148	0.0467011	0.549649	0.0410226	0.547791	0.525591	0.571085	0.0454937	0.549657	0.0414354	0.547371	0.524237	0.57081	0.0465726
	61	0.548677	0.0416112	0.548111	0.524808	0.569026	0.0442179	0.549876	0.0416833	0.549013	0.525782	0.571713	0.0459306	0.550381	0.0414671	0.548907	0.526454	0.571779	0.0453249	0.546347	0.0426748	0.544238	0.524446	0.571155	0.0467087	0.549649	0.0410226	0.547791	0.525591	0.571085	0.0454937	0.549657	0.0414354	0.547371	0.524237	0.57081	0.0465726
	62	0.548735	0.0416423	0.548111	0.524808	0.569026	0.0442179	0.549885	0.0417043	0.549013	0.525782	0.571713	0.0459306	0.550409	0.0414675	0.548907	0.526454	0.571779	0.0453249	0.546684	0.0425173	0.544238	0.524592	0.571283	0.0466913	0.549649	0.0410226	0.547791	0.525591	0.571085	0.0454937	0.549657	0.0414354	0.547371	0.524237	0.57081	0.0465726
	63	0.548844	0.0416252	0.548111	0.524808	0.569026	0.0442179	0.549885	0.0417043	0.549013	0.525782	0.571713	0.0459306	0.550428	0.0414492	0.548907	0.526454	0.571779	0.0453249	0.547033	0.0423415	0.544262	0.524668	0.5713	0.0466318	0.549649	0.0410226	0.547791	0.525591	0.571085	0.0454937	0.549667	0.0414454	0.547371	0.524237	0.57081	0.0465726
	64	0.548888	0.041629	0.548111	0.524808	0.569353	0.044545	0.549885	0.0417043	0.549013	0.525782	0.571713	0.0459306	0.55045	0.0414454	0.548907	0.526454	0.571779	0.0453249	0.547343	0.0422749	0.544453	0.524668	0.5713	0.0466318	0.549649	0.0410226	0.547791	0.525591	0.571085	0.0454937	0.549667	0.0414454	0.547371	0.524237	0.57081	0.0465726
	65	0.549027	0.0415623	0.548644	0.524808	0.569353	0.044545	0.549886	0.0417037	0.549013	0.525782	0.571713	0.0459306	0.550461	0.0414511	0.548907	0.526454	0.571779	0.0453249	0.547453	0.0422496	0.544453	0.524668	0.5713	0.0466318	0.549649	0.0410226	0.547791	0.525591	0.571085	0.0454937	0.549667	0.0414454	0.547371	0.524237	0.57081	0.0465726
	66	0.549029	0.0415623	0.548724	0.524808	0.569353	0.044545	0.549886	0.0417037	0.549013	0.525782	0.571713	0.0459306	0.550505	0.0413638	0.548907	0.526454	0.571779	0.0453249	0.547706	0.0421124	0.544744	0.524668	0.5713	0.0466318	0.549649	0.0410226	0.547791	0.525591	0.571085	0.0454937	0.549667	0.0414454	0.547371	0.524237	0.57081	0.0465726
	67	0.549029	0.0415623	0.548724	0.524808	0.569353	0.044545	0.549887	0.0417005	0.549013	0.525782	0.571713	0.0459306	0.550527	0.0413666	0.548907	0.526454	0.571779	0.0453249	0.547844	0.0420463	0.544744	0.524668	0.5713	0.0466318	0.549655	0.0410227	0.547791	0.525591	0.571085	0.0454937	0.549667	0.0414454	0.547371	0.524237	0.57081	0.0465726
	68	0.549042	0.0415583	0.549013	0.524808	0.569353	0.044545	0.54989	0.0416921	0.549013	0.525782	0.571713	0.0459306	0.55053	0.0413603	0.548907	0.526454	0.571779	0.0453249	0.548004	0.041959	0.544744	0.524668	0.5713	0.0466318	0.549655	0.0410227	0.547791	0.525591	0.571085	0.0454937	0.549667	0.0414454	0.547371	0.524237	0.57081	0.0465726
	69	0.549042	0.0415583	0.549013	0.524808	0.569353	0.044545	0.54989	0.0416932	0.549013	0.525782	0.571713	0.0459306	0.550553	0.0413928	0.548907	0.526454	0.571779	0.0453249	0.548086	0.0419222	0.544744	0.524668	0.5713	0.0466318	0.549655	0.0410227	0.547791	0.525591	0.571085	0.0454937	0.549683	0.0414538	0.547371	0.524237	0.57081	0.0465726
	70	0.549049	0.0415726	0.549013	0.524808	0.569353	0.044545	0.54989	0.0416932	0.549013	0.525782	0.571713	0.0459306	0.550557	0.0413937	0.548907	0.526454	0.571779	0.0453249	0.548211	0.0419361	0.54551	0.524668	0.5713	0.0466318	0.549655	0.0410227	0.547791	0.525591	0.571085	0.0454937	0.549684	0.0414538	0.547371	0.524237	0.57081	0.0465726
	71	0.549076	0.0416038	0.549013	0.524808	0.569353	0.044545	0.54989	0.0416932	0.549013	0.525782	0.571713	0.0459306	0.55056	0.0413947	0.548907	0.526454	0.571779	0.0453249	0.548283	0.0418853	0.545668	0.524668	0.5713	0.0466318	0.549683	0.0410643	0.547791	0.525591	0.571085	0.0454937	0.549692	0.0414537	0.547371	0.524237	0.57081	0.0465726
	72	0.549097	0.0416035	0.549013	0.524808	0.569353	0.044545	0.549904	0.0417013	0.549013	0.525782	0.571713	0.0459306	0.55056	0.0413947	0.548907	0.526454	0.571779	0.0453249	0.548335	0.0418702	0.546815	0.524668	0.5713	0.0466318	0.549689	0.0410725	0.547791	0.525591	0.571085	0.0454937	0.549692	0.0414537	0.547371	0.524237	0.57081	0.0465726
	73	0.549103	0.041601	0.549013	0.524808	0.569353	0.044545	0.549941	0.0417146	0.549013	0.525782	0.571713	0.0459306	0.550581	0.0413589	0.548907	0.526454	0.571779	0.0453249	0.548427	0.0418351	0.547612	0.524668	0.5713	0.0466318	0.549693	0.0410772	0.547791	0.525591	0.571085	0.0454937	0.549694	0.0414543	0.547371	0.524237	0.57081	0.0465726
	74	0.549128	0.041591	0.549013	0.524808	0.569353	0.044545	0.549949	0.0417015	0.549013	0.525782	0.571713	0.0459306	0.550581	0.0413596	0.548907	0.526454	0.571779	0.0453249	0.548497	0.0417919	0.548201	0.524668	0.5713	0.0466318	0.549709	0.0411	0.547791	0.525591	0.571085	0.0454937	0.549694	0.0414543	0.547371	0.524237	0.57081	0.0465726
	75	0.549158	0.0415749	0.549013	0.524893	0.569353	0.0444599	0.549959	0.0416985	0.549013	0.525782	0.571713	0.0459306	0.550585	0.0413617	0.548907	0.526454	0.571779	0.0453249	0.548523	0.0417914	0.548201	0.524668	0.5713	0.0466318	0.549717	0.0411084	0.547791	0.525591	0.571085	0.0454937	0.549694	0.0414543	0.547371	0.524237	0.57081	0.0465726
	76	0.549325	0.041632	0.549013	0.524893	0.571131	0.0462381	0.550006	0.0417015	0.549013	0.525782	0.571713	0.0459306	0.550588	0.0413654	0.548907	0.526454	0.571779	0.0453249	0.548545	0.0417756	0.548201	0.524668	0.5713	0.0466318	0.549721	0.0411144	0.547791	0.525591	0.571085	0.0454937	0.549694	0.0414543	0.547371	0.524237	0.57081	0.0465726
	77	0.549348	0.0415941	0.549013	0.524893	0.571131	0.0462381	0.550006	0.0417011	0.549013	0.525782	0.571713	0.0459306	0.550588	0.0413654	0.548907	0.526454	0.571779	0.0453249	0.54857	0.0417804	0.548201	0.524668	0.5713	0.0466318	0.54977	0.0411209	0.547791	0.525591	0.571085	0.0454937	0.549699	0.0414569	0.547371	0.524237	0.57081	0.0465726
	78	0.549369	0.0415865	0.549013	0.524937	0.571308	0.0463712	0.550006	0.0417011	0.549013	0.525782	0.571713	0.0459306	0.550591	0.0413708	0.548907	0.526454	0.571779	0.0453249	0.548605	0.0418183	0.548201	0.524668	0.5713	0.0466318	0.54977	0.0411209	0.547791	0.525591	0.571085	0.0454937	0.5497	0.0414578	0.547371	0.524237	0.57081	0.0465726
	79	0.549369	0.0415865	0.549013	0.524937	0.571308	0.0463712	0.550006	0.0417011	0.549013	0.525782	0.571713	0.0459306	0.550598	0.041365	0.548907	0.526454	0.571779	0.0453249	0.548623	0.0418005	0.548201	0.524668	0.5713	0.0466318	0.54977	0.0411209	0.547791	0.525591	0.571085	0.0454937	0.549762	0.0414561	0.547371	0.524649	0.57081	0.0461607
	80	0.549372	0.0415847	0.549013	0.525084	0.571308	0.046224	0.550006	0.0417015	0.549013	0.525782	0.571713	0.0459306	0.550591	0.0413708	0.548907	0.526454	0.571779	0.0453249	0.548639	0.0418065	0.548201	0.524668	0.571476	0.0468081	0.54977	0.0411209	0.547791	0.525591	0.571085	0.0454937	0.549784	0.0414675	0.547371	0.524649	0.571779	0.0471294
	81	0.549379	0.0415827	0.549013	0.525084	0.571308	0.046224	0.550006	0.0417015	0.549013	0.525782	0.571713	0.0459306	0.550608	0.0413874	0.548907	0.526454	0.571779	0.0453249	0.548667	0.0418277	0.548201	0.524668	0.571476	0.0468081	0.549793	0.0411531	0.547791	0.525591	0.571085	0.0454937	0.549784	0.0414675	0.547371	0.524649	0.571779	0.0471294
	82	0.549379	0.0415827	0.549013	0.525084	0.571308	0.046224	0.550018	0.0416992	0.549013	0.525782	0.571713	0.0459306	0.550608	0.0413874	0.548907	0.526454	0.571779	0.0453249	0.5487	0.0418516	0.548201	0.524668	0.571476	0.0468081	0.549797	0.0411493	0.547791	0.525591	0.571085	0.0454937	0.549784	0.0414675	0.547371	0.524649	0.571779	0.0471294
	83	0.549379	0.0415827	0.549013	0.525084	0.571308	0.046224	0.550022	0.0416952	0.549013	0.525782	0.571713	0.0459306	0.550608	0.0413874	0.548907	0.526454	0.571779	0.0453249	0.548715	0.0418681	0.548201	0.524668	0.571476	0.0468081	0.549797	0.0411493	0.547791	0.525591	0.571085	0.0454937	0.549784	0.0414675	0.547371	0.524649	0.571779	0.0471294
	84	0.549379	0.0415827	0.549013	0.525084	0.571308	0.046224	0.550022	0.0416952	0.549013	0.525782	0.571713	0.0459306	0.550608	0.0413874	0.548907	0.526454	0.571779	0.0453249	0.54876	0.0419148	0.548201	0.524668	0.571476	0.0468081	0.549797	0.0411493	0.547791	0.525591	0.571085	0.0454937	0.549784	0.0414675	0.547371	0.524649	0.571779	0.0471294
	85	0.549379	0.0415827	0.549013	0.525084	0.571308	0.046224	0.550034	0.0417101	0.549013	0.525782	0.571713	0.0459306	0.550615	0.0413867	0.548907	0.526454	0.571779	0.0453249	0.548805	0.0418952	0.548201	0.524668	0.571476	0.0468081	0.549838	0.0411887	0.547791	0.525591	0.571085	0.0454937	0.549784	0.0414675	0.547371	0.524649	0.571779	0.0471294
	86	0.549383	0.0415881	0.549013	0.525084	0.571308	0.046224	0.550039	0.0417074	0.549013	0.525782	0.571713	0.0459306	0.550608	0.0413874	0.548907	0.526454	0.571779	0.0453249	0.548819	0.0419079	0.548201	0.524668	0.571476	0.0468081	0.549838	0.0411887	0.547791	0.525591	0.571085	0.0454937	0.549786	0.041469	0.547371	0.524649	0.571779	0.0471294
	87	0.549404	0.0416042	0.549013	0.525084	0.571308	0.046224	0.550039	0.0417074	0.549013	0.525782	0.571713	0.0459306	0.550608	0.0413874	0.548907	0.526454	0.571779	0.0453249	0.548835	0.041934	0.548201	0.524668	0.571476	0.0468081	0.549838	0.0411887	0.547791	0.525591	0.571085	0.0454937	0.549823	0.0414825	0.547371	0.524649	0.571779	0.0471294
	88	0.549417	0.0415968	0.549013	0.525084	0.571308	0.046224	0.550046	0.0417047	0.549013	0.525782	0.571713	0.0459306	0.550608	0.0413874	0.548907	0.526454	0.571779	0.0453249	0.548919	0.042023	0.548201	0.524668	0.571476	0.0468081	0.549898	0.0412552	0.547791	0.525591	0.571085	0.0454937	0.549823	0.0414825	0.547371	0.524649	0.571779	0.0471294
	89	0.549417	0.0415968	0.549013	0.525084	0.571308	0.046224	0.550046	0.0417045	0.549013	0.525782	0.571713	0.0459306	0.550608	0.0413874	0.548907	0.526454	0.571779	0.0453249	0.548944	0.0420651	0.548201	0.524687	0.571476	0.0467893	0.549898	0.0412552	0.547791	0.525591	0.571085	0.0454937	0.549834	0.0414859	0.547371	0.524649	0.571779	0.0471294
	90	0.549417	0.0415968	0.549013	0.525084	0.571308	0.046224	0.55005	0.0417062	0.549013	0.525782	0.571713	0.0459306	0.550608	0.0413874	0.548907	0.526454	0.571779	0.0453249	0.548996	0.0420712	0.548201	0.524687	0.571476	0.0467893	0.549898	0.0412552	0.547791	0.525591	0.571085	0.0454937	0.549848	0.0414811	0.547371	0.524649	0.571779	0.0471294

## Sheet: Entropy
	Gen	Summary Stats - Entropy - Repeated over 100 NK Landscapes
		BREEDER						Standard GA						Local Mating						Niching						EARL1						EARL2
		Mean	STD	Median	Q1	Q2	IQR	Mean	STD	Median	Q1	Q2	IQR	Mean	STD	Median	Q1	Q2	IQR	Mean	STD	Median	Q1	Q2	IQR	Mean	STD	Median	Q1	Q2	IQR	Mean	STD	Median	Q1	Q2	IQR
	0	0.99929	9.42863e-05	0.999306	0.999231	0.999363	0.000131442	0.99929	9.42863e-05	0.999306	0.999231	0.999363	0.000131442	0.99929	9.42863e-05	0.999306	0.999231	0.999363	0.000131442	0.99929	9.42863e-05	0.999306	0.999231	0.999363	0.000131442	0.99929	9.42863e-05	0.999306	0.999231	0.999363	0.000131442	0.99929	9.42863e-05	0.999306	0.999231	0.999363	0.000131442
	1	0.984421	0.0016551	0.984317	0.983483	0.985391	0.00190776	0.984421	0.0016551	0.984317	0.983483	0.985391	0.00190776	0.984421	0.0016551	0.984317	0.983483	0.985391	0.00190776	0.984421	0.0016551	0.984317	0.983483	0.985391	0.00190776	0.984421	0.0016551	0.984317	0.983483	0.985391	0.00190776	0.984421	0.0016551	0.984317	0.983483	0.985391	0.00190776
	2	0.951444	0.00585018	0.951452	0.947795	0.955686	0.0078908	0.951444	0.00585018	0.951452	0.947795	0.955686	0.0078908	0.951444	0.00585018	0.951452	0.947795	0.955686	0.0078908	0.951444	0.00585018	0.951452	0.947795	0.955686	0.0078908	0.951444	0.00585018	0.951452	0.947795	0.955686	0.0078908	0.951444	0.00585018	0.951452	0.947795	0.955686	0.0078908
	3	0.906394	0.0110435	0.907012	0.8997	0.913474	0.0137744	0.906394	0.0110435	0.907012	0.8997	0.913474	0.0137744	0.906394	0.0110435	0.907012	0.8997	0.913474	0.0137744	0.906394	0.0110435	0.907012	0.8997	0.913474	0.0137744	0.906394	0.0110435	0.907012	0.8997	0.913474	0.0137744	0.906394	0.0110435	0.907012	0.8997	0.913474	0.0137744
	4	0.852889	0.0167203	0.856177	0.841495	0.863392	0.021897	0.852889	0.0167203	0.856177	0.841495	0.863392	0.021897	0.852889	0.0167203	0.856177	0.841495	0.863392	0.021897	0.852889	0.0167203	0.856177	0.841495	0.863392	0.021897	0.852889	0.0167203	0.856177	0.841495	0.863392	0.021897	0.852889	0.0167203	0.856177	0.841495	0.863392	0.021897
	5	0.793389	0.0218863	0.796832	0.781353	0.806116	0.0247634	0.793389	0.0218863	0.796832	0.781353	0.806116	0.0247634	0.793389	0.0218863	0.796832	0.781353	0.806116	0.0247634	0.793389	0.0218863	0.796832	0.781353	0.806116	0.0247634	0.793389	0.0218863	0.796832	0.781353	0.806116	0.0247634	0.793389	0.0218863	0.796832	0.781353	0.806116	0.0247634
	6	0.730717	0.0259114	0.733035	0.718216	0.746205	0.0279888	0.730717	0.0259114	0.733035	0.718216	0.746205	0.0279888	0.730717	0.0259114	0.733035	0.718216	0.746205	0.0279888	0.730717	0.0259114	0.733035	0.718216	0.746205	0.0279888	0.730717	0.0259114	0.733035	0.718216	0.746205	0.0279888	0.730717	0.0259114	0.733035	0.718216	0.746205	0.0279888
	7	0.671571	0.0268672	0.674339	0.655554	0.688277	0.0327234	0.671571	0.0268672	0.674339	0.655554	0.688277	0.0327234	0.671571	0.0268672	0.674339	0.655554	0.688277	0.0327234	0.671571	0.0268672	0.674339	0.655554	0.688277	0.0327234	0.671571	0.0268672	0.674339	0.655554	0.688277	0.0327234	0.671571	0.0268672	0.674339	0.655554	0.688277	0.0327234
	8	0.63007	0.0203919	0.627405	0.614983	0.643486	0.0285031	0.63007	0.0203919	0.627405	0.614983	0.643486	0.0285031	0.63007	0.0203919	0.627405	0.614983	0.643486	0.0285031	0.63007	0.0203919	0.627405	0.614983	0.643486	0.0285031	0.63007	0.0203919	0.627405	0.614983	0.643486	0.0285031	0.63007	0.0203919	0.627405	0.614983	0.643486	0.0285031
	9	0.636519	0.0100853	0.63492	0.630185	0.641542	0.0113568	0.636519	0.0100853	0.63492	0.630185	0.641542	0.0113568	0.636519	0.0100853	0.63492	0.630185	0.641542	0.0113568	0.636519	0.0100853	0.63492	0.630185	0.641542	0.0113568	0.636519	0.0100853	0.63492	0.630185	0.641542	0.0113568	0.636519	0.0100853	0.63492	0.630185	0.641542	0.0113568
	10	0.66773	0.00726644	0.66746	0.662828	0.672122	0.00929392	0.66773	0.00726644	0.66746	0.662828	0.672122	0.00929392	0.66773	0.00726644	0.66746	0.662828	0.672122	0.00929392	0.66773	0.00726644	0.66746	0.662828	0.672122	0.00929392	0.66773	0.00726644	0.66746	0.662828	0.672122	0.00929392	0.66773	0.00726644	0.66746	0.662828	0.672122	0.00929392
	11	0.702405	0.00615448	0.702263	0.697987	0.70586	0.00787227	0.702405	0.00615448	0.702263	0.697987	0.70586	0.00787227	0.702405	0.00615448	0.702263	0.697987	0.70586	0.00787227	0.702405	0.00615448	0.702263	0.697987	0.70586	0.00787227	0.702405	0.00615448	0.702263	0.697987	0.70586	0.00787227	0.702405	0.00615448	0.702263	0.697987	0.70586	0.00787227
	12	0.737899	0.00626129	0.7379	0.733437	0.741993	0.00855549	0.737899	0.00626129	0.7379	0.733437	0.741993	0.00855549	0.737899	0.00626129	0.7379	0.733437	0.741993	0.00855549	0.737899	0.00626129	0.7379	0.733437	0.741993	0.00855549	0.737899	0.00626129	0.7379	0.733437	0.741993	0.00855549	0.737899	0.00626129	0.7379	0.733437	0.741993	0.00855549
	13	0.771805	0.00605329	0.771703	0.76807	0.775803	0.0077332	0.771805	0.00605329	0.771703	0.76807	0.775803	0.0077332	0.771805	0.00605329	0.771703	0.76807	0.775803	0.0077332	0.771805	0.00605329	0.771703	0.76807	0.775803	0.0077332	0.771805	0.00605329	0.771703	0.76807	0.775803	0.0077332	0.771805	0.00605329	0.771703	0.76807	0.775803	0.0077332
	14	0.80417	0.00623322	0.804001	0.799686	0.808774	0.00908798	0.80417	0.00623322	0.804001	0.799686	0.808774	0.00908798	0.80417	0.00623322	0.804001	0.799686	0.808774	0.00908798	0.80417	0.00623322	0.804001	0.799686	0.808774	0.00908798	0.80417	0.00623322	0.804001	0.799686	0.808774	0.00908798	0.80417	0.00623322	0.804001	0.799686	0.808774	0.00908798
	15	0.835526	0.00528047	0.83525	0.831965	0.838994	0.0070291	0.835526	0.00528047	0.83525	0.831965	0.838994	0.0070291	0.835526	0.00528047	0.83525	0.831965	0.838994	0.0070291	0.835526	0.00528047	0.83525	0.831965	0.838994	0.0070291	0.835526	0.00528047	0.83525	0.831965	0.838994	0.0070291	0.835526	0.00528047	0.83525	0.831965	0.838994	0.0070291
	16	0.865185	0.00527793	0.86495	0.86156	0.869512	0.00795185	0.865185	0.00527793	0.86495	0.86156	0.869512	0.00795185	0.865185	0.00527793	0.86495	0.86156	0.869512	0.00795185	0.865185	0.00527793	0.86495	0.86156	0.869512	0.00795185	0.865185	0.00527793	0.86495	0.86156	0.869512	0.00795185	0.865185	0.00527793	0.86495	0.86156	0.869512	0.00795185
	17	0.892275	0.00521525	0.892163	0.888271	0.896246	0.00797506	0.892275	0.00521525	0.892163	0.888271	0.896246	0.00797506	0.892275	0.00521525	0.892163	0.888271	0.896246	0.00797506	0.892275	0.00521525	0.892163	0.888271	0.896246	0.00797506	0.892275	0.00521525	0.892163	0.888271	0.896246	0.00797506	0.892275	0.00521525	0.892163	0.888271	0.896246	0.00797506
	18	0.916416	0.00490003	0.916381	0.91278	0.920416	0.00763617	0.916416	0.00490003	0.916381	0.91278	0.920416	0.00763617	0.916416	0.00490003	0.916381	0.91278	0.920416	0.00763617	0.916416	0.00490003	0.916381	0.91278	0.920416	0.00763617	0.916416	0.00490003	0.916381	0.91278	0.920416	0.00763617	0.916416	0.00490003	0.916381	0.91278	0.920416	0.00763617
	19	0.937951	0.00450383	0.938185	0.934461	0.941882	0.0074208	0.937951	0.00450383	0.938185	0.934461	0.941882	0.0074208	0.937951	0.00450383	0.938185	0.934461	0.941882	0.0074208	0.937951	0.00450383	0.938185	0.934461	0.941882	0.0074208	0.937951	0.00450383	0.938185	0.934461	0.941882	0.0074208	0.937951	0.00450383	0.938185	0.934461	0.941882	0.0074208
	20	0.956338	0.0040167	0.956143	0.953992	0.958953	0.00496126	0.956338	0.0040167	0.956143	0.953992	0.958953	0.00496126	0.956338	0.0040167	0.956143	0.953992	0.958953	0.00496126	0.956338	0.0040167	0.956143	0.953992	0.958953	0.00496126	0.956338	0.0040167	0.956143	0.953992	0.958953	0.00496126	0.956338	0.0040167	0.956143	0.953992	0.958953	0.00496126
	21	0.079815	0.00231412	0.0798716	0.078296	0.0813404	0.0030444	0.940575	0.0105453	0.941081	0.93312	0.947827	0.0147074	0.949407	0.00696974	0.949444	0.944857	0.954325	0.00946765	0.921894	0.00785929	0.921886	0.917743	0.926066	0.00832307	0.940495	0.0106913	0.940759	0.932669	0.947745	0.0150764	0.940578	0.0104957	0.941425	0.932485	0.947808	0.0153231
	22	0.0801252	0.0020902	0.0799503	0.0787927	0.0815884	0.00279564	0.892997	0.0165832	0.894743	0.880852	0.903891	0.0230383	0.929994	0.00874175	0.931402	0.922714	0.935119	0.0124054	0.864678	0.0136383	0.864131	0.856744	0.874345	0.0176004	0.891516	0.0157541	0.892735	0.880299	0.901218	0.0209189	0.89207	0.0159859	0.892447	0.881589	0.902893	0.0213036
	23	0.0800181	0.00201001	0.080276	0.0785912	0.0814048	0.00281363	0.831237	0.0277032	0.833246	0.81686	0.849148	0.0322873	0.906181	0.0109272	0.908076	0.897939	0.913743	0.0158043	0.786001	0.029233	0.788524	0.768347	0.812286	0.0439391	0.821028	0.029971	0.825515	0.804287	0.842452	0.0381655	0.823452	0.028094	0.827453	0.807129	0.842408	0.035279
	24	0.0800216	0.0020158	0.0800659	0.0784985	0.0815178	0.0030194	0.760997	0.0529006	0.767674	0.743686	0.788908	0.0452223	0.880089	0.0141463	0.881582	0.867442	0.890112	0.0226697	0.700937	0.0506271	0.706256	0.666581	0.738943	0.0723626	0.721294	0.059297	0.732893	0.689238	0.76548	0.0762419	0.728235	0.0657172	0.747149	0.701635	0.775963	0.0743281
	25	0.0800072	0.00206829	0.0803223	0.0785581	0.0812687	0.00271056	0.686784	0.0843685	0.701559	0.678176	0.729729	0.0515525	0.852251	0.0172209	0.852072	0.838862	0.866722	0.0278603	0.62857	0.0563829	0.635561	0.588103	0.670072	0.0819696	0.592004	0.111423	0.61956	0.497609	0.684677	0.187067	0.605574	0.122783	0.640115	0.560221	0.696632	0.136411
	26	0.0801726	0.00197397	0.080239	0.0786981	0.0814834	0.00278532	0.617947	0.101862	0.640264	0.603703	0.669858	0.0661547	0.82314	0.0207289	0.822295	0.80895	0.8405	0.03155	0.5791	0.0456651	0.583108	0.539741	0.609127	0.0693858	0.492512	0.14504	0.544006	0.372005	0.611135	0.23913	0.504067	0.14281	0.527906	0.434254	0.616817	0.182564
	27	0.0799451	0.00205501	0.079957	0.078584	0.0816183	0.00303436	0.555291	0.100285	0.577362	0.545416	0.609285	0.0638698	0.793825	0.0240577	0.794862	0.777427	0.811417	0.0339893	0.561803	0.0249023	0.555315	0.543862	0.580268	0.0364055	0.424312	0.143498	0.447918	0.322332	0.544063	0.221732	0.433603	0.134796	0.451801	0.340391	0.547695	0.207304
	28	0.0801922	0.00223016	0.0804874	0.0787373	0.0815916	0.00285431	0.494011	0.0938094	0.512137	0.472842	0.555415	0.082573	0.763628	0.0278138	0.764211	0.747748	0.784498	0.0367499	0.58262	0.0110184	0.581917	0.57439	0.587501	0.013111	0.366374	0.132649	0.376782	0.258111	0.478514	0.220403	0.374511	0.124483	0.385094	0.280394	0.471346	0.190952
	29	0.0796939	0.00225052	0.0795708	0.0781025	0.0814061	0.00330365	0.434273	0.0880711	0.445568	0.407811	0.495646	0.0878354	0.733293	0.0321754	0.736416	0.715622	0.756049	0.0404269	0.614121	0.0084013	0.612547	0.608434	0.618293	0.00985813	0.315638	0.118146	0.314381	0.211259	0.406664	0.195404	0.323918	0.112306	0.331244	0.241115	0.413355	0.17224
	30	0.0796506	0.00176109	0.0795131	0.0784963	0.0807586	0.00226229	0.375505	0.0823551	0.385857	0.340337	0.434671	0.0943341	0.702456	0.0371035	0.706	0.684832	0.727122	0.0422898	0.648457	0.0075839	0.648807	0.64364	0.652847	0.00920753	0.269586	0.103486	0.259598	0.174259	0.353689	0.17943	0.277107	0.0999423	0.272299	0.195183	0.3573	0.162117
	31	0.0801286	0.00203941	0.0802349	0.0785328	0.0814372	0.0029044	0.320566	0.0761784	0.330677	0.290958	0.370391	0.0794329	0.671018	0.0419457	0.677842	0.649402	0.69573	0.0463278	0.682348	0.00707485	0.682137	0.677357	0.6871	0.00974356	0.227629	0.0912218	0.215096	0.14512	0.297144	0.152024	0.233245	0.0875301	0.223399	0.163027	0.302973	0.139946
	32	0.0801461	0.00213129	0.0798829	0.0788468	0.0814856	0.00263874	0.269571	0.0691966	0.276776	0.239353	0.311551	0.0721974	0.639804	0.047322	0.647731	0.621277	0.667463	0.0461863	0.715332	0.00667502	0.714357	0.711107	0.719732	0.008625	0.19119	0.0791182	0.171661	0.130108	0.249307	0.1192	0.193585	0.0762629	0.176957	0.132398	0.25025	0.117852
	33	0.0798543	0.00213767	0.0797847	0.0785697	0.0811016	0.00253188	0.224303	0.0634956	0.224973	0.190835	0.263318	0.0724834	0.608416	0.0529115	0.617894	0.589682	0.639645	0.049963	0.747249	0.00654344	0.746632	0.742746	0.751704	0.0089578	0.159638	0.0691792	0.148348	0.107685	0.206527	0.0988418	0.159098	0.0655607	0.140524	0.109355	0.20564	0.096285
	34	0.0799696	0.00207737	0.0800556	0.0785783	0.0815126	0.00293435	0.1833	0.059246	0.181198	0.146174	0.220252	0.0740779	0.577659	0.0583252	0.58918	0.558417	0.612101	0.0536842	0.7776	0.00722302	0.776489	0.772779	0.783431	0.0106515	0.131144	0.0601508	0.120864	0.0870287	0.166198	0.0791696	0.128842	0.0572376	0.113007	0.0874586	0.164851	0.077392
	35	0.080236	0.00235677	0.0800783	0.0785064	0.0818281	0.00332169	0.147981	0.0543426	0.147173	0.109574	0.187782	0.0782081	0.547152	0.0628602	0.557333	0.526238	0.585929	0.0596911	0.8052	0.00748126	0.805044	0.79973	0.81032	0.0105892	0.106786	0.0505041	0.0940533	0.0679594	0.130923	0.0629638	0.103719	0.0494647	0.0906048	0.0688588	0.126738	0.0578794
	36	0.0797584	0.00210124	0.0795939	0.0782834	0.0810349	0.00275152	0.117311	0.0478966	0.11173	0.0804545	0.15288	0.0724254	0.51763	0.066946	0.528034	0.494703	0.560117	0.0654141	0.830023	0.00845954	0.830455	0.82429	0.835132	0.0108418	0.0840413	0.0430231	0.0776513	0.051791	0.10024	0.0484487	0.0836177	0.0431031	0.0724463	0.0542628	0.107465	0.0532026
	37	0.0798883	0.00195224	0.0801074	0.0784082	0.0812982	0.00288995	0.0923025	0.0406093	0.0884149	0.058783	0.118347	0.0595643	0.488317	0.0695693	0.499855	0.462045	0.531795	0.06975	0.852655	0.0095072	0.853664	0.847332	0.858482	0.01115	0.067467	0.0341938	0.0595678	0.0448739	0.0800913	0.0352174	0.0660714	0.0370003	0.0572433	0.0389731	0.0844624	0.0454893
	38	0.0802306	0.00224463	0.0802378	0.078971	0.0814397	0.00246864	0.0706244	0.0352409	0.0676483	0.0364859	0.0922752	0.0557892	0.460845	0.0710209	0.474208	0.432882	0.504941	0.0720585	0.872101	0.00974344	0.872884	0.867292	0.877924	0.0106322	0.0540304	0.0269667	0.0480533	0.0317795	0.0641209	0.0323414	0.053216	0.0299473	0.0445719	0.0326643	0.0643247	0.0316604
	39	0.0801359	0.00205831	0.0802631	0.0788095	0.0815775	0.00276804	0.0556571	0.0288605	0.0460256	0.0307536	0.0756902	0.0449366	0.43415	0.0718928	0.445897	0.405614	0.478384	0.0727703	0.888644	0.0112649	0.888959	0.882881	0.896212	0.0133314	0.0451674	0.0218664	0.0346601	0.0295273	0.0564808	0.0269535	0.0435583	0.0242089	0.0358629	0.0291768	0.0481321	0.0189553
	40	0.0797733	0.00187398	0.0795637	0.0785996	0.0812166	0.00261694	0.0463155	0.0223242	0.0344247	0.0295875	0.0622732	0.0326858	0.408491	0.0722881	0.420823	0.375979	0.455152	0.0791732	0.90253	0.0123769	0.902798	0.895485	0.9104	0.0149153	0.0386371	0.0166315	0.0306214	0.0283537	0.0430736	0.0147199	0.0388359	0.0193598	0.0305829	0.0286136	0.0418095	0.0131959
	41	0.079726	0.00208666	0.0794764	0.0782944	0.0807487	0.00245424	0.0394439	0.0177139	0.0314015	0.0287801	0.0436403	0.0148602	0.384135	0.071898	0.393202	0.348936	0.430576	0.08164	0.912945	0.0139755	0.913054	0.905878	0.921627	0.0157495	0.0344607	0.0115677	0.0298213	0.0277238	0.0358377	0.00811389	0.0337185	0.0131741	0.0296466	0.0279114	0.0319036	0.00399223
	42	0.0801768	0.00227795	0.0800496	0.0789786	0.0816123	0.00263375	0.0355706	0.0149848	0.0301362	0.0278531	0.0368729	0.00901977	0.36061	0.0715836	0.36719	0.322272	0.408087	0.0858143	0.920428	0.0154021	0.920746	0.912829	0.93082	0.0179912	0.0318772	0.00960745	0.0289955	0.0275436	0.0305776	0.00303403	0.032112	0.0107123	0.0289308	0.0276259	0.0311901	0.00356418
	43	0.0802202	0.00202189	0.0800857	0.0789013	0.0816814	0.00278012	0.0334662	0.0117212	0.0298958	0.028085	0.0319374	0.00385241	0.337501	0.0716304	0.342506	0.295176	0.38217	0.0869938	0.921719	0.0225588	0.923569	0.914935	0.933757	0.0188219	0.0310368	0.00743607	0.0293827	0.0279117	0.0308458	0.00293409	0.0311762	0.00999035	0.0286842	0.0274271	0.0309889	0.00356179
	44	0.0797251	0.00214992	0.0798039	0.0779945	0.0812987	0.00330417	0.0315036	0.00794331	0.0290984	0.0274451	0.0313351	0.00388996	0.315593	0.0714988	0.317992	0.271113	0.358931	0.0878184	0.919483	0.0225665	0.921846	0.908942	0.934992	0.0260499	0.0300006	0.00583982	0.0288626	0.0272982	0.0304701	0.0031719	0.0306967	0.00777545	0.0289396	0.0277772	0.0307274	0.00295021
	45	0.0800355	0.00201921	0.0798649	0.0784676	0.0813389	0.00287123	0.0296835	0.0060143	0.028634	0.0271803	0.0300533	0.00287291	0.295512	0.0711489	0.296212	0.250894	0.340093	0.0891987	0.903097	0.0397888	0.912791	0.891553	0.923612	0.0320589	0.03011	0.00561408	0.0286723	0.0276409	0.0302346	0.00259375	0.0301168	0.00782375	0.02858	0.0275462	0.0300689	0.00252265
	46	0.079814	0.00191898	0.0798151	0.0785731	0.0810865	0.0025134	0.0301614	0.00697454	0.0291542	0.0275953	0.0304063	0.002811	0.275837	0.0707215	0.275272	0.230781	0.322269	0.0914881	0.880567	0.0470884	0.890677	0.85559	0.911765	0.0561753	0.0296926	0.00542864	0.0286549	0.0272779	0.0299878	0.00270989	0.0299149	0.00719352	0.0289112	0.0276039	0.0301531	0.0025492
	47	0.0801267	0.00207933	0.0799661	0.0786936	0.081833	0.00313944	0.0295137	0.00521711	0.0288242	0.0270854	0.0303281	0.00324261	0.257119	0.0699265	0.254067	0.212241	0.303311	0.0910694	0.818856	0.0842698	0.838572	0.792108	0.877332	0.0852237	0.0296163	0.00356803	0.0289435	0.0276927	0.0306936	0.00300085	0.029996	0.00630708	0.0289921	0.0276866	0.0305537	0.00286711
	48	0.0800361	0.00188417	0.0800453	0.0786237	0.0813843	0.0027606	0.0294387	0.00551692	0.0287202	0.0274872	0.0300479	0.00256067	0.239139	0.0694126	0.233096	0.194207	0.284876	0.090669	0.715779	0.155308	0.756819	0.646104	0.832016	0.185912	0.0297034	0.00456332	0.0289769	0.0276089	0.0299493	0.00234041	0.0293047	0.0035803	0.0287633	0.0276097	0.029862	0.00225227
	49	0.0800818	0.00197123	0.0801572	0.0788049	0.0814343	0.00262944	0.0293187	0.00618874	0.0285276	0.0273272	0.0298121	0.00248494	0.221386	0.0686663	0.215087	0.178216	0.265503	0.0872875	0.537155	0.266	0.629087	0.280407	0.787796	0.507389	0.0296863	0.00488787	0.0285538	0.0273621	0.0301273	0.00276512	0.0288002	0.00263037	0.0283309	0.0273016	0.0301564	0.00285481
	50	0.0799387	0.00210263	0.0801623	0.0784447	0.081305	0.00286028	0.0297282	0.00734658	0.0289033	0.027668	0.0300128	0.00234476	0.203975	0.0679828	0.195173	0.161006	0.24295	0.0819441	0.415422	0.306634	0.361926	0.116339	0.74357	0.627231	0.0291582	0.00304524	0.0288764	0.0273752	0.0301235	0.00274834	0.0288449	0.00225332	0.0286543	0.0271837	0.030262	0.00307834
	51	0.0800256	0.00204041	0.0800038	0.0788435	0.0811129	0.00226937	0.0300566	0.00951715	0.0288259	0.0275857	0.0297659	0.00218025	0.187968	0.0676695	0.17569	0.144747	0.222629	0.0778824	0.338613	0.295627	0.152924	0.102387	0.685121	0.582734	0.0289264	0.00258516	0.028726	0.0272096	0.0301579	0.00294835	0.0290156	0.00201751	0.0292228	0.0277593	0.0299243	0.00216496
	52	0.080443	0.00208023	0.0803881	0.0791298	0.0814938	0.00236403	0.0295573	0.0105368	0.0285394	0.0270851	0.030086	0.00300081	0.172543	0.0668026	0.161829	0.130836	0.208228	0.077392	0.283711	0.282339	0.121655	0.10164	0.40959	0.30795	0.0288871	0.00236802	0.0285317	0.0275416	0.0300565	0.00251483	0.0287211	0.00210052	0.0284571	0.0272736	0.0297027	0.00242907
	53	0.080093	0.00218754	0.0799494	0.0785723	0.0815342	0.00296188	0.0286831	0.00251042	0.0285873	0.027199	0.0295889	0.00238986	0.158134	0.0656771	0.147522	0.117005	0.187279	0.0702739	0.244309	0.266839	0.113065	0.089822	0.165002	0.0751801	0.0287709	0.00318917	0.0283159	0.0270803	0.029518	0.0024377	0.0290901	0.00268207	0.0287631	0.0275382	0.0302246	0.00268638
	54	0.0801875	0.00237678	0.0802061	0.0782985	0.0816665	0.00336796	0.0285888	0.00220489	0.0285357	0.0271279	0.0299245	0.00279658	0.144898	0.0640027	0.132788	0.104878	0.168583	0.0637046	0.230458	0.267498	0.106025	0.0846288	0.145473	0.0608439	0.0289007	0.00290262	0.0286706	0.0274477	0.0299178	0.00247012	0.0290649	0.00324754	0.0287141	0.0277998	0.0301061	0.00230625
	55	0.0800252	0.00171077	0.0803087	0.0788105	0.0812509	0.00244035	0.0283994	0.00179684	0.0285137	0.0272157	0.0294804	0.00226477	0.132273	0.062365	0.120525	0.0903999	0.152568	0.0621683	0.201988	0.240652	0.100357	0.074334	0.140004	0.0656698	0.0286664	0.0023271	0.0286482	0.0272439	0.0300136	0.00276972	0.028841	0.00251179	0.0288516	0.0272013	0.0301857	0.00298435
	56	0.0800127	0.00189532	0.0798549	0.0785491	0.0815385	0.00298941	0.0286875	0.00192007	0.0286265	0.0273799	0.029752	0.00237218	0.120657	0.0607686	0.106394	0.0795506	0.143602	0.0640511	0.191857	0.256055	0.092185	0.0646757	0.125938	0.0612624	0.0287766	0.00189545	0.028943	0.0272399	0.03	0.00276011	0.0293728	0.00294907	0.0291753	0.0279511	0.0302828	0.00233165
	57	0.0797281	0.00226046	0.0794625	0.0781889	0.0808928	0.00270392	0.028902	0.00187711	0.0290941	0.0271706	0.0301451	0.0029745	0.11013	0.0585657	0.0962792	0.0668671	0.133004	0.0661373	0.167055	0.230538	0.0767512	0.0567768	0.114073	0.0572967	0.0283669	0.00196414	0.0283149	0.026876	0.0297945	0.00291848	0.0293423	0.00334975	0.0289752	0.027605	0.0300039	0.00239892
	58	0.0799833	0.0021475	0.0797611	0.078574	0.081284	0.00270997	0.0286501	0.00190193	0.0284067	0.0275861	0.0299434	0.00235728	0.100429	0.0562882	0.0861465	0.055876	0.122875	0.0669992	0.157054	0.232118	0.0683506	0.0466121	0.102239	0.0556272	0.0289372	0.00203582	0.029078	0.0277787	0.0301131	0.00233439	0.0289783	0.00242476	0.0290102	0.0273042	0.0303431	0.00303886
	59	0.0802201	0.00188216	0.080247	0.0790899	0.0814352	0.00234527	0.0289229	0.00213975	0.0285726	0.0273595	0.0302687	0.00290918	0.0921376	0.0534513	0.0781042	0.0509697	0.109572	0.058602	0.128171	0.196656	0.0605142	0.0402385	0.0929298	0.0526913	0.029047	0.00254407	0.0284898	0.0273887	0.030345	0.00295633	0.0288379	0.00281716	0.0285031	0.0273094	0.0300573	0.0027479
	60	0.0801123	0.00191112	0.0800843	0.0788892	0.0812505	0.00236127	0.0287588	0.00287221	0.0285287	0.0274619	0.0297276	0.00226568	0.0849776	0.051241	0.0688227	0.0471194	0.101649	0.0545295	0.114226	0.191123	0.0535485	0.0353611	0.0800422	0.044681	0.0290517	0.00292674	0.028966	0.027569	0.030167	0.00259799	0.0287421	0.00235033	0.0286093	0.0276157	0.0297718	0.00215618
	61	0.0797979	0.00212913	0.0795165	0.0782392	0.0811486	0.00290938	0.0286013	0.00190838	0.0285926	0.0274553	0.0296148	0.00215954	0.0789974	0.0490013	0.0616037	0.0453985	0.0902683	0.0448698	0.0995634	0.180146	0.0435207	0.0316748	0.0699415	0.0382667	0.0289256	0.00190341	0.0287159	0.0276299	0.0297175	0.00208755	0.0291566	0.00258028	0.0289372	0.0277925	0.0301373	0.00234478
	62	0.0801508	0.00237513	0.0803502	0.0785131	0.0817036	0.00319053	0.0287658	0.00255181	0.0285303	0.027468	0.0298245	0.00235649	0.0741162	0.0461746	0.0549656	0.0445529	0.0858441	0.0412912	0.0889141	0.169444	0.0399112	0.0303903	0.0618204	0.0314301	0.0290251	0.00255101	0.028656	0.0273565	0.030302	0.00294548	0.0292361	0.0038483	0.0286553	0.0277266	0.0300749	0.00234826
	63	0.0802397	0.00232835	0.0804301	0.0783798	0.0817859	0.00340611	0.0285706	0.00280372	0.028391	0.0268304	0.0299067	0.00307628	0.0694495	0.0434875	0.0492338	0.0439083	0.078632	0.0347237	0.0798949	0.159255	0.0355638	0.0294534	0.0551874	0.025734	0.0285428	0.00293777	0.0280973	0.0271584	0.0294574	0.002299	0.0291987	0.00329587	0.0289247	0.0272848	0.0303261	0.00304135
	64	0.0798015	0.00219101	0.0798818	0.0783114	0.0812009	0.00288954	0.0283753	0.00202066	0.0283261	0.0268918	0.0296792	0.00278734	0.0657464	0.0401388	0.0471613	0.0434528	0.0720066	0.0285538	0.0692427	0.137229	0.0304762	0.0288573	0.048024	0.0191667	0.0291072	0.00346203	0.0289817	0.0272706	0.0301289	0.00285832	0.0286077	0.00199466	0.0287531	0.0271081	0.029842	0.00273394
	65	0.0796997	0.00202422	0.0794097	0.0782661	0.0810864	0.00282031	0.0284769	0.00216248	0.0284326	0.0271048	0.0298768	0.00277201	0.0621408	0.0380124	0.0454503	0.0422148	0.065615	0.0234002	0.0599944	0.122997	0.0307312	0.0284477	0.0418634	0.0134157	0.0286657	0.00168659	0.0284454	0.0274083	0.0298222	0.00241387	0.0285144	0.0019666	0.0284197	0.027179	0.0300557	0.00287668
	66	0.0799603	0.00192749	0.0800386	0.0785565	0.0811571	0.00260062	0.0287702	0.00292564	0.028387	0.0273349	0.029972	0.00263713	0.0596359	0.0349984	0.0452118	0.0425565	0.0611847	0.0186283	0.0533618	0.0949541	0.0304584	0.0284151	0.0426325	0.0142174	0.0286681	0.00194362	0.0287079	0.0273573	0.0297087	0.00235145	0.0285734	0.00278974	0.0284402	0.0269918	0.0299961	0.00300431
	67	0.0802655	0.00216962	0.0801958	0.0790164	0.0813978	0.00238134	0.0289683	0.0019033	0.0288939	0.0272677	0.0302217	0.00295399	0.0568415	0.0324168	0.0445272	0.0417694	0.0572912	0.0155217	0.0409568	0.0335339	0.029592	0.0276276	0.0376479	0.0100203	0.0288297	0.0019959	0.0287577	0.0275036	0.0306081	0.00310444	0.0289403	0.00230034	0.0288351	0.027476	0.0301702	0.00269428
	68	0.0799359	0.0022677	0.0802797	0.0787671	0.0812777	0.00251057	0.0287107	0.00202509	0.0284663	0.027521	0.030003	0.00248196	0.054911	0.0293092	0.0442478	0.0419844	0.0541586	0.0121742	0.0368675	0.0192465	0.0293515	0.0280841	0.0332777	0.00519365	0.0288898	0.00171587	0.0288953	0.0278619	0.0298697	0.00200784	0.0285162	0.00183311	0.0284649	0.0271695	0.0297246	0.00255512
	69	0.0794945	0.00219871	0.079695	0.0778298	0.0811696	0.00333983	0.0290893	0.00253636	0.0291739	0.0275052	0.0303353	0.00283006	0.0533388	0.0267206	0.0442392	0.0418045	0.0493085	0.00750401	0.0353216	0.0168973	0.029238	0.0274662	0.0325522	0.00508592	0.0283668	0.00201253	0.0282842	0.0268407	0.029593	0.00275231	0.0285544	0.00186878	0.0286468	0.0272993	0.029961	0.00266171
	70	0.0801011	0.00187072	0.0800828	0.0788636	0.0813826	0.00251895	0.029113	0.00245604	0.028661	0.0276995	0.0301107	0.00241121	0.0520383	0.0242481	0.0432758	0.0422626	0.0475621	0.00529949	0.0345331	0.0155225	0.0293757	0.0275282	0.0312792	0.003751	0.0288614	0.00225395	0.0285409	0.0273645	0.0303911	0.00302661	0.0285503	0.00216529	0.0282313	0.0271044	0.0300145	0.0029101
	71	0.080043	0.00212792	0.0797834	0.0786433	0.0814332	0.00278992	0.0289799	0.00294111	0.028969	0.0274256	0.03001	0.00258441	0.0509334	0.0222816	0.0434171	0.0410767	0.0470295	0.00595283	0.0332973	0.0139718	0.0290915	0.027368	0.0316791	0.00431117	0.0288759	0.00259939	0.0285374	0.0276019	0.0298825	0.00228064	0.0290638	0.00270577	0.028572	0.0273374	0.0302985	0.00296111
	72	0.080104	0.00244282	0.0802765	0.0783652	0.0817528	0.00338753	0.0290406	0.00206835	0.0288655	0.0279865	0.0299798	0.00199323	0.0500697	0.0203621	0.0435058	0.0417873	0.0466684	0.00488117	0.0329565	0.0120958	0.0291058	0.0280173	0.0314571	0.00343982	0.028476	0.00158744	0.0283259	0.0272651	0.0295346	0.00226951	0.029304	0.00320464	0.0289078	0.027784	0.0297448	0.00196083
	73	0.0799522	0.00201016	0.0799654	0.0784218	0.0814377	0.0030159	0.029007	0.00282863	0.0288481	0.0277313	0.0300363	0.00230502	0.0493808	0.0188058	0.0433647	0.0414141	0.0462998	0.00488564	0.0321915	0.0104267	0.0295109	0.0279514	0.0311666	0.00321514	0.0286022	0.00201862	0.0283788	0.0273823	0.0295433	0.00216099	0.029084	0.00325338	0.028719	0.0276148	0.0300216	0.00240674
	74	0.0798725	0.00217225	0.080083	0.0786487	0.0811674	0.00251868	0.0286781	0.00195322	0.0284558	0.0273895	0.029961	0.00257152	0.0485528	0.0175705	0.0431554	0.0413006	0.0457312	0.00443052	0.0318021	0.0102365	0.0287483	0.0275344	0.0308308	0.00329642	0.0291244	0.00313808	0.0287144	0.0278568	0.0298661	0.00200931	0.0288017	0.00328153	0.0280496	0.027143	0.0301237	0.0029807
	75	0.0799244	0.00197122	0.0801927	0.0786882	0.0811708	0.00248257	0.0289901	0.00255866	0.0285439	0.0275398	0.0300776	0.00253781	0.0480146	0.0165848	0.0430757	0.0409904	0.04544	0.00444958	0.0312115	0.00829657	0.0290021	0.0276331	0.031143	0.00350991	0.0291308	0.00367232	0.0285972	0.0275464	0.0299401	0.00239376	0.0288163	0.00193351	0.028725	0.0276941	0.0297872	0.00209306
	76	0.0797602	0.00207495	0.0797103	0.0783897	0.0812133	0.00282364	0.0294215	0.00357834	0.0289953	0.0277081	0.0303924	0.00268422	0.0477491	0.0154286	0.0431419	0.0416772	0.0445406	0.00286338	0.0307108	0.0070458	0.0288038	0.0276779	0.0304593	0.00278132	0.0291569	0.00480511	0.0284862	0.0273169	0.0299779	0.00266103	0.0290042	0.0026729	0.0287543	0.0276043	0.0300124	0.00240806
	77	0.0800947	0.00231531	0.0799425	0.0784179	0.0820418	0.00362388	0.0286632	0.00307778	0.0283512	0.027145	0.0297434	0.0025984	0.047335	0.0137928	0.0428375	0.0415048	0.044991	0.00348623	0.0297579	0.00560486	0.028553	0.0273086	0.0301438	0.0028352	0.0289352	0.00428417	0.0282762	0.0273003	0.0296725	0.00237219	0.0288127	0.00238556	0.028743	0.0272645	0.0299707	0.00270617
	78	0.0799179	0.00216205	0.079785	0.0783501	0.0814267	0.00307666	0.0288246	0.0030773	0.0283053	0.0271487	0.0300325	0.00288378	0.0470874	0.0123025	0.0429725	0.0415977	0.0449797	0.00338195	0.0296836	0.00558763	0.0287504	0.0274591	0.0303104	0.00285126	0.0292107	0.00316213	0.0291846	0.0274548	0.0299732	0.00251841	0.0285479	0.00182632	0.0283832	0.0272452	0.0299675	0.00272224
	79	0.0798136	0.00226863	0.0799401	0.0782079	0.0814704	0.00326245	0.0291804	0.00332187	0.0286968	0.0275586	0.0301457	0.00258706	0.0463335	0.0106911	0.0429577	0.041712	0.0449273	0.00321531	0.0298865	0.00392336	0.0293126	0.0278241	0.0304454	0.00262133	0.0287246	0.00274581	0.0287774	0.0269724	0.0298744	0.002902	0.0287763	0.00200552	0.0287446	0.0275015	0.0300811	0.00257969
	80	0.0799168	0.00212247	0.0800153	0.0786082	0.0810895	0.00248128	0.0288838	0.00286131	0.0288967	0.0272154	0.0299642	0.00274881	0.0454732	0.0097143	0.0425681	0.0410932	0.0449297	0.00383652	0.0292907	0.00318718	0.0291304	0.0277683	0.0305759	0.00280761	0.0289986	0.00306012	0.0285024	0.0274538	0.0302383	0.00278451	0.0287704	0.0020587	0.0286601	0.0274615	0.0300272	0.00256563
	81	0.0800381	0.00204356	0.0800348	0.0786258	0.0813166	0.00269081	0.0287113	0.00278539	0.0283774	0.0270867	0.0299409	0.00285416	0.0449257	0.00878836	0.0422649	0.0412104	0.0446549	0.00344453	0.029649	0.0039845	0.0293279	0.027213	0.0307437	0.0035307	0.029197	0.00341304	0.0287241	0.0277395	0.0302683	0.0025288	0.028799	0.00276936	0.0285513	0.0272874	0.0298516	0.00256411
	82	0.0796643	0.00223985	0.0795613	0.0782921	0.0808985	0.00260642	0.0286097	0.00189058	0.0286343	0.0273711	0.0297743	0.00240319	0.0443302	0.00789322	0.0425509	0.0412166	0.0447685	0.00355192	0.0295614	0.00422605	0.028931	0.027305	0.0307248	0.00341973	0.0288219	0.00181046	0.0287451	0.0274602	0.0303523	0.00289206	0.0292935	0.00369351	0.0287705	0.0274759	0.0301266	0.00265074
	83	0.079915	0.00184517	0.0800862	0.0788562	0.0811264	0.00227019	0.0291099	0.00241977	0.0289617	0.0275995	0.0302182	0.00261868	0.0442508	0.00701841	0.0429054	0.0417268	0.0442556	0.00252874	0.0289037	0.0032352	0.0282821	0.0268111	0.0302551	0.00344402	0.0290155	0.00207051	0.0291897	0.0274543	0.0305695	0.00311516	0.0292235	0.00295928	0.0289056	0.0275947	0.0302085	0.00261382
	84	0.0800961	0.00208848	0.0800959	0.0786376	0.0816528	0.00301513	0.0286663	0.00225721	0.0285984	0.027589	0.0297255	0.00213652	0.0438578	0.00641564	0.04266	0.0413492	0.0443004	0.00295114	0.029584	0.00350477	0.0288663	0.0277141	0.0300159	0.0023018	0.0283162	0.00226378	0.0282025	0.0268414	0.0295716	0.00273021	0.0288208	0.00169298	0.0290339	0.0275433	0.0299166	0.00237335
	85	0.0799561	0.00188656	0.0799725	0.07872	0.0811985	0.00247848	0.0289545	0.00273592	0.0287814	0.0273098	0.030173	0.00286316	0.043568	0.00533444	0.0424424	0.0412735	0.0445755	0.00330207	0.0291442	0.00267837	0.0287767	0.0275857	0.0302652	0.00267948	0.0286358	0.00261223	0.0283639	0.0273624	0.029641	0.0022786	0.0287156	0.00198527	0.0287305	0.0273384	0.0302107	0.00287229
	86	0.0803256	0.00204219	0.0803805	0.0791451	0.0813721	0.00222699	0.0291409	0.00320966	0.0287549	0.027329	0.0301986	0.00286959	0.0431285	0.00479193	0.0424866	0.0411673	0.0437624	0.00259503	0.0290102	0.00315686	0.0287293	0.0276016	0.0295578	0.00195625	0.0288892	0.00191855	0.0289215	0.0273627	0.0301772	0.00281447	0.0282647	0.00169217	0.0283925	0.0269477	0.0293106	0.00236292
	87	0.0796131	0.00185447	0.0796195	0.0785335	0.08064	0.00210642	0.0290322	0.00207091	0.0289379	0.0279495	0.0301309	0.00218139	0.0427276	0.00364435	0.042429	0.0408903	0.0438837	0.00299334	0.0291883	0.00411182	0.0284327	0.0271703	0.0298621	0.00269181	0.0286525	0.00207301	0.0285879	0.0273158	0.0301787	0.00286284	0.0286608	0.00170908	0.0288386	0.0277366	0.0297728	0.00203618
	88	0.0798594	0.00204023	0.0801189	0.0785905	0.0812629	0.00267244	0.0290317	0.00215718	0.028942	0.0277377	0.0300961	0.00235841	0.0423936	0.00294471	0.0422002	0.0404781	0.0432833	0.00280518	0.02931	0.00407411	0.0284891	0.0276304	0.0301339	0.00250349	0.0284018	0.00249313	0.0281421	0.0268856	0.0295595	0.00267395	0.0285089	0.00206773	0.0284367	0.0271351	0.029659	0.0025239
	89	0.0800728	0.00202132	0.0800022	0.0786416	0.0814876	0.00284605	0.028918	0.00291267	0.0286735	0.0275021	0.0296242	0.00212206	0.0424261	0.00284644	0.0420151	0.0406437	0.0439036	0.00325995	0.0292625	0.00345579	0.0288981	0.027212	0.0303544	0.00314239	0.02857	0.0023221	0.0281165	0.0273741	0.0297762	0.00240206	0.0285342	0.00264106	0.0284813	0.027015	0.0298286	0.00281367
	90	0.0799752	0.00204503	0.0801818	0.0783491	0.0812619	0.00291274	0.0288179	0.002945	0.0284304	0.0270934	0.0300352	0.0029418	0.0425064	0.00253491	0.0424989	0.0409227	0.0435245	0.00260182	0.0294937	0.00287959	0.0291666	0.0281642	0.030644	0.00247982	0.0282552	0.00176819	0.028178	0.0270662	0.0295233	0.00245711	0.0289954	0.00292806	0.0287605	0.0275021	0.0300258	0.00252374

## Sheet: Rank
	Gen	Summary Stats - Fitness Rank - Repeated over 100 NK Landscapes
		BREEDER						Standard GA						Local Mating						Niching						EARL1						EARL2
		Mean	STD	Median	Q1	Q2	IQR	Mean	STD	Median	Q1	Q2	IQR	Mean	STD	Median	Q1	Q2	IQR	Mean	STD	Median	Q1	Q2	IQR	Mean	STD	Median	Q1	Q2	IQR	Mean	STD	Median	Q1	Q2	IQR
	0	3.5	0	3.5	3.5	3.5	0	3.5	0	3.5	3.5	3.5	0	3.5	0	3.5	3.5	3.5	0	3.5	0	3.5	3.5	3.5	0	3.5	0	3.5	3.5	3.5	0	3.5	0	3.5	3.5	3.5	0
	1	3.5	0	3.5	3.5	3.5	0	3.5	0	3.5	3.5	3.5	0	3.5	0	3.5	3.5	3.5	0	3.5	0	3.5	3.5	3.5	0	3.5	0	3.5	3.5	3.5	0	3.5	0	3.5	3.5	3.5	0
	2	3.5	0	3.5	3.5	3.5	0	3.5	0	3.5	3.5	3.5	0	3.5	0	3.5	3.5	3.5	0	3.5	0	3.5	3.5	3.5	0	3.5	0	3.5	3.5	3.5	0	3.5	0	3.5	3.5	3.5	0
	3	3.5	0	3.5	3.5	3.5	0	3.5	0	3.5	3.5	3.5	0	3.5	0	3.5	3.5	3.5	0	3.5	0	3.5	3.5	3.5	0	3.5	0	3.5	3.5	3.5	0	3.5	0	3.5	3.5	3.5	0
	4	3.5	0	3.5	3.5	3.5	0	3.5	0	3.5	3.5	3.5	0	3.5	0	3.5	3.5	3.5	0	3.5	0	3.5	3.5	3.5	0	3.5	0	3.5	3.5	3.5	0	3.5	0	3.5	3.5	3.5	0
	5	3.5	0	3.5	3.5	3.5	0	3.5	0	3.5	3.5	3.5	0	3.5	0	3.5	3.5	3.5	0	3.5	0	3.5	3.5	3.5	0	3.5	0	3.5	3.5	3.5	0	3.5	0	3.5	3.5	3.5	0
	6	3.5	0	3.5	3.5	3.5	0	3.5	0	3.5	3.5	3.5	0	3.5	0	3.5	3.5	3.5	0	3.5	0	3.5	3.5	3.5	0	3.5	0	3.5	3.5	3.5	0	3.5	0	3.5	3.5	3.5	0
	7	3.5	0	3.5	3.5	3.5	0	3.5	0	3.5	3.5	3.5	0	3.5	0	3.5	3.5	3.5	0	3.5	0	3.5	3.5	3.5	0	3.5	0	3.5	3.5	3.5	0	3.5	0	3.5	3.5	3.5	0
	8	3.5	0	3.5	3.5	3.5	0	3.5	0	3.5	3.5	3.5	0	3.5	0	3.5	3.5	3.5	0	3.5	0	3.5	3.5	3.5	0	3.5	0	3.5	3.5	3.5	0	3.5	0	3.5	3.5	3.5	0
	9	3.5	0	3.5	3.5	3.5	0	3.5	0	3.5	3.5	3.5	0	3.5	0	3.5	3.5	3.5	0	3.5	0	3.5	3.5	3.5	0	3.5	0	3.5	3.5	3.5	0	3.5	0	3.5	3.5	3.5	0
	10	3.5	0	3.5	3.5	3.5	0	3.5	0	3.5	3.5	3.5	0	3.5	0	3.5	3.5	3.5	0	3.5	0	3.5	3.5	3.5	0	3.5	0	3.5	3.5	3.5	0	3.5	0	3.5	3.5	3.5	0
	11	3.5	0	3.5	3.5	3.5	0	3.5	0	3.5	3.5	3.5	0	3.5	0	3.5	3.5	3.5	0	3.5	0	3.5	3.5	3.5	0	3.5	0	3.5	3.5	3.5	0	3.5	0	3.5	3.5	3.5	0
	12	3.5	0	3.5	3.5	3.5	0	3.5	0	3.5	3.5	3.5	0	3.5	0	3.5	3.5	3.5	0	3.5	0	3.5	3.5	3.5	0	3.5	0	3.5	3.5	3.5	0	3.5	0	3.5	3.5	3.5	0
	13	3.5	0	3.5	3.5	3.5	0	3.5	0	3.5	3.5	3.5	0	3.5	0	3.5	3.5	3.5	0	3.5	0	3.5	3.5	3.5	0	3.5	0	3.5	3.5	3.5	0	3.5	0	3.5	3.5	3.5	0
	14	3.5	0	3.5	3.5	3.5	0	3.5	0	3.5	3.5	3.5	0	3.5	0	3.5	3.5	3.5	0	3.5	0	3.5	3.5	3.5	0	3.5	0	3.5	3.5	3.5	0	3.5	0	3.5	3.5	3.5	0
	15	3.5	0	3.5	3.5	3.5	0	3.5	0	3.5	3.5	3.5	0	3.5	0	3.5	3.5	3.5	0	3.5	0	3.5	3.5	3.5	0	3.5	0	3.5	3.5	3.5	0	3.5	0	3.5	3.5	3.5	0
	16	3.5	0	3.5	3.5	3.5	0	3.5	0	3.5	3.5	3.5	0	3.5	0	3.5	3.5	3.5	0	3.5	0	3.5	3.5	3.5	0	3.5	0	3.5	3.5	3.5	0	3.5	0	3.5	3.5	3.5	0
	17	3.5	0	3.5	3.5	3.5	0	3.5	0	3.5	3.5	3.5	0	3.5	0	3.5	3.5	3.5	0	3.5	0	3.5	3.5	3.5	0	3.5	0	3.5	3.5	3.5	0	3.5	0	3.5	3.5	3.5	0
	18	3.5	0	3.5	3.5	3.5	0	3.5	0	3.5	3.5	3.5	0	3.5	0	3.5	3.5	3.5	0	3.5	0	3.5	3.5	3.5	0	3.5	0	3.5	3.5	3.5	0	3.5	0	3.5	3.5	3.5	0
	19	3.5	0	3.5	3.5	3.5	0	3.5	0	3.5	3.5	3.5	0	3.5	0	3.5	3.5	3.5	0	3.5	0	3.5	3.5	3.5	0	3.5	0	3.5	3.5	3.5	0	3.5	0	3.5	3.5	3.5	0
	20	3.5	0	3.5	3.5	3.5	0	3.5	0	3.5	3.5	3.5	0	3.5	0	3.5	3.5	3.5	0	3.5	0	3.5	3.5	3.5	0	3.5	0	3.5	3.5	3.5	0	3.5	0	3.5	3.5	3.5	0
	21	5.71	0.807728	6	6	6	0	2.32	1.1924	2	2	3	1	1.555	0.923583	1	1	2	1	4.37	0.947138	4	4	5	1	3.515	0.799163	3.5	3	4	1	3.53	0.926108	3.5	3	4	1
	22	5.62	0.929646	6	6	6	0	2.65	1.27426	2	2	3	1	1.31	0.72048	1	1	1	0	4.31	1.17589	5	4	5	1	3.665	1.02508	3.5	3	4	1	3.445	1.04904	3.5	3	4	1
	23	5.53	1.15867	6	6	6	0	2.515	0.957308	2	2	3	1	1.23	0.736563	1	1	1	0	4.53	1.0632	5	4	5	1	3.74	1.10206	4	3	5	2	3.455	1.01029	3	3	4	1
	24	5.35	1.35866	6	6	6	0	2.64	1.15049	2	2	3	1	1.11	0.490207	1	1	1	0	4.275	1.13568	4	3.5	5	1.5	3.885	1.06803	4	3	5	2	3.74	1.02119	4	3	5	2
	25	5.15	1.53987	6	5	6	1	2.58	0.986577	2	2	3	1	1.05	0.219043	1	1	1	0	4.315	1.17777	4	3	5	2	4.125	1.00849	4	3	5	2	3.78	1.03064	4	3	4.5	1.5
	26	5.06	1.61945	6	4.5	6	1.5	2.76	1.11119	2	2	3	1	1.05	0.219043	1	1	1	0	4.01	1.2185	4	3	5	2	4.22	1.12439	4	3	5	2	3.9	1	4	3	5	2
	27	4.93	1.70119	6	3	6	3	3.05	1.25831	2.5	2	4	2	1.03	0.171447	1	1	1	0	3.6	1.23091	3	3	5	2	4.33	1.00559	4	4	5	1	4.06	1.09008	4	3	5	2
	28	4.72	1.70608	6	3	6	3	3.41	1.28782	3	2	4	2	1.03	0.171447	1	1	1	0	2.9	0.969223	3	2	3	1	4.39	1.06263	5	4	5	1	4.55	1.02863	5	4	5	1
	29	4.47	1.7083	5	3	6	3	3.775	1.16423	4	3	4.75	1.75	1.03	0.171447	1	1	1	0	2.46	0.757721	2	2	3	1	4.68	0.973176	5	4	5	1	4.585	0.984873	4.75	4	5	1
	30	4.35	1.66591	5	3	6	3	4.04	1.13636	4	3	5	2	1.09	0.287623	1	1	1	0	2.21	0.573752	2	2	2	0	4.59	0.964993	5	4	5	1	4.72	0.995749	5	4	6	2
	31	4.235	1.59617	4	3	6	3	4.225	1.17287	4	3	5	2	1.11	0.314466	1	1	1	0	2.08	0.442217	2	2	2	0	4.63	0.947138	5	4	5	1	4.72	0.922009	5	4	5	1
	32	3.99	1.48389	4	3	5.5	2.5	4.325	1.09493	4	3	5	2	1.15	0.35887	1	1	1	0	2.01	0.460457	2	2	2	0	4.725	0.935752	5	4	5	1	4.8	1.01255	5	4	6	2
	33	3.84	1.40324	3.75	3	5	2	4.545	1.11032	4.25	4	6	2	1.24	0.452155	1	1	1	0	1.93	0.517472	2	2	2	0	4.77	0.993463	5	4	5.75	1.75	4.675	0.993349	5	4	5.25	1.25
	34	3.76	1.37341	3	3	5	2	4.665	1.09419	4.5	4	6	2	1.45	0.575159	1	1	2	1	1.73	0.583528	2	1	2	1	4.69	0.979022	5	4	5.5	1.5	4.705	0.977254	5	4	5.5	1.5
	35	3.525	1.23578	3	3	4.5	1.5	4.84	1.00725	5	4	6	2	1.76	0.588097	2	1	2	1	1.43	0.573048	1	1	2	1	4.71	0.935225	5	4	5.25	1.25	4.735	0.975599	5	4	5.5	1.5
	36	3.5	1.13485	3	3	4.5	1.5	4.87	1.0091	5	4	6	2	1.95	0.5	2	2	2	0	1.22	0.439927	1	1	1	0	4.755	0.883333	5	4	5.5	1.5	4.705	0.932291	5	4	5.5	1.5
	37	3.435	1.10475	3	3	4	1	4.89	0.914474	5	4	6	2	2.06	0.445403	2	2	2	0	1.12	0.326599	1	1	1	0	4.795	0.850119	5	4	5.5	1.5	4.7	0.937437	5	4	5.5	1.5
	38	3.465	1.10384	3	3	4.25	1.25	4.885	0.869967	5	4	5.5	1.5	2.09	0.404395	2	2	2	0	1.09	0.287623	1	1	1	0	4.785	0.859454	5	4	5.5	1.5	4.685	0.947231	5	4	5.5	1.5
	39	3.47	1.17813	3	3	4.5	1.5	4.89	0.877842	5	4	5.5	1.5	2.16	0.419716	2	2	2	0	1.07	0.256432	1	1	1	0	4.765	0.874599	5	4	5.5	1.5	4.645	0.924676	4.5	4	5.5	1.5
	40	3.48	1.19325	3	3	4.5	1.5	4.915	0.884933	5	4.5	5.5	1	2.21	0.477684	2	2	2	0	1.06	0.238683	1	1	1	0	4.715	0.885503	5	4	5.5	1.5	4.62	0.940449	4.5	4	5.5	1.5
	41	3.495	1.1881	3	3	4.5	1.5	4.895	0.885617	5	4	5.5	1.5	2.3	0.643538	2	2	2	0	1.03	0.171447	1	1	1	0	4.68	0.860233	5	4	5.5	1.5	4.6	0.977008	4.5	4	5.5	1.5
	42	3.48	1.21423	3	3	4.5	1.5	4.88	0.929646	5	4	5.5	1.5	2.38	0.72167	2	2	3	1	1.03	0.171447	1	1	1	0	4.665	0.867642	5	4	5.5	1.5	4.565	0.999128	4.5	4	5.5	1.5
	43	3.365	1.20783	3	2	4.5	2.5	4.9	0.9101	5	4.5	5.5	1	2.63	0.981187	2	2	3	1	1.02	0.140705	1	1	1	0	4.625	0.913908	4.5	4	5.5	1.5	4.46	1.08869	4.5	4	5.5	1.5
	44	3.31	1.20768	3	2	4.5	2.5	4.855	0.946271	5	4.5	5.5	1	2.835	1.15263	2	2	3	1	1.02	0.140705	1	1	1	0	4.59	0.933063	4.5	4	5.5	1.5	4.39	1.13391	4.5	4	5.5	1.5
	45	3.285	1.20867	3	2	4.5	2.5	4.82	0.95748	5	4.25	5.5	1.25	2.905	1.18214	3	2	3	1	1.02	0.140705	1	1	1	0	4.595	0.939307	4.75	4	5.5	1.5	4.375	1.15552	4.5	3.75	5.25	1.5
	46	3.345	1.2466	3	2	4.5	2.5	4.715	1.02803	5	4	5.5	1.5	3.095	1.2607	3	2	4	2	1.02	0.140705	1	1	1	0	4.49	1.03957	4.5	4	5.5	1.5	4.335	1.18291	4.5	3.5	5	1.5
	47	3.34	1.30632	3	2	4.5	2.5	4.685	1.01667	5	4	5.5	1.5	3.255	1.30944	3	2	4	2	1.02	0.140705	1	1	1	0	4.43	1.05653	4.5	3.5	5.5	2	4.27	1.21734	4.5	3	5	2
	48	3.34	1.27501	3	2	4.25	2.25	4.665	1.07086	5	4	5.5	1.5	3.44	1.32436	3	2	4	2	1.02	0.140705	1	1	1	0	4.34	1.09378	4.5	3.5	5	1.5	4.195	1.22453	4	3	5	2
	49	3.35	1.31522	3	2	4.5	2.5	4.555	1.10758	5	4	5.5	1.5	3.685	1.31935	4	2.75	5	2.25	1.02	0.140705	1	1	1	0	4.275	1.12451	4.5	3	5	2	4.115	1.22651	4	3	5	2
	50	3.295	1.30673	3	2	4	2	4.515	1.13363	5	4	5.5	1.5	3.825	1.29952	4	3	5	2	1.03	0.171447	1	1	1	0	4.255	1.11802	4.5	3	5	2	4.08	1.23648	4	3	5	2
	51	3.255	1.33427	3	2	4	2	4.445	1.15009	4.75	4	5	1	4.025	1.28585	4	3	5	2	1.07	0.256432	1	1	1	0	4.2	1.11237	4.5	3	5	2	4.005	1.25428	4	3	5	2
	52	3.245	1.36051	3	2	4	2	4.435	1.14736	4.5	4	5	1	4.1	1.29099	4	3	5	2	1.12	0.40899	1	1	1	0	4.135	1.12783	4.5	3	5	2	3.965	1.25781	4	3	5	2
	53	3.2	1.40705	3	2	4	2	4.415	1.13719	4.5	4	5	1	4.21	1.25364	4	3	5.5	2.5	1.23	0.547815	1	1	1	0	4.07	1.15256	4	3	5	2	3.875	1.34347	4	3	5	2
	54	3.14	1.4268	3	2	4	2	4.31	1.19928	4.5	3.75	5	1.25	4.405	1.16275	4.5	4	5.5	1.5	1.3	0.611341	1	1	1	0	4	1.13485	4	3	5	2	3.845	1.3422	4	3	5	2
	55	3.075	1.43262	3	2	4	2	4.295	1.19573	4.5	3.75	5	1.25	4.435	1.15395	4.5	4	5.5	1.5	1.42	0.866667	1	1	2	1	3.975	1.15333	4	3	5	2	3.8	1.34465	4	3	5	2
	56	3.09	1.44317	3	2	4	2	4.255	1.20289	4.5	3.5	5	1.5	4.43	1.18922	4.5	4	5.5	1.5	1.54	0.976181	1	1	2	1	3.945	1.1847	4	3	5	2	3.74	1.3549	4	3	5	2
	57	3.095	1.41902	3	2	4	2	4.195	1.18683	4.5	3.5	5	1.5	4.52	1.18262	4.5	4	5.5	1.5	1.605	1.0667	1	1	2	1	3.92	1.1475	4	3	5	2	3.665	1.36155	4	3	4.5	1.5
	58	3.095	1.41188	3	2	4	2	4.18	1.19028	4.5	3.5	5	1.5	4.54	1.16922	4.5	4	5.5	1.5	1.71	1.21477	1	1	2	1	3.84	1.15225	4	3	5	2	3.635	1.39417	4	2.5	4.5	2
	59	3.095	1.41367	3	2	4	2	4.15	1.22371	4.5	3.5	5	1.5	4.595	1.16709	4.5	4	5.5	1.5	1.79	1.20851	1	1	2	1	3.775	1.20264	4	3	4.5	1.5	3.595	1.38479	4	2.5	4.5	2
	60	3.04	1.44718	3	2	4	2	4.065	1.25057	4	3.25	5	1.75	4.64	1.09425	4.5	4	5.5	1.5	1.89	1.24028	1	1	2	1	3.795	1.23316	4	3	4.5	1.5	3.57	1.37257	4	2.5	4.5	2
	61	3.08	1.42439	3	2	4	2	4.035	1.28954	4	3	5	2	4.61	1.11369	4.5	4	5.5	1.5	1.96	1.28055	1	1	3	2	3.785	1.23144	4	3	4.5	1.5	3.53	1.39229	4	2	4.5	2.5
	62	3.055	1.43354	3	2	4	2	4.05	1.25429	4	3.25	5	1.75	4.61	1.10914	4.5	4	5.5	1.5	2.04	1.32513	1.25	1	3	2	3.75	1.23194	4	3	4.5	1.5	3.495	1.38078	3.75	2	4.5	2.5
	63	3.05	1.41332	3	2	4	2	4.035	1.24774	4	3.25	5	1.75	4.665	1.05422	4.5	4	5.5	1.5	2.075	1.36399	1.25	1	3	2	3.72	1.23567	4	3	4.5	1.5	3.455	1.40183	3.75	2	4.5	2.5
	64	3.12	1.46701	3.5	2	4	2	4.015	1.2339	4	3.25	5	1.75	4.615	1.09373	4.5	4	5.5	1.5	2.11	1.36437	1.5	1	3	2	3.695	1.24498	4	3	4.5	1.5	3.445	1.3888	3.5	2	4.5	2.5
	65	3.21	1.43228	3.5	2	4	2	3.995	1.2237	4	3.25	5	1.75	4.615	1.11204	4.5	4	5.5	1.5	2.085	1.3485	1.5	1	3	2	3.67	1.24969	4	3	4.5	1.5	3.425	1.38238	3.5	2	4.5	2.5
	66	3.205	1.44267	3.5	2	4	2	3.96	1.25867	4	3.25	5	1.75	4.62	1.11718	4.5	4	5.5	1.5	2.175	1.3491	2	1	3	2	3.63	1.24442	4	3	4.5	1.5	3.41	1.37507	3.5	2	4.5	2.5
	67	3.19	1.42804	3.5	2	4	2	3.95	1.25227	4	3.25	5	1.75	4.66	1.09147	4.75	4	5.5	1.5	2.18	1.35311	2	1	3.25	2.25	3.635	1.2388	4	3	4.5	1.5	3.385	1.37226	3.5	2	4.5	2.5
	68	3.235	1.44854	3.5	2	4.25	2.25	3.945	1.24903	4	3.5	5	1.5	4.65	1.09059	4.75	4	5.5	1.5	2.195	1.36496	2	1	3.5	2.5	3.615	1.23267	4	3	4.5	1.5	3.36	1.35788	3.5	2	4.5	2.5
	69	3.23	1.44148	3.5	2	4.25	2.25	3.925	1.23168	4	3.5	5	1.5	4.67	1.09457	5	4	5.5	1.5	2.215	1.37667	2	1	3.5	2.5	3.61	1.23005	4	3	4.5	1.5	3.35	1.34746	3.5	2	4.25	2.25
	70	3.22	1.45352	3.5	2	4.25	2.25	3.925	1.23168	4	3.5	5	1.5	4.67	1.09457	5	4	5.5	1.5	2.225	1.37138	2	1	3.5	2.5	3.61	1.23005	4	3	4.5	1.5	3.35	1.34746	3.5	2	4.25	2.25
	71	3.22	1.46736	3.5	2	4.25	2.25	3.91	1.23374	4	3.5	5	1.5	4.66	1.09609	5	4	5.5	1.5	2.285	1.37116	2	1	3.5	2.5	3.6	1.22268	4	3	4.5	1.5	3.325	1.36769	3.5	2	4	2
	72	3.25	1.45384	3.5	2	4	2	3.935	1.19691	4	3.5	5	1.5	4.65	1.09982	5	4	5.5	1.5	2.265	1.38253	2	1	3.5	2.5	3.59	1.21726	4	3	4.5	1.5	3.31	1.35732	3.5	2	4	2
	73	3.245	1.44686	3.5	2	4	2	3.955	1.19362	4	3.5	5	1.5	4.64	1.11482	5	4	5.5	1.5	2.29	1.38568	2	1	3.5	2.5	3.58	1.22003	4	3	4.5	1.5	3.29	1.36733	3.5	2	4	2
	74	3.27	1.43622	3.5	2	4	2	3.965	1.17691	4	3.5	5	1.5	4.64	1.11482	5	4	5.5	1.5	2.29	1.41096	2	1	3.5	2.5	3.565	1.22609	4	3	4.5	1.5	3.27	1.36408	3.5	2	4	2
	75	3.29	1.43228	3.5	2	4	2	3.94	1.1575	4	3.5	5	1.5	4.65	1.11803	5	4	5.5	1.5	2.285	1.40392	2	1	3.5	2.5	3.565	1.23021	4	3	4.25	1.25	3.27	1.36408	3.5	2	4	2
	76	3.325	1.41845	3.5	2	4.25	2.25	3.935	1.13185	4	3.5	5	1.5	4.645	1.12881	5	4	5.5	1.5	2.31	1.39222	2	1	3.5	2.5	3.535	1.23757	4	3	4	1	3.25	1.38078	3.5	2	4	2
	77	3.335	1.38909	3.5	2	4	2	3.905	1.16275	4	3.5	5	1.5	4.64	1.13057	5	4	5.5	1.5	2.315	1.39923	2	1	3.5	2.5	3.57	1.21651	4	3	4	1	3.235	1.38436	3.5	2	4	2
	78	3.365	1.36303	3.5	2.25	4	1.75	3.9	1.16342	4	3.5	5	1.5	4.64	1.13057	5	4	5.5	1.5	2.3	1.39262	2	1	3.5	2.5	3.565	1.21575	4	3	4	1	3.23	1.39157	3.5	2	4	2
	79	3.355	1.35269	3.5	2.25	4	1.75	3.885	1.17606	4	3.5	5	1.5	4.67	1.06889	5	4	5.5	1.5	2.31	1.41917	2	1	3.5	2.5	3.545	1.227	4	3	4	1	3.235	1.36968	3.5	2	4	2
	80	3.355	1.37123	3.5	2	4.25	2.25	3.885	1.17606	4	3.5	5	1.5	4.625	1.13123	5	4	5.5	1.5	2.335	1.40715	2	1	3.5	2.5	3.535	1.23553	4	3	4	1	3.265	1.34738	3.5	2	4	2
	81	3.365	1.35374	3.5	2	4.25	2.25	3.88	1.17662	4	3.5	5	1.5	4.63	1.12506	5	4	5.5	1.5	2.33	1.40205	2	1	3.5	2.5	3.54	1.21788	3.75	3	4	1	3.255	1.34933	3.5	2	4	2
	82	3.35	1.34559	3.5	2	4	2	3.885	1.19311	4	3.5	5	1.5	4.62	1.12394	5	4	5.5	1.5	2.34	1.38877	2	1	3.5	2.5	3.57	1.19768	4	3	4	1	3.235	1.36229	3.5	2	4	2
	83	3.345	1.34408	3.5	2	4	2	3.91	1.15771	4	3.5	5	1.5	4.615	1.12783	5	4	5.5	1.5	2.335	1.38363	2	1	3.5	2.5	3.565	1.19691	3.75	3	4	1	3.23	1.36037	3.5	2	4	2
	84	3.345	1.34408	3.5	2	4	2	3.905	1.16058	4	3.5	5	1.5	4.615	1.12783	5	4	5.5	1.5	2.345	1.38479	2	1	3.5	2.5	3.56	1.19823	3.75	3	4	1	3.23	1.36037	3.5	2	4	2
	85	3.32	1.3475	3.5	2	4	2	3.92	1.11853	4	3.5	5	1.5	4.615	1.12783	5	4	5.5	1.5	2.385	1.4317	2	1	3.5	2.5	3.545	1.18938	3.5	3	4	1	3.215	1.36377	3.5	2	4	2
	86	3.335	1.34475	3.5	2	4	2	3.925	1.11775	4	3.5	5	1.5	4.605	1.12657	5	4	5.5	1.5	2.385	1.4317	2	1	3.5	2.5	3.535	1.17906	3.5	3	4	1	3.215	1.35821	3.5	2	4	2
	87	3.33	1.33942	3.5	2	4	2	3.92	1.11401	4	3.5	5	1.5	4.6	1.12591	4.75	4	5.5	1.5	2.375	1.43086	2	1	3.5	2.5	3.53	1.18879	3.5	3	4	1	3.245	1.35306	3.5	2	4	2
	88	3.325	1.34159	3.5	2	4	2	3.925	1.10868	4	3.5	5	1.5	4.6	1.12591	4.75	4	5.5	1.5	2.405	1.41724	2	1	3.5	2.5	3.515	1.20909	3.5	3	4	1	3.23	1.36962	3.5	2	4	2
	89	3.32	1.33621	3.5	2	4	2	3.935	1.09787	4	3.5	5	1.5	4.59	1.12676	4.5	4	5.5	1.5	2.415	1.43558	2	1	3.5	2.5	3.51	1.20391	3.5	3	4	1	3.23	1.36962	3.5	2	4	2
	90	3.31	1.33292	3.5	2	4	2	3.93	1.1033	4	3.5	5	1.5	4.575	1.12675	4.5	4	5.5	1.5	2.445	1.43177	2	1	3.5	2.5	3.485	1.21326	3.5	3	4	1	3.255	1.35679	3.5	2	4	2

## Sheet: EntropyProfile
	Bit Position	Summary Stats - Final Entropy Profile - Repeated over 100 NK Landscapes
		BREEDER						Standard GA						Local Mating						Niching						EARL1						EARL2
		Mean	STD	Median	Q1	Q2	IQR	Mean	STD	Median	Q1	Q2	IQR	Mean	STD	Median	Q1	Q2	IQR	Mean	STD	Median	Q1	Q2	IQR	Mean	STD	Median	Q1	Q2	IQR	Mean	STD	Median	Q1	Q2	IQR
	1	0.0802736	0.019779	0.0807931	0.0672215	0.0937779	0.0265564	0.0274696	0.0136908	0.0294641	0.0208141	0.0376224	0.0168083	0.0399625	0.0162926	0.0376224	0.0294641	0.0491649	0.0197008	0.0280617	0.0139921	0.0294641	0.0208141	0.0376224	0.0168083	0.0274452	0.0139977	0.0294641	0.0208141	0.0376224	0.0168083	0.0281487	0.0137526	0.0294641	0.0208141	0.0376224	0.0168083
	2	0.0830362	0.0199736	0.0873519	0.0672215	0.09693	0.0297084	0.0290264	0.0146457	0.0294641	0.0208141	0.0376224	0.0168083	0.0419575	0.0186089	0.0454147	0.0294641	0.0565438	0.0270797	0.0269798	0.0144152	0.0251391	0.0208141	0.0376224	0.0168083	0.0285357	0.0142154	0.0294641	0.0208141	0.0376224	0.0168083	0.0276337	0.0138433	0.0294641	0.0208141	0.0376224	0.0168083
	3	0.0821906	0.0209812	0.0807931	0.0672215	0.09693	0.0297084	0.0277404	0.0136423	0.0294641	0.0208141	0.0376224	0.0168083	0.0417486	0.0189328	0.0376224	0.0294641	0.0529151	0.023451	0.031344	0.0282836	0.0294641	0.0208141	0.0376224	0.0168083	0.0268725	0.0144013	0.0294641	0.0114078	0.0376224	0.0262146	0.0356469	0.0764149	0.0294641	0.0208141	0.0376224	0.0168083
	4	0.0778963	0.0203393	0.0774408	0.0672215	0.0873519	0.0201304	0.0279291	0.0150744	0.0294641	0.0208141	0.0376224	0.0168083	0.0433559	0.0177033	0.0454147	0.0294641	0.0529151	0.023451	0.0266605	0.0138281	0.0294641	0.0208141	0.0376224	0.0168083	0.0300952	0.0133739	0.0294641	0.0208141	0.0376224	0.0168083	0.0282233	0.013371	0.0294641	0.0208141	0.0376224	0.0168083
	5	0.0814818	0.0241388	0.0807931	0.0672215	0.100082	0.0328605	0.0282195	0.0141713	0.0294641	0.0208141	0.0376224	0.0168083	0.0423565	0.0159848	0.0376224	0.0294641	0.0529151	0.023451	0.0306731	0.014995	0.0294641	0.0208141	0.0415185	0.0207045	0.0278654	0.0148061	0.0294641	0.0114078	0.0376224	0.0262146	0.0298592	0.0154061	0.0294641	0.0208141	0.0454147	0.0246006
	6	0.0824994	0.0213717	0.0807931	0.0672215	0.09693	0.0297084	0.0269954	0.0150234	0.0208141	0.0114078	0.0376224	0.0262146	0.0432759	0.016731	0.0454147	0.0294641	0.0529151	0.023451	0.0286149	0.013632	0.0294641	0.0208141	0.0376224	0.0168083	0.0281391	0.0155028	0.0294641	0.0208141	0.0376224	0.0168083	0.027723	0.0145657	0.0294641	0.0208141	0.0376224	0.0168083
	7	0.0750212	0.0198524	0.0740884	0.0601724	0.0873519	0.0271795	0.0298284	0.0164799	0.0294641	0.0208141	0.0415185	0.0207045	0.0412919	0.0164483	0.0376224	0.0294641	0.0529151	0.023451	0.0276696	0.0136062	0.0294641	0.0208141	0.0376224	0.0168083	0.0288394	0.0148221	0.0294641	0.0208141	0.0376224	0.0168083	0.0317457	0.0154528	0.0294641	0.0208141	0.0454147	0.0246006
	8	0.0787273	0.0199633	0.0740884	0.0672215	0.0905649	0.0233434	0.0293788	0.015002	0.0294641	0.0208141	0.0376224	0.0168083	0.0404661	0.0169754	0.0376224	0.0294641	0.0529151	0.023451	0.0295042	0.0148042	0.0294641	0.0208141	0.0376224	0.0168083	0.0296746	0.0141112	0.0294641	0.0208141	0.0376224	0.0168083	0.0279087	0.0132953	0.0294641	0.0208141	0.0376224	0.0168083
	9	0.0815214	0.0211181	0.0807931	0.0672215	0.0905649	0.0233434	0.025695	0.0140246	0.0208141	0.0208141	0.0376224	0.0168083	0.0411884	0.015925	0.0376224	0.0294641	0.0529151	0.023451	0.0305443	0.0160708	0.0294641	0.0208141	0.0454147	0.0246006	0.0284997	0.0153341	0.0294641	0.0208141	0.0376224	0.0168083	0.0299132	0.0139687	0.0294641	0.0208141	0.0376224	0.0168083
	10	0.0808026	0.0217248	0.0807931	0.0672215	0.0937779	0.0265564	0.0293384	0.0159257	0.0294641	0.0208141	0.0376224	0.0168083	0.0399768	0.0188717	0.0376224	0.0294641	0.0491649	0.0197008	0.0291832	0.0156559	0.0294641	0.0208141	0.0376224	0.0168083	0.0262677	0.0147742	0.0294641	0.0114078	0.0376224	0.0262146	0.0289105	0.0141435	0.0294641	0.0208141	0.0376224	0.0168083
	11	0.0813611	0.0224623	0.0774408	0.0672215	0.0937779	0.0265564	0.028011	0.0154263	0.0294641	0.0208141	0.0376224	0.0168083	0.0466843	0.0178928	0.0454147	0.0376224	0.0601724	0.0225501	0.0285052	0.0146328	0.0294641	0.0208141	0.0376224	0.0168083	0.0293763	0.0158161	0.0294641	0.0208141	0.0376224	0.0168083	0.0272819	0.0147988	0.0294641	0.0114078	0.0376224	0.0262146
	12	0.0806225	0.0224022	0.0807931	0.0672215	0.09693	0.0297084	0.0274753	0.0140776	0.0294641	0.0208141	0.0376224	0.0168083	0.0435391	0.0200072	0.0454147	0.0294641	0.0529151	0.023451	0.0272619	0.0146399	0.0294641	0.0208141	0.0376224	0.0168083	0.0264042	0.015462	0.0294641	0.0114078	0.0376224	0.0262146	0.0359242	0.064105	0.0294641	0.0208141	0.0376224	0.0168083
	13	0.0820327	0.0204818	0.0807931	0.0672215	0.0937779	0.0265564	0.0288209	0.0134206	0.0294641	0.0208141	0.0376224	0.0168083	0.0449251	0.019341	0.0454147	0.0294641	0.0601724	0.0307084	0.0269288	0.0148204	0.0294641	0.0208141	0.0376224	0.0168083	0.0282524	0.0128905	0.0294641	0.0208141	0.0376224	0.0168083	0.030403	0.0133281	0.0294641	0.0208141	0.0376224	0.0168083
	14	0.0786656	0.0189501	0.0807931	0.0672215	0.0873519	0.0201304	0.0283362	0.0153554	0.0294641	0.0208141	0.0376224	0.0168083	0.0528201	0.0928354	0.0415185	0.0294641	0.0601724	0.0307084	0.0309814	0.0377213	0.0294641	0.0208141	0.0376224	0.0168083	0.0264786	0.0139232	0.0294641	0.0208141	0.0376224	0.0168083	0.0276206	0.0140063	0.0294641	0.0208141	0.0376224	0.0168083
	15	0.0799555	0.0225054	0.0807931	0.0601724	0.0937779	0.0336055	0.0317697	0.0141358	0.0294641	0.0208141	0.0376224	0.0168083	0.0440701	0.0178837	0.0454147	0.0294641	0.0529151	0.023451	0.0286972	0.0153264	0.0294641	0.0208141	0.0376224	0.0168083	0.0274833	0.0142562	0.0294641	0.0208141	0.0376224	0.0168083	0.0310642	0.0141255	0.0294641	0.0208141	0.0376224	0.0168083
	16	0.0787809	0.0180203	0.0807931	0.0672215	0.0905649	0.0233434	0.0295088	0.0154319	0.0294641	0.0208141	0.0376224	0.0168083	0.0419373	0.0180463	0.0376224	0.0294641	0.0529151	0.023451	0.0302837	0.0153295	0.0294641	0.0208141	0.0376224	0.0168083	0.025227	0.0119882	0.0294641	0.0208141	0.0294641	0.00864998	0.0289117	0.0140344	0.0294641	0.0208141	0.0376224	0.0168083
	17	0.0766273	0.02116	0.0740884	0.063697	0.0873519	0.0236549	0.0303329	0.0172607	0.0294641	0.0208141	0.0376224	0.0168083	0.0426008	0.0191796	0.0376224	0.0294641	0.0529151	0.023451	0.0294401	0.0162346	0.0294641	0.0208141	0.0376224	0.0168083	0.029861	0.0160706	0.0294641	0.0208141	0.0376224	0.0168083	0.0267224	0.0133897	0.0294641	0.0208141	0.0376224	0.0168083
	18	0.079245	0.0202274	0.0774408	0.0672215	0.0937779	0.0265564	0.0300578	0.0134447	0.0294641	0.0208141	0.0376224	0.0168083	0.0405661	0.0180362	0.0376224	0.0294641	0.0529151	0.023451	0.0273662	0.0146025	0.0294641	0.0208141	0.0376224	0.0168083	0.027582	0.0134515	0.0294641	0.0208141	0.0376224	0.0168083	0.0289599	0.0127062	0.0294641	0.0208141	0.0376224	0.0168083
	19	0.0811408	0.0205825	0.0807931	0.0672215	0.0937779	0.0265564	0.0285484	0.013342	0.0294641	0.0208141	0.0376224	0.0168083	0.0389392	0.0182325	0.0376224	0.0208141	0.0529151	0.032101	0.0384101	0.0717858	0.0294641	0.0208141	0.0376224	0.0168083	0.0287679	0.0139317	0.0294641	0.0208141	0.0376224	0.0168083	0.0277115	0.0138699	0.0294641	0.0208141	0.0376224	0.0168083
	20	0.0792951	0.0214104	0.0807931	0.0601724	0.0937779	0.0336055	0.0304175	0.0248957	0.0294641	0.0208141	0.0376224	0.0168083	0.0407378	0.018884	0.0376224	0.0294641	0.0529151	0.023451	0.0307195	0.0154843	0.0294641	0.0208141	0.0376224	0.0168083	0.0289646	0.0157374	0.0294641	0.0208141	0.0376224	0.0168083	0.0280845	0.0153593	0.0294641	0.0208141	0.0376224	0.0168083
	21	0.0801224	0.0179444	0.0807931	0.0672215	0.0937779	0.0265564	0.0252301	0.0142176	0.0294641	0.0114078	0.0376224	0.0262146	0.0450719	0.0171049	0.0454147	0.0294641	0.0529151	0.023451	0.0268897	0.0143462	0.0294641	0.0161109	0.0376224	0.0215114	0.026743	0.0150506	0.0294641	0.0114078	0.0376224	0.0262146	0.0302576	0.0149909	0.0294641	0.0208141	0.0376224	0.0168083
	22	0.0803752	0.0210255	0.0807931	0.0672215	0.0937779	0.0265564	0.0280561	0.0147617	0.0294641	0.0208141	0.0376224	0.0168083	0.0425275	0.0192462	0.0376224	0.0294641	0.0565438	0.0270797	0.0273473	0.0169631	0.0294641	0.0114078	0.0376224	0.0262146	0.0291237	0.0147457	0.0294641	0.0208141	0.0376224	0.0168083	0.0268495	0.0133312	0.0251391	0.0208141	0.0376224	0.0168083
	23	0.0811139	0.02265	0.0807931	0.0672215	0.0937779	0.0265564	0.0288438	0.0132263	0.0294641	0.0208141	0.0376224	0.0168083	0.0428114	0.0184741	0.0376224	0.0294641	0.0529151	0.023451	0.0304466	0.0259559	0.0294641	0.0208141	0.0376224	0.0168083	0.0275951	0.0142499	0.0294641	0.0208141	0.0376224	0.0168083	0.0295681	0.0141921	0.0294641	0.0208141	0.0376224	0.0168083
	24	0.0829394	0.0215819	0.0807931	0.0672215	0.100082	0.0328605	0.0292825	0.0144016	0.0294641	0.0208141	0.0376224	0.0168083	0.0421641	0.0164216	0.0415185	0.0294641	0.0529151	0.023451	0.0291006	0.0158698	0.0294641	0.0208141	0.0376224	0.0168083	0.0279817	0.0150464	0.0294641	0.0208141	0.0376224	0.0168083	0.027928	0.0134356	0.0294641	0.0208141	0.0376224	0.0168083
	25	0.0799309	0.0198877	0.0807931	0.0672215	0.0873519	0.0201304	0.0272986	0.0131083	0.0294641	0.0208141	0.0376224	0.0168083	0.042271	0.0181722	0.0376224	0.0294641	0.0529151	0.023451	0.0305475	0.013852	0.0294641	0.0208141	0.0376224	0.0168083	0.0300069	0.0133974	0.0294641	0.0208141	0.0376224	0.0168083	0.0296224	0.0141424	0.0294641	0.0208141	0.0376224	0.0168083
	26	0.0805452	0.0207314	0.0807931	0.0672215	0.0937779	0.0265564	0.031205	0.0155573	0.0294641	0.0208141	0.0454147	0.0246006	0.0420864	0.0216839	0.0376224	0.0294641	0.0529151	0.023451	0.0290905	0.0161317	0.0294641	0.0208141	0.0415185	0.0207045	0.031607	0.0141171	0.0294641	0.0208141	0.0376224	0.0168083	0.0279877	0.0122275	0.0294641	0.0208141	0.0376224	0.0168083
	27	0.0836029	0.0224033	0.0807931	0.0672215	0.100082	0.0328605	0.0276342	0.0139474	0.0294641	0.0208141	0.0376224	0.0168083	0.0445791	0.0171625	0.0454147	0.0294641	0.0565438	0.0270797	0.0318833	0.0168308	0.0294641	0.0208141	0.0454147	0.0246006	0.0298886	0.0129042	0.0294641	0.0208141	0.0376224	0.0168083	0.0278263	0.0140223	0.0294641	0.0208141	0.0376224	0.0168083
	28	0.0807256	0.019006	0.0807931	0.0672215	0.0937779	0.0265564	0.0276267	0.0126261	0.0294641	0.0208141	0.0376224	0.0168083	0.0424041	0.0154057	0.0454147	0.0294641	0.0529151	0.023451	0.0294691	0.0160862	0.0294641	0.0208141	0.0415185	0.0207045	0.0278237	0.015488	0.0294641	0.0208141	0.0376224	0.0168083	0.0318043	0.0157883	0.0294641	0.0208141	0.0415185	0.0207045
	29	0.0779196	0.021912	0.0807931	0.0672215	0.0905649	0.0233434	0.0283784	0.0132927	0.0294641	0.0208141	0.0376224	0.0168083	0.0419749	0.0184108	0.0376224	0.0294641	0.0529151	0.023451	0.0284638	0.0163879	0.0294641	0.0208141	0.0376224	0.0168083	0.0271606	0.0135829	0.0294641	0.0208141	0.0376224	0.0168083	0.0280414	0.0154969	0.0294641	0.0208141	0.0376224	0.0168083
	30	0.0792976	0.0193195	0.0807931	0.0672215	0.0937779	0.0265564	0.0323508	0.0131375	0.0294641	0.0208141	0.0415185	0.0207045	0.0418592	0.018793	0.0454147	0.0294641	0.0529151	0.023451	0.028087	0.0154425	0.0294641	0.0161109	0.0376224	0.0215114	0.0291652	0.0140801	0.0294641	0.0208141	0.0376224	0.0168083	0.0287774	0.0152634	0.0294641	0.0208141	0.0376224	0.0168083
	31	0.0812435	0.0211813	0.0807931	0.0672215	0.0937779	0.0265564	0.0288467	0.012035	0.0294641	0.0208141	0.0376224	0.0168083	0.0401193	0.0179267	0.0376224	0.0208141	0.0529151	0.032101	0.0284006	0.0147746	0.0294641	0.0208141	0.0376224	0.0168083	0.0266523	0.0158056	0.0208141	0.0114078	0.0376224	0.0262146	0.0265387	0.0126408	0.0294641	0.0208141	0.0376224	0.0168083
	32	0.0823357	0.0226519	0.0807931	0.0672215	0.100082	0.0328605	0.0257171	0.0145003	0.0294641	0.0114078	0.0376224	0.0262146	0.0447337	0.0187069	0.0454147	0.0294641	0.0529151	0.023451	0.0291914	0.0161464	0.0294641	0.0208141	0.0376224	0.0168083	0.031068	0.0129995	0.0294641	0.0208141	0.0376224	0.0168083	0.0269224	0.0151245	0.0208141	0.0114078	0.0376224	0.0262146
	33	0.0795263	0.0209059	0.0807931	0.0672215	0.0937779	0.0265564	0.0282972	0.0145333	0.0294641	0.0208141	0.0376224	0.0168083	0.0399555	0.0163697	0.0376224	0.0294641	0.0529151	0.023451	0.0273644	0.013243	0.0294641	0.0208141	0.0376224	0.0168083	0.025877	0.0153256	0.0294641	0.0114078	0.0376224	0.0262146	0.0294225	0.0160836	0.0294641	0.0208141	0.0376224	0.0168083
	34	0.0779619	0.0220636	0.0807931	0.0601724	0.0873519	0.0271795	0.0306755	0.0124257	0.0294641	0.0208141	0.0376224	0.0168083	0.0399938	0.0178052	0.0376224	0.0294641	0.0529151	0.023451	0.0304448	0.0131176	0.0294641	0.0208141	0.0376224	0.0168083	0.0283491	0.0149396	0.0294641	0.0208141	0.0376224	0.0168083	0.0294805	0.0129202	0.0294641	0.0208141	0.0376224	0.0168083
	35	0.0775534	0.02133	0.0807931	0.0601724	0.0937779	0.0336055	0.0282988	0.0138841	0.0294641	0.0208141	0.0376224	0.0168083	0.0421428	0.0168581	0.0376224	0.0294641	0.0529151	0.023451	0.0311953	0.0162524	0.0294641	0.0208141	0.0376224	0.0168083	0.0285164	0.0138128	0.0294641	0.0208141	0.0376224	0.0168083	0.0296837	0.0148333	0.0294641	0.0208141	0.0376224	0.0168083
	36	0.0789485	0.0197782	0.0807931	0.0672215	0.0873519	0.0201304	0.0278475	0.0148354	0.0294641	0.0208141	0.0376224	0.0168083	0.0425223	0.0166656	0.0454147	0.0294641	0.0529151	0.023451	0.0287073	0.0151538	0.0294641	0.0208141	0.0376224	0.0168083	0.0282082	0.0150557	0.0294641	0.0208141	0.0376224	0.0168083	0.0273782	0.0137581	0.0294641	0.0208141	0.0376224	0.0168083
	37	0.0797268	0.0228691	0.0807931	0.0601724	0.100082	0.0399096	0.0282815	0.013633	0.0294641	0.0208141	0.0376224	0.0168083	0.0422654	0.0178507	0.0376224	0.0294641	0.0529151	0.023451	0.0279979	0.0135795	0.0294641	0.0208141	0.0376224	0.0168083	0.0268731	0.0136415	0.0294641	0.0208141	0.0376224	0.0168083	0.031685	0.0148124	0.0294641	0.0208141	0.0376224	0.0168083
	38	0.0793913	0.0200304	0.0807931	0.0672215	0.0905649	0.0233434	0.0266691	0.0135155	0.0294641	0.0208141	0.0376224	0.0168083	0.0397928	0.0176185	0.0376224	0.0294641	0.0529151	0.023451	0.028642	0.0149497	0.0294641	0.0208141	0.0376224	0.0168083	0.0272079	0.0144662	0.0294641	0.0208141	0.0376224	0.0168083	0.0273319	0.0148679	0.0294641	0.0208141	0.0376224	0.0168083
	39	0.0810504	0.0211184	0.0807931	0.0672215	0.100082	0.0328605	0.0327293	0.0154839	0.0294641	0.0208141	0.0454147	0.0246006	0.0422287	0.0153817	0.0454147	0.0294641	0.0529151	0.023451	0.0311033	0.0265534	0.0294641	0.0208141	0.0376224	0.0168083	0.0294428	0.0153937	0.0294641	0.0208141	0.0376224	0.0168083	0.0297917	0.0144921	0.0294641	0.0208141	0.0376224	0.0168083
	40	0.0744019	0.0209706	0.0740884	0.0601724	0.0873519	0.0271795	0.0289356	0.016199	0.0294641	0.0114078	0.0376224	0.0262146	0.0437718	0.0168938	0.0454147	0.0294641	0.0529151	0.023451	0.0306686	0.0221866	0.0294641	0.0208141	0.0376224	0.0168083	0.0273542	0.016395	0.0294641	0.0114078	0.0376224	0.0262146	0.0279384	0.0165235	0.0294641	0.0161109	0.0376224	0.0215114
	41	0.0789529	0.0205725	0.0740884	0.0672215	0.0937779	0.0265564	0.0300106	0.0158115	0.0294641	0.0208141	0.0376224	0.0168083	0.0434126	0.0175323	0.0454147	0.0294641	0.0529151	0.023451	0.0289964	0.0143007	0.0294641	0.0208141	0.0376224	0.0168083	0.0267489	0.0133036	0.0251391	0.0208141	0.0376224	0.0168083	0.0290323	0.0142862	0.0294641	0.0208141	0.0376224	0.0168083
	42	0.0798513	0.0228032	0.0807931	0.0672215	0.0937779	0.0265564	0.0280478	0.0155133	0.0294641	0.0161109	0.0376224	0.0215114	0.0418579	0.0172166	0.0454147	0.0294641	0.0529151	0.023451	0.0271611	0.0156036	0.0294641	0.0208141	0.0376224	0.0168083	0.0280161	0.0135846	0.0294641	0.0208141	0.0376224	0.0168083	0.0297034	0.0151428	0.0294641	0.0208141	0.0415185	0.0207045
	43	0.0773858	0.0226358	0.0740884	0.0601724	0.0937779	0.0336055	0.0303459	0.0169787	0.0294641	0.0208141	0.0415185	0.0207045	0.0431199	0.019585	0.0454147	0.0294641	0.0529151	0.023451	0.0311614	0.0135611	0.0294641	0.0208141	0.0376224	0.0168083	0.0300817	0.0142644	0.0294641	0.0208141	0.0376224	0.0168083	0.0272569	0.0156066	0.0294641	0.0114078	0.0376224	0.0262146
	44	0.0774033	0.0224639	0.0740884	0.0601724	0.0905649	0.0303925	0.0265409	0.0136366	0.0208141	0.0208141	0.0376224	0.0168083	0.0430457	0.0192601	0.0454147	0.0294641	0.0529151	0.023451	0.0285062	0.0136754	0.0294641	0.0208141	0.0376224	0.0168083	0.0294455	0.0152209	0.0294641	0.0208141	0.0376224	0.0168083	0.0277452	0.012141	0.0294641	0.0208141	0.0376224	0.0168083
	45	0.0767155	0.0208316	0.0740884	0.0601724	0.0937779	0.0336055	0.0288876	0.0134226	0.0294641	0.0208141	0.0376224	0.0168083	0.0429228	0.016493	0.0454147	0.0294641	0.0529151	0.023451	0.0282067	0.0133731	0.0294641	0.0208141	0.0376224	0.0168083	0.0303457	0.0133828	0.0294641	0.0208141	0.0376224	0.0168083	0.0315355	0.0151795	0.0294641	0.0208141	0.0454147	0.0246006
	46	0.0782593	0.0178051	0.0807931	0.0672215	0.0937779	0.0265564	0.0269246	0.014736	0.0294641	0.0208141	0.0376224	0.0168083	0.0418205	0.0160355	0.0376224	0.0294641	0.0529151	0.023451	0.0295768	0.0159011	0.0294641	0.0208141	0.0376224	0.0168083	0.0279878	0.0153992	0.0294641	0.0208141	0.0376224	0.0168083	0.0351446	0.0638869	0.0294641	0.0208141	0.0376224	0.0168083
	47	0.0820592	0.0217792	0.0807931	0.0672215	0.100082	0.0328605	0.0286454	0.0152738	0.0294641	0.0208141	0.0376224	0.0168083	0.0502171	0.0934491	0.0376224	0.0294641	0.0529151	0.023451	0.0279951	0.014997	0.0208141	0.0208141	0.0376224	0.0168083	0.0285439	0.0132382	0.0294641	0.0208141	0.0376224	0.0168083	0.0307053	0.0149598	0.0294641	0.0208141	0.0376224	0.0168083
	48	0.0824422	0.0201844	0.0807931	0.0672215	0.0937779	0.0265564	0.0278924	0.0155532	0.0294641	0.0161109	0.0376224	0.0215114	0.0426424	0.0176493	0.0454147	0.0294641	0.0565438	0.0270797	0.0308808	0.0208286	0.0294641	0.0208141	0.0415185	0.0207045	0.0292608	0.0140957	0.0294641	0.0208141	0.0376224	0.0168083	0.0284698	0.0180349	0.0294641	0.0161109	0.0376224	0.0215114
	49	0.0777884	0.0189317	0.0807931	0.0672215	0.0937779	0.0265564	0.0295788	0.016532	0.0294641	0.0208141	0.0376224	0.0168083	0.0424674	0.0186068	0.0376224	0.0294641	0.0529151	0.023451	0.0313102	0.0173393	0.0294641	0.0208141	0.0454147	0.0246006	0.026335	0.0137611	0.0294641	0.0208141	0.0376224	0.0168083	0.0376508	0.0763268	0.0294641	0.0208141	0.0376224	0.0168083
	50	0.077448	0.0190346	0.0807931	0.0601724	0.0937779	0.0336055	0.0286169	0.0142336	0.0294641	0.0208141	0.0376224	0.0168083	0.0419554	0.0176428	0.0454147	0.0294641	0.0529151	0.023451	0.031949	0.0149512	0.0294641	0.0208141	0.0454147	0.0246006	0.0294001	0.0131204	0.0294641	0.0208141	0.0376224	0.0168083	0.0294013	0.0164637	0.0294641	0.0208141	0.0376224	0.0168083
	51	0.0806307	0.0214216	0.0807931	0.0672215	0.0937779	0.0265564	0.0270759	0.0150507	0.0208141	0.0208141	0.0376224	0.0168083	0.0418753	0.018824	0.0376224	0.0294641	0.0529151	0.023451	0.0304974	0.0141176	0.0294641	0.0208141	0.0376224	0.0168083	0.0297582	0.0147749	0.0294641	0.0208141	0.0376224	0.0168083	0.0293807	0.0158993	0.0294641	0.0208141	0.0376224	0.0168083
	52	0.0808024	0.0208484	0.0807931	0.0672215	0.100082	0.0328605	0.026786	0.0137971	0.0208141	0.0208141	0.0376224	0.0168083	0.0393908	0.0170385	0.0376224	0.0294641	0.0491649	0.0197008	0.0291891	0.0154319	0.0294641	0.0208141	0.0376224	0.0168083	0.0254062	0.0140588	0.0294641	0.0114078	0.0376224	0.0262146	0.0293965	0.0135294	0.0294641	0.0208141	0.0376224	0.0168083
	53	0.0823416	0.0216525	0.0807931	0.0672215	0.100082	0.0328605	0.0297348	0.0152377	0.0294641	0.0208141	0.0376224	0.0168083	0.0410182	0.0176102	0.0376224	0.0294641	0.0529151	0.023451	0.0307853	0.0152618	0.0294641	0.0208141	0.0376224	0.0168083	0.027617	0.0150238	0.0294641	0.0208141	0.0376224	0.0168083	0.0300974	0.0149369	0.0294641	0.0208141	0.0376224	0.0168083
	54	0.0790541	0.0200603	0.0807931	0.0672215	0.0937779	0.0265564	0.0308602	0.0164984	0.0294641	0.0208141	0.0376224	0.0168083	0.042514	0.0177006	0.0454147	0.0294641	0.0529151	0.023451	0.0273782	0.0142069	0.0294641	0.0208141	0.0376224	0.0168083	0.0285121	0.0166447	0.0294641	0.0114078	0.0376224	0.0262146	0.0283723	0.0142791	0.0294641	0.0208141	0.0376224	0.0168083
	55	0.0833076	0.022044	0.0807931	0.0672215	0.100082	0.0328605	0.028367	0.0149968	0.0294641	0.0114078	0.0415185	0.0301108	0.0424135	0.0171542	0.0376224	0.0294641	0.0529151	0.023451	0.0260817	0.0129942	0.0294641	0.0161109	0.0376224	0.0215114	0.0279419	0.0139241	0.0294641	0.0208141	0.0376224	0.0168083	0.0289325	0.0135841	0.0294641	0.0208141	0.0376224	0.0168083
	56	0.0781822	0.0210195	0.0740884	0.0672215	0.0937779	0.0265564	0.0274585	0.0135582	0.0294641	0.0208141	0.0376224	0.0168083	0.0429575	0.0161631	0.0454147	0.0294641	0.0529151	0.023451	0.0297121	0.0134995	0.0294641	0.0208141	0.0376224	0.0168083	0.0285438	0.0133681	0.0294641	0.0208141	0.0376224	0.0168083	0.0272799	0.0154539	0.0294641	0.0208141	0.0376224	0.0168083
	57	0.082006	0.0246748	0.0740884	0.0672215	0.0937779	0.0265564	0.0285105	0.0153927	0.0294641	0.0208141	0.0376224	0.0168083	0.0432119	0.0199984	0.0454147	0.0294641	0.0529151	0.023451	0.0307874	0.0153214	0.0294641	0.0208141	0.0376224	0.0168083	0.0262138	0.0124181	0.0294641	0.0208141	0.0376224	0.0168083	0.0284833	0.01422	0.0294641	0.0208141	0.0376224	0.0168083
	58	0.0797576	0.0223727	0.0807931	0.063697	0.0937779	0.0300809	0.0287153	0.0140561	0.0294641	0.0208141	0.0376224	0.0168083	0.0412854	0.0181394	0.0376224	0.0294641	0.0529151	0.023451	0.0297951	0.0158613	0.0294641	0.0208141	0.0454147	0.0246006	0.0281117	0.0133877	0.0294641	0.0208141	0.0376224	0.0168083	0.0276139	0.0136007	0.0294641	0.0208141	0.0376224	0.0168083
	59	0.0797725	0.021296	0.0807931	0.0672215	0.0937779	0.0265564	0.0258445	0.0134049	0.0294641	0.0161109	0.0376224	0.0215114	0.0433063	0.0185508	0.0415185	0.0294641	0.0529151	0.023451	0.0283949	0.0139068	0.0294641	0.0208141	0.0376224	0.0168083	0.0261116	0.015833	0.0208141	0.0114078	0.0376224	0.0262146	0.0251035	0.0149881	0.0208141	0.0161109	0.0294641	0.0133531
	60	0.0782647	0.0225385	0.0807931	0.0601724	0.100082	0.0399096	0.0300726	0.0142247	0.0294641	0.0208141	0.0376224	0.0168083	0.0431501	0.0186068	0.0454147	0.0294641	0.0529151	0.023451	0.0280941	0.0119788	0.0294641	0.0208141	0.0376224	0.0168083	0.0286284	0.0157014	0.0294641	0.0208141	0.0376224	0.0168083	0.0280386	0.0149217	0.0294641	0.0208141	0.0376224	0.0168083
	61	0.0830402	0.0190984	0.0807931	0.0740884	0.0937779	0.0196895	0.0290625	0.0166047	0.0294641	0.0114078	0.0376224	0.0262146	0.0422626	0.0183186	0.0454147	0.0294641	0.0529151	0.023451	0.0280608	0.0139017	0.0294641	0.0208141	0.0376224	0.0168083	0.0294578	0.0130229	0.0294641	0.0208141	0.0376224	0.0168083	0.0286621	0.0159266	0.0294641	0.0208141	0.0376224	0.0168083
	62	0.0758443	0.0206199	0.0774408	0.0601724	0.0905649	0.0303925	0.0306071	0.0243909	0.0294641	0.0208141	0.0376224	0.0168083	0.0409273	0.0194093	0.0376224	0.0294641	0.0529151	0.023451	0.029106	0.0155338	0.0294641	0.0208141	0.0376224	0.0168083	0.0267571	0.0131778	0.0294641	0.0208141	0.0376224	0.0168083	0.0291523	0.015636	0.0294641	0.0208141	0.0376224	0.0168083
	63	0.0774205	0.0215267	0.0740884	0.0601724	0.0873519	0.0271795	0.0282033	0.0137133	0.0294641	0.0208141	0.0376224	0.0168083	0.0433798	0.017457	0.0454147	0.0294641	0.0529151	0.023451	0.030235	0.0143376	0.0294641	0.0208141	0.0376224	0.0168083	0.0292071	0.0144276	0.0294641	0.0208141	0.0376224	0.0168083	0.0282214	0.0162523	0.0294641	0.0208141	0.0376224	0.0168083
	64	0.0815441	0.0214681	0.0807931	0.0672215	0.09693	0.0297084	0.0278724	0.0141924	0.0294641	0.0208141	0.0376224	0.0168083	0.0426782	0.0174395	0.0454147	0.0294641	0.0529151	0.023451	0.0323296	0.0144165	0.0294641	0.0208141	0.0454147	0.0246006	0.0297193	0.0127599	0.0294641	0.0208141	0.0376224	0.0168083	0.0303067	0.0148572	0.0294641	0.0208141	0.0376224	0.0168083
	65	0.0790675	0.022568	0.0807931	0.0672215	0.0937779	0.0265564	0.0281829	0.0153162	0.0294641	0.0208141	0.0376224	0.0168083	0.0429934	0.0166967	0.0376224	0.0294641	0.0529151	0.023451	0.034244	0.0622748	0.0294641	0.0208141	0.0376224	0.0168083	0.0247357	0.0133511	0.0208141	0.0114078	0.0294641	0.0180563	0.0286969	0.0155149	0.0294641	0.0208141	0.0376224	0.0168083
	66	0.0825733	0.0211163	0.0807931	0.0672215	0.0937779	0.0265564	0.0279821	0.0138299	0.0294641	0.0208141	0.0376224	0.0168083	0.0430003	0.0197063	0.0454147	0.0294641	0.0529151	0.023451	0.0297597	0.01398	0.0294641	0.0208141	0.0376224	0.0168083	0.0296517	0.0145761	0.0294641	0.0208141	0.0376224	0.0168083	0.0306128	0.0141745	0.0294641	0.0208141	0.0376224	0.0168083
	67	0.078771	0.0211716	0.0807931	0.0601724	0.0937779	0.0336055	0.0297652	0.0156738	0.0294641	0.0208141	0.0376224	0.0168083	0.0448959	0.0183969	0.0454147	0.0294641	0.0529151	0.023451	0.0290416	0.0146686	0.0294641	0.0208141	0.0376224	0.0168083	0.0250704	0.0135161	0.0208141	0.0114078	0.0335432	0.0221354	0.0271558	0.0143357	0.0294641	0.0114078	0.0376224	0.0262146
	68	0.0802446	0.0200976	0.0807931	0.0672215	0.0937779	0.0265564	0.0288873	0.0135683	0.0294641	0.0208141	0.0376224	0.0168083	0.0429405	0.0164926	0.0376224	0.0294641	0.0529151	0.023451	0.0304011	0.0184807	0.0294641	0.0208141	0.0376224	0.0168083	0.0285582	0.0133641	0.0294641	0.0208141	0.0376224	0.0168083	0.03011	0.0160685	0.0294641	0.0208141	0.0376224	0.0168083
	69	0.0764096	0.0183559	0.0807931	0.0601724	0.0873519	0.0271795	0.0293836	0.0248906	0.0294641	0.0208141	0.0376224	0.0168083	0.0438164	0.0153077	0.0454147	0.0376224	0.0529151	0.0152927	0.0371636	0.0831947	0.0294641	0.0208141	0.0376224	0.0168083	0.0263443	0.0129431	0.0251391	0.0208141	0.0376224	0.0168083	0.0262916	0.0150339	0.0294641	0.0114078	0.0376224	0.0262146
	70	0.0811093	0.0181449	0.0807931	0.0672215	0.0937779	0.0265564	0.0289588	0.013546	0.0294641	0.0208141	0.0376224	0.0168083	0.0458174	0.0178915	0.0454147	0.0294641	0.0601724	0.0307084	0.030338	0.0165449	0.0294641	0.0208141	0.0376224	0.0168083	0.0291195	0.0143633	0.0294641	0.0208141	0.0376224	0.0168083	0.0275308	0.0146417	0.0294641	0.0161109	0.0376224	0.0215114
	71	0.0816818	0.0214778	0.0807931	0.0672215	0.100082	0.0328605	0.0293317	0.0143666	0.0294641	0.0208141	0.0376224	0.0168083	0.04272	0.0201156	0.0376224	0.0294641	0.0529151	0.023451	0.0264488	0.0136529	0.0294641	0.0208141	0.0376224	0.0168083	0.0284989	0.0129453	0.0294641	0.0208141	0.0376224	0.0168083	0.0289739	0.0155831	0.0294641	0.0208141	0.0376224	0.0168083
	72	0.078567	0.0213573	0.0740884	0.0672215	0.0937779	0.0265564	0.026945	0.0140152	0.0208141	0.0208141	0.0376224	0.0168083	0.0466433	0.0170021	0.0454147	0.0376224	0.0601724	0.0225501	0.0313903	0.0381435	0.0294641	0.0208141	0.0376224	0.0168083	0.0274275	0.0136008	0.0294641	0.0208141	0.0376224	0.0168083	0.0307436	0.015193	0.0294641	0.0208141	0.0376224	0.0168083
	73	0.0806318	0.0205049	0.0807931	0.0672215	0.0937779	0.0265564	0.0270081	0.0125914	0.0294641	0.0208141	0.0376224	0.0168083	0.0437961	0.0188761	0.0454147	0.0294641	0.0601724	0.0307084	0.027462	0.0153808	0.0294641	0.0161109	0.0376224	0.0215114	0.0276783	0.0148543	0.0294641	0.0114078	0.0376224	0.0262146	0.0292005	0.0128308	0.0294641	0.0208141	0.0376224	0.0168083
	74	0.0819237	0.0226126	0.0840725	0.0672215	0.09693	0.0297084	0.028756	0.0147179	0.0294641	0.0208141	0.0376224	0.0168083	0.0413135	0.0177924	0.0415185	0.0294641	0.0529151	0.023451	0.0292078	0.0136719	0.0294641	0.0208141	0.0376224	0.0168083	0.0284412	0.0151342	0.0294641	0.0208141	0.0376224	0.0168083	0.0288594	0.0144927	0.0294641	0.0208141	0.0376224	0.0168083
	75	0.0773538	0.0204571	0.0740884	0.0672215	0.0873519	0.0201304	0.0278069	0.0140224	0.0294641	0.0208141	0.0376224	0.0168083	0.0459111	0.0188016	0.0454147	0.0294641	0.0601724	0.0307084	0.0284038	0.0162733	0.0294641	0.0208141	0.0376224	0.0168083	0.0254105	0.0130679	0.0208141	0.0114078	0.0294641	0.0180563	0.0290654	0.0159673	0.0294641	0.0208141	0.0376224	0.0168083
	76	0.0824802	0.0174014	0.0807931	0.0740884	0.0937779	0.0196895	0.0292401	0.0142289	0.0294641	0.0208141	0.0376224	0.0168083	0.0416994	0.0170549	0.0376224	0.0294641	0.0529151	0.023451	0.0314315	0.0196433	0.0294641	0.0208141	0.0376224	0.0168083	0.0302417	0.0144612	0.0294641	0.0208141	0.0454147	0.0246006	0.0282474	0.0151585	0.0294641	0.0208141	0.0376224	0.0168083
	77	0.0809051	0.0203316	0.0807931	0.0672215	0.0937779	0.0265564	0.029496	0.0150885	0.0294641	0.0208141	0.0376224	0.0168083	0.0418617	0.0185796	0.0454147	0.0294641	0.0529151	0.023451	0.026326	0.0160976	0.0208141	0.0114078	0.0376224	0.0262146	0.028794	0.0150119	0.0294641	0.0208141	0.0376224	0.0168083	0.0293882	0.013612	0.0294641	0.0208141	0.0376224	0.0168083
	78	0.0779204	0.0217587	0.0807931	0.0672215	0.0937779	0.0265564	0.0390654	0.0934159	0.0294641	0.0208141	0.0376224	0.0168083	0.0399766	0.0172249	0.0376224	0.0294641	0.0529151	0.023451	0.0287642	0.0157598	0.0294641	0.0208141	0.0376224	0.0168083	0.0314742	0.0478428	0.0251391	0.0114078	0.0376224	0.0262146	0.0315348	0.0166634	0.0294641	0.0208141	0.0415185	0.0207045
	79	0.0852055	0.0211185	0.0873519	0.0672215	0.100082	0.0328605	0.0253534	0.0151303	0.0208141	0.0114078	0.0376224	0.0262146	0.0408224	0.0181421	0.0376224	0.0294641	0.0529151	0.023451	0.032507	0.014702	0.0294641	0.0208141	0.0376224	0.0168083	0.0325033	0.0173494	0.0294641	0.0208141	0.0454147	0.0246006	0.0289328	0.0153967	0.0294641	0.0161109	0.0376224	0.0215114
	80	0.0803411	0.0215932	0.0807931	0.0672215	0.0937779	0.0265564	0.0312301	0.0149329	0.0294641	0.0208141	0.0415185	0.0207045	0.0427729	0.0183205	0.0454147	0.0294641	0.0529151	0.023451	0.0297213	0.0149986	0.0294641	0.0208141	0.0376224	0.0168083	0.0273356	0.0155421	0.0294641	0.0208141	0.0376224	0.0168083	0.0272444	0.0144391	0.0294641	0.0208141	0.0376224	0.0168083
	81	0.0807093	0.0201806	0.0807931	0.0672215	0.0937779	0.0265564	0.0300358	0.015254	0.0294641	0.0208141	0.0415185	0.0207045	0.0425439	0.0158201	0.0376224	0.0294641	0.0529151	0.023451	0.0288752	0.014122	0.0294641	0.0208141	0.0376224	0.0168083	0.0287027	0.0136142	0.0294641	0.0208141	0.0376224	0.0168083	0.0287702	0.0145389	0.0294641	0.0208141	0.0376224	0.0168083
	82	0.0790726	0.0197838	0.0807931	0.0672215	0.0937779	0.0265564	0.0269217	0.0151922	0.0294641	0.0208141	0.0376224	0.0168083	0.0408068	0.0182631	0.0376224	0.0294641	0.0529151	0.023451	0.029514	0.0148893	0.0294641	0.0208141	0.0376224	0.0168083	0.027549	0.0145586	0.0294641	0.0208141	0.0376224	0.0168083	0.0292466	0.0142042	0.0294641	0.0208141	0.0376224	0.0168083
	83	0.0801971	0.0218373	0.0807931	0.0672215	0.0937779	0.0265564	0.0290618	0.015126	0.0294641	0.0208141	0.0376224	0.0168083	0.0418898	0.0173699	0.0454147	0.0294641	0.0529151	0.023451	0.0291928	0.0136003	0.0294641	0.0208141	0.0376224	0.0168083	0.0271972	0.0158925	0.0294641	0.0208141	0.0376224	0.0168083	0.0278622	0.0140658	0.0294641	0.0208141	0.0376224	0.0168083
	84	0.0823311	0.0218219	0.0807931	0.0672215	0.0937779	0.0265564	0.0297284	0.0142021	0.0294641	0.0208141	0.0376224	0.0168083	0.0409953	0.0184658	0.0454147	0.0294641	0.0529151	0.023451	0.0300398	0.0162546	0.0294641	0.0208141	0.0376224	0.0168083	0.030293	0.012952	0.0294641	0.0208141	0.0376224	0.0168083	0.0277364	0.0166956	0.0294641	0.0114078	0.0376224	0.0262146
	85	0.081775	0.0202599	0.0807931	0.0672215	0.0937779	0.0265564	0.0282399	0.0134741	0.0294641	0.0208141	0.0376224	0.0168083	0.0409205	0.0177937	0.0376224	0.0294641	0.0529151	0.023451	0.0269816	0.0136736	0.0294641	0.0161109	0.0376224	0.0215114	0.0278743	0.0143843	0.0294641	0.0208141	0.0376224	0.0168083	0.0292645	0.0155389	0.0294641	0.0208141	0.0376224	0.0168083
	86	0.0780868	0.0205253	0.0740884	0.0601724	0.0937779	0.0336055	0.0271656	0.0145976	0.0294641	0.0208141	0.0376224	0.0168083	0.0439117	0.0180478	0.0454147	0.0294641	0.0529151	0.023451	0.0288605	0.0141536	0.0294641	0.0208141	0.0376224	0.0168083	0.0290276	0.013779	0.0294641	0.0208141	0.0376224	0.0168083	0.0274019	0.0137875	0.0294641	0.0208141	0.0376224	0.0168083
	87	0.0781641	0.0172408	0.0740884	0.0672215	0.0873519	0.0201304	0.0264716	0.014997	0.0251391	0.0208141	0.0376224	0.0168083	0.042979	0.0187872	0.0454147	0.0294641	0.0529151	0.023451	0.0296315	0.0144832	0.0294641	0.0208141	0.0376224	0.0168083	0.0287347	0.0145082	0.0294641	0.0208141	0.0376224	0.0168083	0.0287924	0.0126084	0.0294641	0.0208141	0.0376224	0.0168083
	88	0.0798954	0.0195398	0.0740884	0.0672215	0.0937779	0.0265564	0.0303669	0.013966	0.0294641	0.0208141	0.0376224	0.0168083	0.0416816	0.0172396	0.0376224	0.0294641	0.0529151	0.023451	0.0322965	0.0165522	0.0294641	0.0208141	0.0376224	0.0168083	0.0278542	0.0147665	0.0294641	0.0208141	0.0376224	0.0168083	0.0306941	0.0141344	0.0294641	0.0208141	0.0415185	0.0207045
	89	0.0808346	0.0171504	0.0807931	0.0672215	0.0937779	0.0265564	0.0280592	0.0149235	0.0294641	0.0114078	0.0376224	0.0262146	0.0407397	0.0180601	0.0376224	0.0294641	0.0529151	0.023451	0.03084	0.0160644	0.0294641	0.0208141	0.0415185	0.0207045	0.030245	0.0150186	0.0294641	0.0208141	0.0376224	0.0168083	0.0268907	0.0131637	0.0294641	0.0208141	0.0376224	0.0168083
	90	0.0784587	0.0218224	0.0740884	0.0672215	0.0937779	0.0265564	0.0262989	0.0141832	0.0294641	0.0208141	0.0376224	0.0168083	0.0430486	0.0180284	0.0376224	0.0294641	0.0601724	0.0307084	0.0285989	0.0153412	0.0294641	0.0208141	0.0376224	0.0168083	0.0279276	0.0157433	0.0294641	0.0114078	0.0376224	0.0262146	0.0308316	0.0162518	0.0294641	0.0208141	0.0454147	0.0246006
	91	0.0809394	0.020974	0.0807931	0.0672215	0.0937779	0.0265564	0.0305803	0.0149649	0.0294641	0.0208141	0.0415185	0.0207045	0.0418681	0.0176081	0.0454147	0.0294641	0.0529151	0.023451	0.0275599	0.0141356	0.0294641	0.0208141	0.0376224	0.0168083	0.0294184	0.0163213	0.0294641	0.0208141	0.0376224	0.0168083	0.0297769	0.0130581	0.0294641	0.0208141	0.0376224	0.0168083
	92	0.0826527	0.0209209	0.0807931	0.070655	0.0937779	0.0231229	0.0298171	0.0150209	0.0294641	0.0208141	0.0376224	0.0168083	0.0388661	0.0185292	0.0376224	0.0208141	0.0529151	0.032101	0.0293216	0.0154915	0.0294641	0.0208141	0.0376224	0.0168083	0.0297948	0.0145691	0.0294641	0.0208141	0.0376224	0.0168083	0.0264831	0.0140288	0.0208141	0.0208141	0.0376224	0.0168083
	93	0.080042	0.0204103	0.0807931	0.0672215	0.0937779	0.0265564	0.0309076	0.0160911	0.0294641	0.0208141	0.0376224	0.0168083	0.0419076	0.0172718	0.0376224	0.0294641	0.0529151	0.023451	0.028919	0.015801	0.0294641	0.0161109	0.0376224	0.0215114	0.0282299	0.0148036	0.0294641	0.0208141	0.0376224	0.0168083	0.0300953	0.0141146	0.0294641	0.0208141	0.0376224	0.0168083
	94	0.0786926	0.020586	0.0740884	0.0672215	0.0937779	0.0265564	0.0297946	0.0155203	0.0294641	0.0208141	0.0376224	0.0168083	0.0437849	0.0182202	0.0454147	0.0294641	0.0529151	0.023451	0.0282944	0.0162743	0.0294641	0.0208141	0.0376224	0.0168083	0.0253213	0.0144728	0.0208141	0.0114078	0.0376224	0.0262146	0.0269558	0.0150332	0.0294641	0.0161109	0.0376224	0.0215114
	95	0.0786725	0.0187795	0.0774408	0.0672215	0.0937779	0.0265564	0.0298743	0.0153005	0.0294641	0.0208141	0.0376224	0.0168083	0.0431042	0.0183043	0.0376224	0.0294641	0.0529151	0.023451	0.0325936	0.0276372	0.0294641	0.0208141	0.0376224	0.0168083	0.0305716	0.0143906	0.0294641	0.0208141	0.0376224	0.0168083	0.0248188	0.0135058	0.0208141	0.0114078	0.0376224	0.0262146
	96	0.0806459	0.0204043	0.0807931	0.0672215	0.0937779	0.0265564	0.027313	0.0137663	0.0294641	0.0208141	0.0376224	0.0168083	0.0427845	0.0190772	0.0376224	0.0294641	0.0529151	0.023451	0.028994	0.0147596	0.0294641	0.0208141	0.0376224	0.0168083	0.025975	0.0138885	0.0251391	0.0161109	0.0376224	0.0215114	0.0266975	0.0146336	0.0294641	0.0114078	0.0376224	0.0262146
	97	0.0843185	0.0217134	0.0840725	0.0672215	0.100082	0.0328605	0.0304423	0.0135873	0.0294641	0.0208141	0.0376224	0.0168083	0.0428737	0.0166132	0.0376224	0.0294641	0.0529151	0.023451	0.0310166	0.0147599	0.0294641	0.0208141	0.0376224	0.0168083	0.0289149	0.015481	0.0294641	0.0208141	0.0376224	0.0168083	0.0288459	0.0154326	0.0294641	0.0208141	0.0376224	0.0168083
	98	0.0799041	0.0212341	0.0807931	0.0672215	0.0937779	0.0265564	0.0269059	0.0142474	0.0294641	0.0114078	0.0376224	0.0262146	0.040642	0.017955	0.0376224	0.0294641	0.0529151	0.023451	0.0306902	0.0140769	0.0294641	0.0208141	0.0454147	0.0246006	0.0286017	0.0163597	0.0294641	0.0208141	0.0376224	0.0168083	0.0293555	0.0145493	0.0294641	0.0208141	0.0376224	0.0168083
	99	0.078956	0.0214253	0.0740884	0.0672215	0.0937779	0.0265564	0.0375254	0.0938413	0.0294641	0.0208141	0.0376224	0.0168083	0.0424725	0.0171691	0.0376224	0.0294641	0.0529151	0.023451	0.0290902	0.0156143	0.0294641	0.0208141	0.0376224	0.0168083	0.0275958	0.0126472	0.0294641	0.0208141	0.0376224	0.0168083	0.0278677	0.0143855	0.0294641	0.0208141	0.0376224	0.0168083
	100	0.0778236	0.0195465	0.0740884	0.063697	0.0873519	0.0236549	0.027118	0.0149466	0.0294641	0.0208141	0.0335432	0.0127291	0.0403312	0.0165549	0.0376224	0.0294641	0.0529151	0.023451	0.0263853	0.0155889	0.0294641	0.0161109	0.0376224	0.0215114	0.0289749	0.0142164	0.0294641	0.0208141	0.0376224	0.0168083	0.0296424	0.0144188	0.0294641	0.0208141	0.0376224	0.0168083
