# Supplementary material for: Exploiting Genomic Knowledge in Optimising Molecular Breeding Programmes: Algorithms from Evolutionary Computing
Source: PLoS One. 2012 Nov 21;7(11):e48862. doi: 10.1371/journal.pone.0048862 (PMC3504065; doi:10.1371/journal.pone.0048862)
Supplement: File S6 — zipped file containing non-proprietary code used. (ZIP) [file pone.0048862.s006.zip]

Archive with 38 entries (36 files):
- cropsim.jar
- cropsim_src/
- cropsim_src/cropsim.java
- cropsim_src/DoCrops.java
- cropsim_src/DoCropsThread.java
- cropsim_src/FitnessNK.java
- cropsim_src/FitnessNKTrait.java
- cropsim_src/GAType.java
- cropsim_src/LndScapeNK.java
- cropsim_src/SelectCollins.java
- cropsim_src/SelectEARL1.java
- cropsim_src/SelectEARL2.java
- cropsim_src/SelectLambdaOne.java
- fast_test.bat
- LSOpt.jar
- LSOpt_src/
- LSOpt_src/Chrom.java
- LSOpt_src/FilterDefault.java
- LSOpt_src/FilterNiching.java
- LSOpt_src/Fitness.java
- LSOpt_src/FitnessRosenbrock.java
- LSOpt_src/GA.java
- LSOpt_src/GAResult.java
- LSOpt_src/GAStop.java
- LSOpt_src/Gene.java
- LSOpt_src/GeneEncoding.java
- LSOpt_src/GeneRV.java
- LSOpt_src/GeneRVFR.java
- LSOpt_src/Global.java
- LSOpt_src/LndScape.java
- LSOpt_src/LSOpt.java
- LSOpt_src/NichingHistory.java
- LSOpt_src/Population.java
- LSOpt_src/RandFactory.java
- LSOpt_src/Select.java
- README_FIRST.txt
- run.bat
- very_fast_test.bat
