# Supplementary material for: Exploiting Genomic Knowledge in Optimising Molecular Breeding Programmes: Algorithms from Evolutionary Computing
Source: PLoS One. 2012 Nov 21;7(11):e48862. doi: 10.1371/journal.pone.0048862 (PMC3504065; doi:10.1371/journal.pone.0048862)
Supplement: File S6 — zipped file containing non-proprietary code used. (ZIP) [file pone.0048862.s006.zip › cropsim_src/cropsim.java]

package cropsim;

import LSOpt.GAResult;
import LSOpt.Global;
import java.util.ArrayList;
import java.util.Random;
import java.util.concurrent.ExecutionException;
import java.util.concurrent.ExecutorService;
import java.util.concurrent.Executors;
import java.util.concurrent.Future;

/**
 *
 * @author Dr. Steve O'Hagan
 * with Dr. Joshua Knowles and Dr. Will Rowe
 * University of Manchester 2012
 * 
 */
public class cropsim {
    static boolean quiet=true;

    public enum CLIOptions {
        SEED, POPN, N, K, R, INITG, FING, METHOD, HELP, VERBOSE, REPEATS,
        S, P, I, F, M, H, V, RE, THR, T, TQ, NR;
    }

    /**
     * e.g. -p 1000 -n 100 -k 3 -R 10 -re 100
     * 
     * @param args the command line arguments
     */
    public static void main(String[] args) {
        long seed = 453434523;
        int popsize = 100;
        int genelength = 100; // no. genes per chromosome
        int K = 3;
        int R = 10;
        int initGen=0;
        int finGen=70;
        int countGen=finGen+1;
        int repeats=10;
        int mcount=6;
        int nicheRadius=1;
        int targetNicheCount=40;
        double penalty=0.55;
        boolean doThreading=true;
        long startTime = System.currentTimeMillis();

        Random seeder = new Random();
        ExecutorService exec;
        
        CLIOptions ARG;
        String cl="";
        try {
            for (int i=0;i<args.length;i++){
                ARG=null;
                cl=args[i].toUpperCase();
                if (cl.startsWith("-")) cl=cl.substring(1);
                try {
                    ARG=CLIOptions.valueOf(cl);
                } catch (Exception x) {
                    
                }
                if (ARG!=null) {
                    switch (ARG) {
                        case SEED: case S:
                            cl=args[i+1];
                            seed=Long.parseLong(cl);
                            break;
                        case POPN: case P:
                            cl=args[i+1];
                            popsize=Integer.parseInt(cl);
                            break;
                        case N:
                            cl=args[i+1];
                            genelength=Integer.parseInt(cl);
                            break;
                        case K:
                            cl=args[i+1];
                            K=Integer.parseInt(cl);
                            break;
                        case R:
                            cl=args[i+1];
                            R=Integer.parseInt(cl);
                            break;
                        case INITG: case I:
                            cl=args[i+1];
                            initGen=Integer.parseInt(cl);
                            break;
                        case FING: case F:
                            cl=args[i+1];
                            finGen=Integer.parseInt(cl);
                            countGen=finGen+1;
                            break;
                        case METHOD: case M:
                            break;
                        case VERBOSE: case V:
                            quiet=false;
                            break;
                        case REPEATS: case RE:
                            cl=args[i+1];
                            repeats=Integer.parseInt(cl);
                            break;
                        case HELP: case H:
                            System.out.println("Usage:");
                            System.out.println("java -jar cropsim.jar -s seed -p population -n N -k K -r R -i initg -f fing -re repeats -v -h > outputfile.csv");
                            System.out.println("-v = verbose output\n-h = print help and quit");
                            System.out.println("Defaults to:\njava -jar LSO.jar -s 1234 -p 1000 -n 100 -k 3 -R 10 -i 50 -f 70 -re 5");
                            System.out.println("Any parameter may be omitted & the default will be used.");
                            System.exit(-1);
                            break;
                        case THR:
                            cl = args[i + 1];
                            penalty=Double.parseDouble(cl);
                            break;
                        case T:
                            cl = args[i + 1];
                            doThreading = Boolean.parseBoolean(cl);
                            break;
                        case NR:
                            cl = args[i + 1];
                            nicheRadius=Integer.parseInt(cl);
                            break;
                        case TQ:
                            cl = args[i + 1];
                            targetNicheCount=Integer.parseInt(cl);
                            break;
                    }
                }
            }
        } catch (Exception e) {
            System.out.println(e.getMessage());
            System.out.println("CL: "+cl);
            System.exit(-1);
        }
        GAResult[][] tmpFit=new GAResult[mcount][countGen];
        seeder.setSeed(seed);
        double[] drow=new double[mcount];
        double[] irow;
        double[][] fitHistory=new double[mcount][countGen];
        double[][] entropyHistory=new double[mcount][countGen];
        double[][] rankHistory=new double[mcount][countGen];
        double[][][] profileHistory=new double[mcount][countGen][genelength];
        
        for (int i=0;i<mcount;i++) {
            for (int j=0;j<countGen;j++) {
                fitHistory[i][j]=0.0;
                entropyHistory[i][j]=0.0;
                rankHistory[i][j]=0.0;
                for (int k=0;k<genelength;k++) {
                    profileHistory[i][j][k]=0.0;
                }
            }
        }    

        System.out.println("runs: " + repeats + "(seed=" + seed + ")");
        System.out.println("Pop,N,K,R,B,DNR,NR,THR ");
        System.out.println(popsize + "," + genelength + "," + K + "," + R+","+initGen+","+ doThreading +","+nicheRadius+","+penalty);
        
        System.out.println("Fitness Averages: Breeder, Standard GA, Local Mating, Niching, EARL1, EARL2");
        for (int run = 0; run < repeats; run++) {
            exec = Executors.newCachedThreadPool();
            seed = seeder.nextInt();
            if (seed < 0) {
                seed = -seed; //keep it +ve for no good reason
            }
            if (doThreading) {
                ArrayList<Future<GAResult[]>> results = new ArrayList<Future<GAResult[]>>();
                //doRunBinary(long seed, int Popn, int N, int K, int R, int init, int fin, string method);
                //start runs in their own threads.
                results.add(exec.submit(new DoCropsThread(seed,popsize,genelength,K,R,initGen,finGen,"BREEDER",targetNicheCount,nicheRadius,penalty)));
                results.add(exec.submit(new DoCropsThread(seed,popsize,genelength,K,R,initGen,finGen,"STANDARDGA",targetNicheCount,nicheRadius,penalty)));
                results.add(exec.submit(new DoCropsThread(seed,popsize,genelength,K,R,initGen,finGen,"LOCAL MATING",targetNicheCount,nicheRadius,penalty)));
                results.add(exec.submit(new DoCropsThread(seed,popsize,genelength,K,R,initGen,finGen,"NICHING",targetNicheCount,nicheRadius,penalty)));
                results.add(exec.submit(new DoCropsThread(seed,popsize,genelength,K,R,initGen,finGen,"EARL1",targetNicheCount,nicheRadius,penalty)));
                results.add(exec.submit(new DoCropsThread(seed,popsize,genelength,K,R,initGen,finGen,"EARL2",targetNicheCount,nicheRadius,penalty)));
                Future<GAResult[]> FR;
                boolean flag;
                do {
                    flag=true;
                    for (int i=0;i<6;i++) {
                        FR=results.get(i);
                        if (!FR.isDone()) {
                            flag=false;
                            //System.out.println("Waiting: "+i);
                        } else {
                            //System.out.println("Done: "+i);
                        }
                    }
                } while (!flag);
                try {
                    //System.out.println("Getting results.");
                    for (int i=0;i<6;i++) {
                        tmpFit[i]=results.get(i).get();
                    }
                //   results.clear();
                //    exec.shutdown();
                } catch (InterruptedException e)
                {
                    System.out.println(e);
                    System.out.println("Failed to get results.");
                    return;
                }  catch (ExecutionException e) {
                    System.out.println(e);
                } finally {

                }
            } else {
                tmpFit[0]=DoCrops.getResults(seed,popsize,genelength,K,R,initGen,finGen,"BREEDER",targetNicheCount,nicheRadius,penalty);
                tmpFit[1]=DoCrops.getResults(seed,popsize,genelength,K,R,initGen,finGen,"STANDARDGA",targetNicheCount,nicheRadius,penalty);
                tmpFit[2]=DoCrops.getResults(seed,popsize,genelength,K,R,initGen,finGen,"LOCAL MATING",targetNicheCount,nicheRadius,penalty);
                tmpFit[3]=DoCrops.getResults(seed,popsize,genelength,K,R,initGen,finGen,"NICHING",targetNicheCount,nicheRadius,penalty);
                tmpFit[4]=DoCrops.getResults(seed,popsize,genelength,K,R,initGen,finGen,"EARL1",targetNicheCount,nicheRadius,penalty);
                tmpFit[5]=DoCrops.getResults(seed,popsize,genelength,K,R,initGen,finGen,"EARL2",targetNicheCount,nicheRadius,penalty);
            }
        
            for (int j=0;j<countGen;j++) {
                for (int i=0;i<mcount;i++) {   
                    drow[i]=tmpFit[i][j].bestfitness;
                    fitHistory[i][j]+=tmpFit[i][j].bestfitness;
                    entropyHistory[i][j]+=tmpFit[i][j].popEntropy;
                    for (int k=0;k<genelength;k++) {
                        profileHistory[i][j][k]+=tmpFit[i][j].popEntropyProfile[k];
                    }
                }
                irow= Global.Rank(drow);
                for (int i=0;i<mcount;i++) {
                    rankHistory[i][j]+=irow[i];
                }
                
            }
        }
        for (int i=0;i<mcount;i++) {
            for (int j=0;j<countGen;j++) {
                fitHistory[i][j]=fitHistory[i][j]/repeats;
                if (j!=0) System.out.print(", ");
                    System.out.print(fitHistory[i][j]);
            }
            System.out.println();
        } 
        System.out.println("Rank Averages: Breeder, Standard GA, Local Mating, Niching, EARL1, EARL2");
        for (int i=0;i<mcount;i++) {
            for (int j=0;j<countGen;j++) {
                rankHistory[i][j]=rankHistory[i][j]/(double)repeats;
                if (j!=0) System.out.print(", ");
                    System.out.print(rankHistory[i][j]);
            }
            System.out.println();
        }
        System.out.println("Entropy Averages: Breeder, Standard GA, Local Mating, Niching, EARL1, EARL2");
         for (int i=0;i<mcount;i++) {
            for (int j=0;j<countGen;j++) {
                entropyHistory[i][j]=entropyHistory[i][j]/(double)repeats;
                if (j!=0) System.out.print(", ");
                    System.out.print(entropyHistory[i][j]);
            }
            System.out.println();
        }
        System.out.println("Entropy Profile Averages: Breeder, Standard GA, Local Mating, Niching, EARL1, EARL2");
        for (int i=0;i<mcount;i++) {
            for (int j=0;j<countGen;j++) {
                for (int k=0;k<genelength;k++) {
                    profileHistory[i][j][k]=profileHistory[i][j][k]/repeats;
                    if (k!=0) System.out.print(", ");
                    System.out.print(profileHistory[i][j][k]);
                }
                System.out.println();
            }
            System.out.println();
        }
        long endTime = System.currentTimeMillis();
        System.out.println("Run-time: "+(endTime-startTime)+"ms");
    }
}
