# Supplementary material for: Exploiting Genomic Knowledge in Optimising Molecular Breeding Programmes: Algorithms from Evolutionary Computing
Source: PLoS One. 2012 Nov 21;7(11):e48862. doi: 10.1371/journal.pone.0048862 (PMC3504065; doi:10.1371/journal.pone.0048862)
Supplement: File S6 — zipped file containing non-proprietary code used. (ZIP) [file pone.0048862.s006.zip › cropsim_src/DoCrops.java]

package cropsim;
import LSOpt.*;
/**
 *
 * @author Dr. Steve O'Hagan
 */
public class DoCrops {
   
    public static GAResult[] getResults(long seed, int Popn, int N, int K, int R, int init, int fin, String smethod, int tq, int nr, double th) {  
        boolean quiet=true;
        Population pop;
        FitnessNK initFit;
        FitnessNKTrait finFit;
        GA optim;
        FilterNiching niching;
        FilterDefault nofilter;
        LndScapeNK NKL;
        GAType method = GAType.BREEDER;
        GAResult[] fitnessHistory;
            
        RandFactory.getRandom().setSeed(seed);
        pop = new Population(Popn, N, Global.getClass("Gene"));
        NKL = new LndScapeNK(N, K);
        NKL.penaltyTheshold=th;
        
        smethod = smethod.toUpperCase();
        smethod = smethod.trim();
        smethod = smethod.replaceAll("\\s+", "");
        try {
            method = GAType.valueOf(smethod);
        } catch (Exception e) {
            System.out.println("Unknown GA method: " + smethod);
            System.exit(-1);
        }
        initFit = new FitnessNK(NKL);
        finFit = new FitnessNKTrait(NKL, R);
        niching = new FilterNiching();
        boolean doDynamicNR=true;
        if (nr<1) nr=1;
        if (tq==0) {
            doDynamicNR=false;
            niching.setDynamicNR(doDynamicNR,nr);
        } else {
            niching.setDynamicNR(doDynamicNR,nr);
            niching.setTargetQ(tq); // we try to get 40 niches
        }
        
        nofilter = new FilterDefault();

        optim = new GA(pop, initFit);
        optim.mutProb = 1.0 / ((double) N);
        optim.crossProb = 0.7;
        optim.maxgen = init;
        optim.setFilter(niching);

        fitnessHistory=new GAResult[fin+1];
        
       
        //======== Initial Run =========
        //In order to simulate a warm start to the evolution, i.e. to start with a 
        //genetically diverse population of moderately fit individuals that mimics 
        //the population one would see in a typical crop-breeding trial, we first 
        //run the Niching GA (see above) on the original (unmodified) NK landscape 
        //for a period of 50 generations.
        if (!quiet) {
            System.out.println("Initial Run:'Warm Evolution' with Niching GA.");
            System.out.println("Gen,WorstFit,AvgFit,BestFit,BestInd,Entropy");
        }
        //Initial 'zeroth' population.
        int jj=optim.getGen();
        fitnessHistory[jj]=optim.getGAResult();
        if (!quiet) {
            System.out.print(optim.getGen());
            System.out.print(", " + pop.worst_fitness + ", " + pop.mean_fitness + ", ");
            System.out.print(pop.best_fitness + ", '");
            for (int q = 0; q < R + K; q++) {
                System.out.print(pop.getChrom(pop.best_mem).genes[q].x);
            }
            System.out.print("', "+pop.getEntropy());
            System.out.println();
        }
        
        //Note this loop may not run - if burn-in = zero
        while (!optim.isStopped()) {
            pop = optim.nextgen();
            jj=optim.getGen();
            fitnessHistory[jj]=optim.getGAResult();
            if (!quiet) {
                System.out.print(optim.getGen());
                System.out.print(", " + pop.worst_fitness + ", " + pop.mean_fitness + ", ");
                System.out.print(pop.best_fitness + ", '");
                for (int q = 0; q < R + K; q++) {
                    System.out.print(pop.getChrom(pop.best_mem).genes[q].x);
                }
                System.out.print("', "+pop.getEntropy());
                System.out.println();
            }
        } 
        //Use this to print a 'unique' string id for the population
        //System.out.println(pop.MD5());
        //Final run
        optim.maxgen = fin;
        optim.setFitness(finFit);
       
        switch (method) {
            case BREEDER:
                // lambda + 1 GA
                // Mutation only
                optim.selectMethod = new SelectLambdaOne();
                optim.crossProb = 0;
                optim.setFilter(nofilter);
                optim.elitism = true;
                break;
            case STANDARDGA:
                optim.selectMethod = new Select();
                optim.crossProb = 0.7;
                optim.setFilter(nofilter);
                optim.elitism = false;
                break;
            case LOCALMATING:
                optim.selectMethod = new SelectCollins();
                optim.crossProb = 0.7;
                optim.setFilter(nofilter);
                optim.elitism = false;
                break;
            case NICHING:
                optim.selectMethod = new Select();
                optim.crossProb = 0.7;
                //Reset niche radius
                niching.setDefaultNR(nr); //reset niche radius
                optim.setFilter(niching);
                optim.elitism = true;
                break;
            case EARL1:
                optim.selectMethod = new SelectEARL1();
                optim.crossProb = 0.7;
                optim.setFilter(nofilter);
                optim.elitism = true;
                break;
            case EARL2:
                optim.selectMethod = new SelectEARL2();
                optim.crossProb = 0.7;
                optim.setFilter(nofilter);
                optim.elitism = true;
                break;
        }
        if (!quiet) {
            System.out.println("Final Run: "+method.toString());
            System.out.println("Gen,WorstFit,AvgFit,BestFit,BestInd,Entropy");
        }
        
        jj=optim.getGen();
        fitnessHistory[jj]=optim.getGAResult();
        
        while (!optim.isStopped()) {
            pop=optim.nextgen();
            jj=optim.getGen();
            fitnessHistory[jj]=optim.getGAResult();
            if (!quiet) {            
                System.out.print(optim.getGen());
                System.out.print(", " + pop.worst_fitness + ", " + pop.mean_fitness + ", ");
                System.out.print(pop.best_fitness + ", '");
                for (int q = 0; q < R + K; q++) {
                    System.out.print(pop.getChrom(pop.best_mem).genes[q].x);
                }
                System.out.print("', "+pop.getEntropy());
                System.out.println();
            }
        }
        return fitnessHistory;
    }

}
