# Supplementary material for: Exploiting Genomic Knowledge in Optimising Molecular Breeding Programmes: Algorithms from Evolutionary Computing
Source: PLoS One. 2012 Nov 21;7(11):e48862. doi: 10.1371/journal.pone.0048862 (PMC3504065; doi:10.1371/journal.pone.0048862)
Supplement: File S6 — zipped file containing non-proprietary code used. (ZIP) [file pone.0048862.s006.zip › cropsim_src/FitnessNK.java]

/*
 * Fitness class to get fitness based on NK landscapes.
 * 
 * See: Kauffman, S. and Weinberger, E. (1989), 
 * "The N-k Model of the application to the maturation of the immune response," 
 * Journal of Theoretical Biology, Vol. 141, No. 2, 211-245
 * 
 */
package cropsim;
import LSOpt.*;

/**
 * Fitness class to get fitness based on NK landscapes.
 * 
 * See: Kauffman, S. and Weinberger, E. (1989), 
 *      "The N-k Model of the application to the maturation of the immune response," 
 *      Journal of Theoretical Biology, Vol. 141, No. 2, 211-245
 *
 * @author Steve O'Hagan 
 */
public class FitnessNK extends Fitness {
    protected LndScapeNK NKL;
    
    //Constructors
    public FitnessNK(int N, int K)
    {
        NKL=new LndScapeNK(N,K, 2);
    }
    
    public FitnessNK(int N, int K, int b)
    {
        NKL=new LndScapeNK(N,K, b);
    }
    
    public FitnessNK(LndScapeNK LS)
    {
        NKL=LS;
    }
           
    //Methods
    @Override
    public double getFitness(Chrom c)
    {
        return NKL.LSFitness(c);
    }
    
    @Override
    public void getFitness(Population P)
    {
        NKL.LSFitness(P);
    }
    
    public void printMap()
    {
        NKL.printMap();
    }
    
    public void printNKTable()
    {
        NKL.printNKTable();
    }
    
    public LndScapeNK getNKL()
    {
        return NKL;
    }
        
}
