# Supplementary material for: Exploiting Genomic Knowledge in Optimising Molecular Breeding Programmes: Algorithms from Evolutionary Computing
Source: PLoS One. 2012 Nov 21;7(11):e48862. doi: 10.1371/journal.pone.0048862 (PMC3504065; doi:10.1371/journal.pone.0048862)
Supplement: File S6 — zipped file containing non-proprietary code used. (ZIP) [file pone.0048862.s006.zip › cropsim_src/FitnessNKTrait.java]

package cropsim;
import LSOpt.*;

/**
 *
 * @author Dr. Steve O'Hagan
 */
public class FitnessNKTrait extends FitnessNK {
    //Constructors
    public FitnessNKTrait(int N, int K, int b)
    {
        super(N,K, b);
    }
    
    public FitnessNKTrait(int N, int K, int b, int gP)
    {
        super(N,K, b);
        if (NKL!=null)
        {
            if (gP>b) gP=b;
            NKL.p=gP;
        }
    }
    
    public FitnessNKTrait(LndScapeNK LS)
    {
        super(LS);
    }
    
    public FitnessNKTrait(LndScapeNK LS, int gP)
    {
        super(LS);
        if (LS!=null)
        {
            if (gP>LS.bitlength) gP=LS.bitlength;
            LS.p=gP;
        }
    }
            
    //Methods
    @Override
    public double getFitness(Chrom c)
    {
        return NKL.NK_trait(c);
    }
    
    @Override
    public void getFitness(Population P)
    {
        NKL.NK_trait(P);
    }
    
    public void setP(int p)
    {
        if (NKL!=null)
        {
            if (p>NKL.bitlength) p=NKL.bitlength;
            NKL.p=p;
        }
    }
    
    public int getP()
    {
        if (NKL!=null)
        {
            return NKL.p;
        }
        else
        {
            return -1;
        }
    }
}
