# Supplementary material for: Exploiting Genomic Knowledge in Optimising Molecular Breeding Programmes: Algorithms from Evolutionary Computing
Source: PLoS One. 2012 Nov 21;7(11):e48862. doi: 10.1371/journal.pone.0048862 (PMC3504065; doi:10.1371/journal.pone.0048862)
Supplement: File S6 — zipped file containing non-proprietary code used. (ZIP) [file pone.0048862.s006.zip › cropsim_src/GAType.java]

/*
 * This is used by the default class, cropsim
 * application to enumerate the types of GA it will use.
 * 
 */
package cropsim;

/**
 * Types of GA algorithm use by cropsim.
 * @author mcdssso
 */
public enum GAType {

        BREEDER, STANDARDGA, LOCALMATING, NICHING, EARL1, EARL2
    }
