# Supplementary material for: Exploiting Genomic Knowledge in Optimising Molecular Breeding Programmes: Algorithms from Evolutionary Computing
Source: PLoS One. 2012 Nov 21;7(11):e48862. doi: 10.1371/journal.pone.0048862 (PMC3504065; doi:10.1371/journal.pone.0048862)
Supplement: File S6 — zipped file containing non-proprietary code used. (ZIP) [file pone.0048862.s006.zip › cropsim_src/LndScapeNK.java]

/*
 * Class to represent NK landscapes.
 *
 */
package cropsim;
import LSOpt.*;

/**
 * Class to represent NK landscapes.
 * 
 * See: Kauffman, S. and Weinberger, E. (1989), 
 * "The N-k Model of the application to the maturation of the immune response," 
 * Journal of Theoretical Biology, Vol. 141, No. 2, 211-245
 * 
 * The N-K model represent a chromosome containing N genes where
 * the fitness of each gene is determined by it's own value and 
 * that of K other genes. Each gene encoded as b discrete values.
 * 
 * The fitness of the whole chromosome is the mean fitness of the 
 * genes within it. 
 * 
 * The value of K controls the degree of epistasis in the NK model, 
 * or how much other loci affect the fitness contribution of a given 
 * locus. Effectively as K -> N the landscape becomes more rugged.
 * K=0 therefore corresponds to a simple unimodal fitness landscape.
 * 
 * @author Steve O'Hagan
 */
public class LndScapeNK extends LndScape {

    public double NKArray[]; //Loookup table for the NK landscape.    
    public int map[]; //Maps bit position and k's to loci
    static int combi;
    public int NKSize;
    public int MapSize;
    public int bitlength;
    public int KSize;
    public int Base;
    public int p=5;
    public double penaltyTheshold=0.6;
    
    //Constructors
    
    /**
     * Create an NK landscape for binary encoded
     * genes.
     * 
     * @param nbits the length of the chromosome = N
     * @param k Ruggedness or epistasis parameter, K.
     */
    public LndScapeNK(int nbits, int k)
    {
        // Base defaults to binary
        this(nbits,k,2);
    }
    
    /**
     * Create an NK landscape for b-ary encoded
     * genes.
     * 
     * Note: the size of the NK array is 
     * N.b^(K+1); however no checks on memory
     * allocation have been made - and this could
     * easily outgrow available RAM.
     * 
     * Both the NK array and the map array have 
     * trivial hash functions from 3-D and 2-D array
     * indices to 1-D index for storage, also for a
     * give N, K and b, array sizes are fixed. 
     * 
     * @param nbits length of chromosome, N.
     * @param k Ruggedness parameter, K.
     * @param b Arity of the gene encoding.
     */
    public LndScapeNK(int nbits, int k, int b)
    {
        Base=b;
        int tmp;
        bitlength=nbits;
        KSize=k;
        combi = (int) Math.pow(Base,k+1);
        NKSize=nbits*combi;
        NKArray=new double[NKSize];
        MapSize=nbits*(k+1);
        map=new int[MapSize];
        
        //Built random fitness coefficients in the NKArray
        for(int i=0;i<NKSize;i++)
        {
            NKArray[i]=RandFactory.getRandom().nextDouble();
        }
        
        //Build random mappings N,K -> index
	for(int i=0;i<nbits;i++)
	{
            map[i*(k+1)]=i; //first entry maps i -> i
            for(int j=1;j<=k;j++)
            {
                do
                    tmp=RandFactory.getRandom().nextInt(nbits);
        	while(tmp==i);
		map[i*(k+1)+j]=tmp;
            }
        }
    }
    
    
    //Public Methods
    
    /**
     * Calculate Modified NK Fitness - so-called 
     * "trait fitness" where the first 'p' bits of
     * the chromosome contribute to the fitness.
     * 
     * There is a penalty such that the "overall
     * fitness" can not be <0.6
     * 
     * The chromosome's fitness parameter is also
     * updated.
     * 
     * @param chroma chromosome who's trait fitness we want.
     * @return  the trait fitness.
     */
    public double NK_trait(Chrom chroma)
    {
	double total;
	double trait_score;
	total=LSFitness(chroma);
	trait_score=NKFitnessPBits(chroma, p);
	if(total > penaltyTheshold)
        {
            total=trait_score*total;
            chroma.setFitness(total);
            return(total);
        }
	else
        {
            chroma.setFitness(0.0);
            return 0;
        }
    }

    /**
     * Print the NKTable to the console.
     */
    public void printNKTable()
    {
        System.out.println("NKTable:");
        for(int i=0;i<NKSize;i++)
        {
            System.out.println(i + ": " + NKArray[i]);
        }
    }
    
    /**
     * Print the Map to the console.
     */
    public void printMap()
    {
        System.out.println("NKMap:");
        for(int i=0;i<bitlength;i++)
	{
            System.out.print(i + ": ");
            for(int j=1;j<=KSize;j++)
            {
		System.out.print(map[i*(KSize+1)+j] + " ");
            }
            System.out.println();
        }
        
    }
    
    /**
     * Calculate the NK fitness for a chromosome.
     * The chromosome's fitness parameter is also
     * set.
     * 
     * @param chroma the chromosome who's NK fitness we want.
     * @return the NK fitness.
     */
    @Override
    public double LSFitness(Chrom chroma)
    {
        double sum=0;
        int str[];
        str = new int[KSize+1];
        if (chroma.length != bitlength)
        {
           chroma.setFitness(0.0);
           return 0.0;
        }
       
        for(int i=0;i<bitlength;i++)
        {
           for(int j=0;j<KSize+1;j++)
               str[j]=chroma.genes[map[i*(KSize+1)+j]].x;
           sum+=NKArray[i*combi+binary2int(str)];
	}
	sum/=bitlength;
        chroma.setFitness(sum);
        
        return sum;
    }
        
    /**
     * Calculate the NF fitness for a population, P.
     * 
     * @param P the population to update.
     */
    @Override
    public void LSFitness(Population P)
    {
        int psize=P.getPSize();
        int mem=0;
        double bestf=0;
        double f;
        Chrom ctmp;
        for (int i=0;i<psize;i++)
        {
            ctmp=P.getChrom(i);
            f=LSFitness(ctmp);
            if (i==0)
            {
                bestf=f;
                mem=0;
            }
            else
            {
                if (f>=bestf)
                {
                    bestf=f;
                    mem=i;
                }
            }
        }
        P.best_fitness=bestf;
        P.best_mem=mem;
    }

    
    /**
     * For a population, P, calculate Modified NK 
     * fitness - so-called "trait fitness" where 
     * the first 'p' bits of the chromosome contribute
     * to the score.
     * 
     * There is a penalty such that the "overall
     * fitness" can not be <0.6
     * 
     * @param P population to update.
     */
    public void NK_trait(Population P)
    {
        int psize=P.getPSize();
        Chrom ctmp;
        for (int i=0;i<psize;i++)
        {
            ctmp=P.getChrom(i);
            NK_trait(ctmp);
        }
    }
    
   //Private Methods
    
    /**
     * Calculate the "trait fitness" score
     * for using chromosome the first bits only.
     * 
     * Used as preliminary for "trait fitness"
     * 
     * @param chroma the chromosome.
     * @param bits how many bits to use.
     * @return the trait score.
     */
    private double NKFitnessPBits(Chrom chroma, int bits)
    {
        double sum=0;
        int str[];
        str = new int[KSize+1];
        if (chroma.length < bits)
        {
           return 0.0;
        }
       
        for(int i=0;i<bits;i++)
        {
           for(int j=0;j<KSize+1;j++)
               str[j]=chroma.genes[map[i*(KSize+1)+j]].x;
           sum+=NKArray[i*combi+binary2int(str)];
	}
	sum/=bits;
        
        return sum;
    }

    /**
     * Get the integer representation of gene
     * substring of length k.
     * Despite the name "binary", uses the arity
     * or base of the gene encoding.
     * For example if base=4 (quarternary encoding),
     * {1,2,3,0,1} -> 1081.
     * 
     * @param s integer array containing the 'bits'.
     * @return integer representation.
     */
   private int binary2int(int s[])
   {
	int i;
	int num=0;
	int val=1;
        int k=s.length;
	for(i=0;i<k;i++)
	{
		num+=s[k-i-1]*val;
		val*=Base;
	}
	return(num);
    }
}
