# Supplementary material for: Exploiting Genomic Knowledge in Optimising Molecular Breeding Programmes: Algorithms from Evolutionary Computing
Source: PLoS One. 2012 Nov 21;7(11):e48862. doi: 10.1371/journal.pone.0048862 (PMC3504065; doi:10.1371/journal.pone.0048862)
Supplement: File S6 — zipped file containing non-proprietary code used. (ZIP) [file pone.0048862.s006.zip › cropsim_src/SelectCollins.java]

package cropsim;
import LSOpt.*;

/**
 *
 * @author Dr. Steve O'Hagan
 */
public class SelectCollins extends Select {
    private boolean call=false;
    private int[] cneighb=new int[24];
    
    
    @Override
    public int selectA(Population P,int ch)
    {
        return tournament_select_from_collins(P,ch);
    }
    
    @Override
    public int selectB(Population P,int ch)
    {
        return collins_neighbours(P,ch);
    }

    private int tournament_select_from_collins(Population P,int par)
    {
        int i;
        int mem;

        int fittest=0;
        double best_fitness=-1e10;
        i=0;
        while(i<tourn_size)
        {
            mem=collins_neighbours(P,par);
            if(P.getChrom(mem).getFilteredFitness()>best_fitness)
            {
                best_fitness=P.getChrom(mem).getFilteredFitness();
                fittest=mem;
            }
            i++;
        }
        return(fittest);
    }

    private int collins_neighbours(Population P,int ind)
    {  
        double rootpop;
        int rpop;

        if(!call)
        {
            call=true;
            rootpop=Math.sqrt(P.getPSize());
            if((rootpop-(int)rootpop)==0) 
                rpop=(int)rootpop+1;
            else
                rpop=(int)rootpop;
      
            int c=0;
            for(int i=-2;i<3;i++) // 24 neighbours of a point in 2d allowing 2 steps including diagonals
            {
                for(int j=-2;j<3;j++)
                {
                    if((i!=0)||(j!=0))
                        cneighb[c++]=-i*rpop-j;
                }
            }
        }
        return((ind+cneighb[(int)(RandFactory.getRandom().nextInt(24))]+P.getPSize())%P.getPSize());
    } 
}
