# Supplementary material for: Exploiting Genomic Knowledge in Optimising Molecular Breeding Programmes: Algorithms from Evolutionary Computing
Source: PLoS One. 2012 Nov 21;7(11):e48862. doi: 10.1371/journal.pone.0048862 (PMC3504065; doi:10.1371/journal.pone.0048862)
Supplement: File S6 — zipped file containing non-proprietary code used. (ZIP) [file pone.0048862.s006.zip › cropsim_src/SelectEARL1.java]

package cropsim;
import LSOpt.*;

/**
 *
 * @author Dr. Steve O'Hagan
 */
import java.io.*;
import java.util.*;

public class SelectEARL1 extends Select {
    // example: Rule 1: x6=0;79%; Readin from AQ21 output file via 'fixPositions'.

    protected ArrayList rule = new ArrayList(); //Contains the rule #; 1 -> Rule 1
    protected ArrayList lookup = new ArrayList(); //Contains the rule variable #; 6 -> 'x6'
    protected ArrayList misses = new ArrayList(); //Contain the rule bit value; e.g. -> 0
    protected ArrayList prob = new ArrayList(); //Contains the rule probability; 79 -> 79%
    protected rule rules[] = new rule[0]; //Contains the rules in 'rule' objects; Built from the four
    //ArrayLists above via 'assesRules'.
    protected ArrayList theChosen=new ArrayList();
    protected double percent[] = new double[1]; //Holds the rule weights.
    protected int savedRule = -1;
    protected boolean resetflag = true;
    protected boolean noRules = false;
    private double bottom;
    private double top;
    private String dataout_txt;
    private String data_aq21;
    //private int HL[] = null; //does not seem to be used
    
    public boolean showWarnings=false;
    
    public SelectEARL1() {
        super();
        dataout_txt=tmpFileName("dataout", ".txt");
        data_aq21=tmpFileName("data", ".aq21");
    }

    @Override
    public int selectA(Population P, int ch) {
        return selectB(P, ch);
    }

    @Override
    public int selectB(Population P, int ch) {
        if ((savedRule == -1 && !noRules) || resetflag) {
            doReset(P);
            return select1(P);
        } else {
            return select2(P);
        }
    }

    @Override
    public void clear() {
        rule.clear();
        prob.clear();
        lookup.clear();
        misses.clear();
        theChosen.clear();
        rules = null;
        //HL = null;
        savedRule = -1;
        noRules = false;
        bottom = Double.POSITIVE_INFINITY;
        top = Double.NEGATIVE_INFINITY;
        
        resetflag = true;
    }

    protected void doReset(Population P) {
        clear();
        resetflag = false;
        //topBottom(P);
        writeFile(P);
        runAQ();
        fixPositions();
        if (rule.isEmpty()) {
            noRules = true;
            if (showWarnings) System.out.println("Warning: No rules:");
        } else {
            assesRules();
            P.sortPop();
            doPercentages(P);
        }
    }

    /**
     *
     * @author mbdsswr2, mcdssso
     *
    protected void topBottom(Population P) {
        //build HL array which maps the ith fitness to
        //a fitness range code 0, 1 or 2; 
        int ps = P.getPSize();
        HL = new int[ps];
        double sort[] = P.fitnessAsArray();
        int interval = (int) (ps / 5.0);

        Arrays.sort(sort);
        bottom = sort[interval];
        top = sort[sort.length - interval];

        for (int i = 0; i < ps; i++) {
            if (P.getChrom(i).fitness >= top) {
                HL[i] = 2;
            } else if (P.getChrom(i).fitness <= bottom) {
                HL[i] = 0;
            } else {
                HL[i] = 1;
            }
        }
    }
     */
    protected void writeFile(Population P) {
        int ps = P.getPSize();
        int N = P.getChrom(0).length; //chromosome bit length
        try {
            FileWriter outFile = new FileWriter(data_aq21);
            PrintWriter out = new PrintWriter(outFile);
            out.println("Common_domains\n{\nbit nominal {0, 1}\n scorer nominal {L, M, H}\n\n}\nAttributes\n{");
            for (int i = 1; i < N + 1; i++) {
                out.println("x" + String.valueOf(i) + " bit");
            }
            out.println("score scorer");

            out.println("}");
            out.println("Runs");
            out.println("{");

            out.println("example_run_of_aq21");
            out.println("{");
            out.println("# Define specific parameters for this run");
            out.println("Mode = TF");
            out.println("Consequent = [score = H]");
            out.println("}");
            out.println("}");
            out.println("Events");
            out.println("{");

            for (int i = 0; i < ps; i++) {
                String line = "";
                for (int j = 0; j < N; j++) {
                    line += (P.getChrom(i).genes[j].x + ",");
                }
                String F = getValue(P.getChrom(i).getFilteredFitness());
                line += (F);
                if (!F.equals("M")) {
                    out.println(line);
                    //System.out.println(i + ": "+ line);
                }
            }
            out.println("}");
            out.close();
        } catch (IOException e) {
            System.out.println("I/O Problem writing data.aq21.");
        }
    }

    public void runAQ() {
        String line = null;
        try {
            Process ls_proc = Runtime.getRuntime().exec("aq21.exe "+data_aq21+" -o "+ dataout_txt);
            BufferedReader in = new BufferedReader(
                    new InputStreamReader(ls_proc.getInputStream()));
            line = null;
            while ((line = in.readLine()) != null) {
                //System.out.println(line);
            }
        } catch (Exception e) {
            System.out.println("aq21.exe - File not found");
            System.exit(1);
        }
        // finished with file - remove it
        Global.deletefile(data_aq21);
    }

    private String getValue(double score) {

        if (score <= bottom) {
            return "L";
        } else if (score >= top) {
            return "H";
        } else {
            return "M";
        }
    }

    public void fixPositions() {
        FileReader inFile;
        BufferedReader inF;
        try {
            inFile = new FileReader(dataout_txt);
            inF = new BufferedReader(inFile);

            String currentLine = "";
            int state = 0;
            int ruler = 0;
            while (true) {
                currentLine = inF.readLine();
                if (currentLine == null) {
                    break;
                }
                if (currentLine.indexOf("# Rule ") > -1) {
                    ruler++;
                    //rules[rule1-1] = new rule(pos, val, weight);   System.out.println(ruler);
                    state = 1;
                }
                if (state == 1) {
                    StringTokenizer str = new StringTokenizer(currentLine);
                    while (str.hasMoreTokens()) {
                        String hold = String.valueOf(str.nextToken());
                        if (hold.indexOf("x") > -1 && hold.indexOf("p") == -1) {
                            String number = "";
                            for (int i = 0; i < hold.length(); i++) {
                                if (String.valueOf(hold.charAt(i)).equals("x")) {
                                    // System.out.println(hold);
                                    for (int j = i + 1; j < hold.length(); j++) {
                                        if (String.valueOf(hold.charAt(j)).equals("=")) {
                                            String tmp = String.valueOf(hold.charAt(j + 1));
                                            misses.add(tmp);
                                            j = hold.length() + 1;
                                        } else {
                                            number += String.valueOf(hold.charAt(j));
                                        }
                                    }
                                    lookup.add(new String(number));
                                    rule.add(new Integer(ruler));

                                    int get = currentLine.indexOf("%");
                                    prob.add(new String(currentLine.substring(get - 2, get)));
                                }
                            }
                        }
                    }
                }
            }
            inFile.close();
            Global.deletefile(dataout_txt);
        } catch (IOException e) {
            System.out.println("Read error on dataout.txt");
        }   
    }

    protected void doPercentages(Population P) {
        double total = 0.0;
        if (rule.size() > 0) {
            percent = new double[rules.length + 1];
            for (int i = 0; i < rules.length; i++) {
                for (int j = 0; j < P.getPSize() / 5; j++) {
                    if (getRule(P.getChrom(j), i)) {
                        percent[i]++;
                        total++;
                    }
                }
            }
        }

        for (int i = 0; i < P.getPSize() / 5; i++) {
            if (anyRule(P.getChrom(i))) {
                percent[percent.length - 1]++;
                total++;
            }
        }
        for (int i = 0; i < percent.length; i++) {
            percent[i] = percent[i] / total;
        }
    }

    protected int select1(Population P) {
        double randRule = RandFactory.getRandom().nextDouble();
        int chosenRule = 0;
        double total = 0.0;

        //bailout if no rules created:-
        //just use tournement selection.
        if (noRules) {
            return selectT(P);
        }

        for (int j = 0; j < percent.length; j++) {
            total += percent[j];
            if (randRule < total) {
                chosenRule = j;
                j = percent.length;
            }
        }
        savedRule = chosenRule;
        
        //build an array list of all chromosomes that match the rule.
        //- build 'the Chosen'
        for (int j=0; j<P.getPSize();j++)
        {
            if (chosenRule == percent.length - 1)
            {
                if (anyRule(P.getChrom(j)))
                {
                    theChosen.add(j);
                }
            }
            else
            {
                if (getRule(P.getChrom(j), chosenRule))
                {
                    theChosen.add(j);
                }
            }
        }    
        return select2(P);
    }

    protected int select2(Population P) {
        int chose2 = 0;
        int pick2 = 0;
        double best = Double.NEGATIVE_INFINITY;

        //bailout if no rules created or no rules match:-
        //just use tournement selection.
        if (noRules || theChosen.isEmpty()) {
            return selectT(P);
        }
        int clen=theChosen.size();
        for (int j = 0; j < 10; j++) {
            pick2 = RandFactory.getRandom().nextInt(clen);
            pick2=Integer.parseInt(theChosen.get(pick2).toString());
            
            if (P.getChrom(pick2).getFilteredFitness() > best) {
                chose2 = pick2;
                best = P.getChrom(pick2).getFilteredFitness();
            }
        }
        return chose2;
    }

    public int selectT(Population P) {
        int i;
        int mem;
        int fittest = 0;
        double best_fitness = -1e10;
        i = 0;
        int psize = P.getPSize();
        while (i < tourn_size) {
            mem = RandFactory.getRandom().nextInt(psize);
            if (P.getChrom(mem).getFilteredFitness() > best_fitness) {
                best_fitness = P.getChrom(mem).getFilteredFitness();
                fittest = mem;
            }
            i++;
        }
        return fittest;
    }

    public void assesRules() {
        if (rule.size() > 0) {
            rules = new rule[Integer.parseInt(String.valueOf(rule.get(rule.size() - 1)))];
            String pos = "";
            String val = "";
            String weight = "";
            int rule1 = 1;
            for (int i = 0; i < lookup.size(); i++) {
                if (Integer.parseInt(String.valueOf(rule.get(i))) != rule1) {
                    rules[rule1 - 1] = new rule(pos, val, weight);
                    pos = "";
                    val = "";
                    weight = "";
                    rule1++;
                }
                pos += String.valueOf(lookup.get(i) + " ");
                val += String.valueOf(misses.get(i)) + " ";
                weight += String.valueOf(prob.get(i)) + " ";
            }
            rules[rule1 - 1] = new rule(pos, val, weight);
        }
    }

    public boolean getRule(Chrom cr, int ru) //Check the chromosome bit pattern against a rule.
    {
        boolean yes = true;
        for (int j = 0; j < rules[ru].position.length; j++) {
            int one = cr.genes[rules[ru].position[j] - 1].x;
            if (one != rules[ru].value[j]) {
                yes = false;
            }
        }
        return yes;
    }

    public boolean anyRule(Chrom chromosome) {
        boolean flag=false;
        for (int i = 0; i < rules.length; i++) {
            flag=getRule(chromosome, i);
            if (flag)
            {
                return flag;
            }
        }
        return flag;
    }
    
    protected static String tmpFileName(String prefix, String suffix) {
        Random R = new Random();
        Long L=R.nextLong();
        if (L<0) L=-L;
        String S=prefix+L+suffix;
        return S;
    }

    protected class rule {

        public int position[] = null;
        public int value[] = null;
        public double per[] = null;
        public double weight = 0.0;

        public rule(String pos, String val, String percent) {
            StringTokenizer str1 = new StringTokenizer(pos);
            StringTokenizer str2 = new StringTokenizer(val);
            StringTokenizer str3 = new StringTokenizer(percent);
            double total = 0.0;
            position = new int[str1.countTokens()];
            value = new int[str1.countTokens()];
            per = new double[str1.countTokens()];
            int count = 0;
            while (str1.hasMoreTokens()) {
                position[count] = Integer.parseInt(String.valueOf(str1.nextToken()));
                value[count] = Integer.parseInt(String.valueOf(str2.nextToken()));
                String hold = String.valueOf(str3.nextToken());
                if (hold.indexOf(",") > -1) {
                    hold = hold.substring(1, hold.length());
                }
                per[count] = Double.parseDouble(hold);
                total += per[count];
                count++;
            }
            weight = total / count;
        }
    }
}
