# Supplementary material for: Exploiting Genomic Knowledge in Optimising Molecular Breeding Programmes: Algorithms from Evolutionary Computing
Source: PLoS One. 2012 Nov 21;7(11):e48862. doi: 10.1371/journal.pone.0048862 (PMC3504065; doi:10.1371/journal.pone.0048862)
Supplement: File S6 — zipped file containing non-proprietary code used. (ZIP) [file pone.0048862.s006.zip › cropsim_src/SelectEARL2.java]

package cropsim;
import LSOpt.*;

/**
 *
 * @author Dr. Steve O'Hagan
 */
import java.util.*;

public class SelectEARL2 extends SelectEARL1 {
    protected ArrayList notChosen = new ArrayList();
    
   @Override
    public int selectA(Population P, int ch) {
       if ((savedRule == -1 && !noRules) || resetflag) {
            doReset(P);
       }
       return select1(P);
    }

    @Override
    public int selectB(Population P, int ch) {
        return select3(P);
    }
    
    @Override
    public void clear() {
        super.clear();
        notChosen.clear();
    }
    
    @Override
    protected int select1(Population P) {
        double randRule = RandFactory.getRandom().nextDouble();
        int chosenRule = 0;
        double total = 0.0;

        //bailout if no rules created:-
        //just use tournement selection.
        if (noRules) {
            return selectT(P);
        }

        for (int j = 0; j < percent.length; j++) {
            total += percent[j];
            if (randRule < total) {
                chosenRule = j;
                j = percent.length;
            }
        }
        savedRule = chosenRule;
        
        //build an array list of all chromosomes that match the rule
        //- build 'the Chosen' as well as those that match no rule.
        for (int j=0; j<P.getPSize();j++)
        {
            if (chosenRule == percent.length - 1)
            {
                if (anyRule(P.getChrom(j)))
                {
                    theChosen.add(j);
                }
            }
            else
            {
                if (getRule(P.getChrom(j), chosenRule))
                {
                    theChosen.add(j);
                }
            }
            if (!anyRule(P.getChrom(j)))
                {
                    notChosen.add(j);
                }
        }
        
        return select2(P);
    }
    
    protected int select3(Population P) {
        int chose2 = 0;
        int pick2 = 0;
        double best = Double.NEGATIVE_INFINITY;

        //bailout if no rules created or no rules match:-
        //just use tournement selection.
        if (noRules || notChosen.isEmpty()) {
            return selectT(P);
        }
        int clen=notChosen.size();
        for (int j = 0; j < 10; j++) {
            pick2 = RandFactory.getRandom().nextInt(clen);
            pick2=Integer.parseInt(notChosen.get(pick2).toString());
            
            if (P.getChrom(pick2).getFilteredFitness() > best) {
                chose2 = pick2;
                best = P.getChrom(pick2).getFilteredFitness();
            }
        }
        return chose2;
    }
    
}
