# Supplementary material for: Exploiting Genomic Knowledge in Optimising Molecular Breeding Programmes: Algorithms from Evolutionary Computing
Source: PLoS One. 2012 Nov 21;7(11):e48862. doi: 10.1371/journal.pone.0048862 (PMC3504065; doi:10.1371/journal.pone.0048862)
Supplement: File S6 — zipped file containing non-proprietary code used. (ZIP) [file pone.0048862.s006.zip › cropsim_src/SelectLambdaOne.java]

/*
 * Classs for lambda + 1 Selection;
 * an elitist selection strategy where the single fittest individual is selected.
 */
package cropsim;
import LSOpt.*;

/**
 *
 * @author Dr. Steve O'Hagan
 */
public class SelectLambdaOne extends Select {
    
    /**
     * Both A and B just return the fittest
     * 
     * @param P  Population from which the chromosome is selected.
     * @param ch "current chromosome"; no role in this method.
     * @return   the index of the selected individual within population P.
     */
    @Override
    public int selectA(Population P,int ch)
    {
        return selectB(P,ch);
    }
    
     /**
     * Both A and B just return the fittest
     * 
     * @param P  Population from which the chromosome is selected.
     * @param ch "current chromosome"; no role in this method.
     * @return   the index of the selected individual within population P.
     */
    @Override
    public int selectB(Population P,int ch)
    {
        P.update_stats();
        return P.best_mem;
    }
    
}
