# Supplementary material for: Exploiting Genomic Knowledge in Optimising Molecular Breeding Programmes: Algorithms from Evolutionary Computing
Source: PLoS One. 2012 Nov 21;7(11):e48862. doi: 10.1371/journal.pone.0048862 (PMC3504065; doi:10.1371/journal.pone.0048862)
Supplement: File S6 — zipped file containing non-proprietary code used. (ZIP) [file pone.0048862.s006.zip › fast_test.bat]

@echo off
set saved=%CLASSPATH%
set CLASSPATH=%CLASSPATH%;.\*

for %%P in (100) DO (
	for %%N in (50 100) DO (
		for %%B in (0 20) DO (
			IF EXIST P%%P_N%%N_K5_R10_B%%Bx100.csv (echo Skipping: P%%P_N%%N_K5_R10_B%%Bx100.csv) else ( java cropsim.cropsim -p %%P -n %%N -k 5 -R 10 -i %%B  -re 10 -thr 0.55 -t true -nr 1 -tq 5 > P%%P_N%%N_K5_R10_B%%Bx100.csv )
		)
	)
)

set CLASSPATH=%saved%
