# Supplementary material for: Exploiting Genomic Knowledge in Optimising Molecular Breeding Programmes: Algorithms from Evolutionary Computing
Source: PLoS One. 2012 Nov 21;7(11):e48862. doi: 10.1371/journal.pone.0048862 (PMC3504065; doi:10.1371/journal.pone.0048862)
Supplement: File S6 — zipped file containing non-proprietary code used. (ZIP) [file pone.0048862.s006.zip › LSOpt_src/Chrom.java]

/*
 * Base Class for Chromosome - string of Genes of fixed length;
 * Suggested superclasses names: ChromXxxxx
 * 
 */
package LSOpt;
import java.text.*;
/**
 * Defaults to chromosome of binary genes
 * 
 * @author mcdssso
 */
public class Chrom {
    public int length;
    private double fitness;
    private double fitFactor=1.0;
    public Gene genes[];  
    public Class gClass;
    public boolean csv=true;
    public NumberFormat F1 = new DecimalFormat("#0.00000");
    
    /**
     * We need to be able to create chromosome who's
     * element are a specific subclass of Gene (possibly
     * unknown until run-time)
     * 
     * The bare constructor creates an "empty" Chromosome.
     * 
     * @param gc the subclass of Gene to use
     */
    public Chrom(Class gc)
    {
        {
            gClass=gc;
        }
    }
    
    /**
     * A constructor that defaults to elements of
     * class Gene (with chromosome length=0 "empty"). 
     */
    public Chrom()
    {
        this(Global.getClass("LSOpt.Gene"));
    }
    
    /**
     * A constructor that defaults to elements of
     * class Gene.
     * 
     * @param crLength the chromosome length.
     */
    public Chrom(int crLength)
    {
        this();
        length=crLength;
        genes=new Gene[length];
        try 
        {
            for (int i=0; i<length; i++)
            {
                genes[i]=(Gene) gClass.newInstance();
            }
        }
        catch (InstantiationException e) {}
        catch (IllegalAccessException e) {}
    }

    /**
     * Create chromosome who's elements are of
     * specific subclass and with fixed length.
     * 
     * @param gc  the subclass of each element.
     * @param crLength the length of the chromosome
     */
    public Chrom(Class gc, int crLength)
    {
        this(gc);
        length=crLength;
        genes=new Gene[length];
        try 
        {
            for (int i=0; i<length; i++)
            {
                genes[i]=(Gene) gClass.newInstance();
            }
        }
        catch (InstantiationException e) {}
        catch (IllegalAccessException e) {}
    }
    
    /**
     * get new chromosome same "type" but different length.
     * 
     * @param crLength the length to use.
     * 
     * @return the new chromosome.
     */
    public Chrom getNewChromo(int crLength)
    {
        Chrom cr=new Chrom(gClass,crLength);
        return cr;
    }
    
    /**
     * get new chromosome same length; same "type".
     * 
     * @return the new chromosome.
     */
    public Chrom getNewChromo()
    {
        Chrom cr=new Chrom(gClass,length);
        return cr;
    }
    
    /**
     * Create a duplicate chromosome
     * (not just a new reference to the same one!)
     * 
     * @return the duplicate
     */
    @Override
    public Chrom clone()
    {
        Chrom cl = new Chrom(gClass,length);
        for (int i=0;i<length;i++)
        {
            cl.genes[i].x=this.genes[i].x;
            cl.genes[i].r=this.genes[i].r;
        }
        cl.fitness=this.fitness;
        return cl;
    }
    
    /**
     * Mutate the genes in the chromosome 
     * using the specified mutation rate.
     * 
     * @param m_rate mutation rate.
     */
    public void mutate(double m_rate)
    {
	for(int i=0;i<length;i++)
	{
		if(RandFactory.getRandom().nextDouble() < m_rate)
		{
                    genes[i].mutate();
		}
	}
    }
    
    /**
     * String representation; listed genes + fitness
     * If csv=true will insert commas.
     * 
     * @return the string representation.
     */
    @Override
    public String toString()
    {
        String s="";
        for (int i=0; i<length ; i++)
        {
            s=s+genes[i].toString();
            if (csv && i!=(length-1))
            {
                s=s+",";
            }
        }
        s=F1.format(fitness)+", "+s; 
        return s;
    }
    
    /** 
     * Calculates the Hamming Distance between two
     * chromosomes. If lengths are unequal or gene
     * encoding not DISCRETE returns 'MAXINT'.
     * 
     * @param x the first chromosome
     * @param y the second chromosome
     * @return  the Hamming Distance
     */
    public static int Hamming(Chrom x, Chrom y) {
        int H=0; // the Hamming distance
        int nbits=x.length;
        if (x.length!=y.length) return Integer.MAX_VALUE;
        boolean error_flag=false;
        for(int j=0; j<nbits;j++)
        {
            if (x.genes[j].geneEnc==GeneEncoding.REAL || y.genes[j].geneEnc==GeneEncoding.REAL)
            {
                error_flag=true;
                break;
            }
            if(x.genes[j].x!=y.genes[j].x) H++;
        }
        if (error_flag) {
            return Integer.MAX_VALUE;
        } else {
            return H;
        }
    }

    /** 
     * Calculates the Euclidean Distance between two
     * chromosomes. If lengths are unequal or gene
     * encoding not REAL returns '+INFINITY'.
     * 
     * @param x the first chromosome
     * @param y the second chromosome
     * @return  the Euclidean Distance
     */
    public static double EuclideanDist(Chrom x, Chrom y) {
        double d=0.0;
        int nbits=x.length;
        if (x.length!=y.length) return Double.POSITIVE_INFINITY;
        boolean error_flag=false;
        for(int j=0; j<nbits;j++)
        {
            if (x.genes[j].geneEnc==GeneEncoding.DISCRETE || y.genes[j].geneEnc==GeneEncoding.DISCRETE)
            {
                error_flag=true;
                break;
            }
            d+=Math.pow(x.genes[j].r-y.genes[j].r,2.0);
        }
        if (error_flag) {
            return Double.POSITIVE_INFINITY;
        } else {
            return Math.sqrt(d);
        }
        
    }
    
    /**
     * Calculate the 'distance' between this gene
     * and another one 'X'; uses Euclidian distance
     * or Hamming distance as appropriate.
     * 
     * @param X the other chromosome.
     * @return the distance.
     */
    public double distance(Chrom X) {
        if (this.genes.length<1) return Double.POSITIVE_INFINITY;
        if (this.genes[0].geneEnc==GeneEncoding.REAL) {
            return Chrom.EuclideanDist(this, X);
        } else {
            return (double) Chrom.Hamming(this, X);
        }
    }
    
    public double getFilteredFitness() {
        return fitFactor*fitness;
    }
    
    public double getFitness() {
        return fitness;
    }
    
    public void setFitness(double v) {
        fitness=v;
    }
    
    public void setFitFilter(double v) {
        fitFactor=v;
    }
}
