# Supplementary material for: Exploiting Genomic Knowledge in Optimising Molecular Breeding Programmes: Algorithms from Evolutionary Computing
Source: PLoS One. 2012 Nov 21;7(11):e48862. doi: 10.1371/journal.pone.0048862 (PMC3504065; doi:10.1371/journal.pone.0048862)
Supplement: File S6 — zipped file containing non-proprietary code used. (ZIP) [file pone.0048862.s006.zip › LSOpt_src/FilterDefault.java]

/*
 * Base Class for fitness filters.
 * A fitness filter is an adjustment to the "raw" fitness.
 * Typically to be used to scale fitness values
 */
package LSOpt;

/**
 *
 * Base Class for fitness filters.
 * A fitness filter is an adjustment to the "raw" fitness.
 * Typically to be used to scale fitness values; for example
 * in fitness sharing during 'niching'.
 * 
 * @author mcdssso
 */
public class FilterDefault {
    
    /**
     * Default fitnessFilter does nothing.
     * 
     * @param P Population to filter.
     */
    public void fitnessFilter(Population P)
    {
        //Default fitness filter does nothing;
    }
    
}
