# Supplementary material for: Exploiting Genomic Knowledge in Optimising Molecular Breeding Programmes: Algorithms from Evolutionary Computing
Source: PLoS One. 2012 Nov 21;7(11):e48862. doi: 10.1371/journal.pone.0048862 (PMC3504065; doi:10.1371/journal.pone.0048862)
Supplement: File S6 — zipped file containing non-proprietary code used. (ZIP) [file pone.0048862.s006.zip › LSOpt_src/FilterNiching.java]

/*
 * Implement a fitness filter to do fitness sharing / niching.
 */
package LSOpt;
import java.util.ArrayList;

/**
 * Implement a fitness filter to do fitness sharing / niching.
 * 
 * @author Steve O'Hagan
 */
public class FilterNiching extends FilterDefault {
    //basically static constants here; possible set some as variable parameters if required in future.
    private static final int QFACTOR=5; //Factor to multiply number of niches to get number of samples.
    private double RTOL=0.02; //Tolerance for matching (qe/psize) ratio to target ratio.
    
    private int NicheCount[]; //Stored niche count for a population.
    private boolean called=false; //flag indicates if filter been called before.
    private int psize=0; // Population size.
    private int qe=0; // Estimated number of niches.
    private int q=40; //Target number of niches.
    private double ratio=0.4; //Target ratio: (niche number)/population.
    private boolean dynamicNR=false; // Dynamically adjust niche radius?
    private double niche_radius = 2.0; //niche radius.
    public int SS=QFACTOR*q; // Number of samples; default=200.
    private boolean isRealValued=false;
    private double NRUL;
    private double NRLL;
    private double dNR;
    
    public void FitnessNiching() {
        
    }
    
  
    /**
     * Entry point for the GA to update population fitness.
     * Just redirect to the specific algorithm.
     * 
     * @param P the population to update.
     */
    @Override
    public void fitnessFilter(Population P)
    {
        FitnessNiching(P);
    }
    
    /**
     * Update niche counts - for each population member - how
     * many share the same niche. As traversing the entire 
     * population is O(n2) - expensive - do this via sampling
     * a subpopulation of SS individuals.
     * Oei et al has SS=5Q, where Q=number of niches;
     * 
     * @param P Population 
     */
    private void updateNichCounts(Population P)
    {
        int k;
        int sn;
        if (!called) {
            isRealValued=(P.getChrom(0).genes[0].geneEnc==GeneEncoding.REAL);
            if (isRealValued) {
                NRUL=P.getChrom(0).genes[0].ul;
                dNR=NRUL/1000;
                NRLL=dNR;
                RTOL=dNR;
                niche_radius=dNR;
            } else {
                NRLL=1.0;
                NRUL=(double) P.getChromLength();
                dNR=1.0;
                RTOL=0.02;
            }
        }
        
        if (!called || psize!=P.getPSize())
        {
            psize=P.getPSize();
            ratio=(double) q/psize;
            NicheCount=new int[psize];
            called=true;
        }
       	for(int i=0;i<psize;i++)
	{
            NicheCount[i]=1;
            for(int j=0;j<SS;j++)
            {
                k=i;
                while (k==i) {
                    k=RandFactory.getRandom().nextInt(psize);
                }
                if (isRealValued) {
                    sn=this.shareNicheRV(P, i, k);
                } else {
                    sn=share_niche(P,i,k);
                }
		NicheCount[i]+=sn;
            }
	} 
        double s=0.0;
        for (int i=0;i<psize;i++) {
            s+=NicheCount[i];
        }
        s=s/psize;
        s=psize/s;
        qe=(int) s;
    }
    
    /**
     * Set whether to do dynamic niche radius adjustment.
     * 
     * @param flag true/false.
     */
    public void setDynamicNR(boolean flag) {
        dynamicNR=flag;
    }
    
    /**
     * Set whether to do dynamic niche radius adjustment
     * and the niche radius.
     * If dynamic niche radius is true, defNR represent 
     * the starting value; otherwise it's the static value.
     * 
     * @param flag true/false.
     * @param defNR niche radius 1 -> Gene base size
     *              (for Hamming Distances); 
     */
    public void setDynamicNR(boolean flag, double defNR) {
        niche_radius=defNR;
        dynamicNR=flag;
    }
    
    /**
     * Set niche radius.
     * 
     * @param defNR niche radius.
     */
    public void setDefaultNR(double defNR) {
        niche_radius=defNR;
    }
    
    /**
     * Get current niche radius.
     * 
     * @return niche radius
     */
    public double getCurrentNR() {
        return niche_radius;
    }
    
    /**
     * Set target number of niches; will have
     * no effect if dynamic niche radius is off
     * 
     * @param tq target number of niches.
     */
    public void setTargetQ(int tq) {
        q=tq;
        SS=QFACTOR*q;
        if (psize>0) {
            ratio=(double) q/psize;
        }
    }
    
    /**
     * Get the current estimate of the
     * number of niches.
     * 
     * @return Estimated number of niches.
     */
    public int getQE() {
        return qe;
    }
    
    /**
     * Calculate the shared fitness of
     * all members of a population. It
     * is assumed that all members of the
     * population have their 'fitness'
     * property set to the 'raw' fitness.
     * 
     * @param P the population to update.
     */
    private void FitnessNiching(Population P)
    {
        double fit;
        int c;
        int popsize=P.getPSize();
        updateNichCounts(P);
        for (int i=0;i<psize;i++)
        {
            fit=P.getChrom(i).getFitness();
            c=NicheCount[i]+9;
            double ff=10*fit/(c);
            if (fit>Double.MIN_VALUE) {
                P.getChrom(i).setFitFilter(ff/fit);
            } else {
                P.getChrom(i).setFitFilter(1.0);
            }
        }
        
        if (dynamicNR) {
            double r=qe/((double) popsize);
            
            if (((r-ratio)<RTOL) && niche_radius>NRLL) {
                niche_radius-=dNR;
            }
            if (((ratio-r)<RTOL) && niche_radius<NRUL) {
                niche_radius=niche_radius+dNR;
            }    
        }
    }
    
    /**
     * Determine if individual i and k are from population P
     * are in the same niche.
     * Currently, distance is Hamming distance - so appropriate
     * for genes with DISCRETE encoding.
     * 
     * May need to be generalised in future to cope with genes
     * with real encoding.
     * 
     * @param P population
     * @param i index of individual i
     * @param k index of individual k
     * @return 1 if in same niche, zero otherwise.
     */
    private int share_niche(Population P,int i,int k)
    {
        int H=0; // the Hamming distance
        Chrom ca=P.getChrom(i);
        Chrom cb=P.getChrom(k);
        int nbits=ca.length;
        for(int j=0; j<nbits;j++)
        {
            if(ca.genes[j].x!=cb.genes[j].x) H++;
        }
        if(H <= niche_radius)
            return(1);
        else
            return(0);
    }
    
    private int shareNicheRV(Population P, int i, int k) {
        double R=0.0; // the distance
        Chrom ca=P.getChrom(i);
        Chrom cb=P.getChrom(k);
        int nbits=ca.length;
        for(int j=0; j<nbits;j++)
        {
            R+=Math.pow(ca.genes[j].r-cb.genes[j].r,2.0);
        }
        R=Math.sqrt(R);
        if(R <= niche_radius)
            return(1);
        else
            return(0);
    }
    
    /**
     * Build a list of all niches within the population P.
     * each niche is a NichingHistory object that contains
     * all the chromosomes within the niche.
     * Expensive to run with O(n2) time complexity.
     * 
     * @param P the population to search.
     * @return an ArrayList of niches.
     */
    public ArrayList<NichingHistory> buildNicheList(Population P) {
         ArrayList<NichingHistory> NH=new ArrayList<NichingHistory>();
         ArrayList<Integer> seen = new ArrayList<Integer>(); //Records if individual already seen.
         
         int n=P.psize;
         for (int j=0;j<n;j++) {
             if (!seen.contains(j)) {
                 seen.add(j);
                 NichingHistory newNH=new NichingHistory();
                 Chrom c=P.getChrom(j);
                 newNH.addMember(j, c);
                 for (int k=j+1;k<n;k++) {
                     if (!seen.contains(k)&& share_niche(P,j,k)==1) {
                         c=P.getChrom(k);
                         newNH.addMember(k, c);
                         seen.add(k);
                     }
                 }
                 NH.add(newNH);
             }
         }
         return NH;
    }
    
    /**
     * Determine the 'true' number of niches in population
     * P. Time complexity is O(n2), so expensive to run.
     * 
     * @param P population
     * @return number of niches.
     */
    public int numberOfNiches(Population P) {
        int non=0;
        ArrayList<Integer> seen = new ArrayList<Integer>();
         
         int n=P.psize;
         for (int j=0;j<n;j++) {
             if (!seen.contains(j)) {
                 seen.add(j);
                 non++;
                 for (int k=j+1;k<n;k++) {
                     if (!seen.contains(k)&& share_niche(P,j,k)==1) {
                         seen.add(k);
                     }
                 }
             }
         }
        return non;
    }
}
