# Supplementary material for: Exploiting Genomic Knowledge in Optimising Molecular Breeding Programmes: Algorithms from Evolutionary Computing
Source: PLoS One. 2012 Nov 21;7(11):e48862. doi: 10.1371/journal.pone.0048862 (PMC3504065; doi:10.1371/journal.pone.0048862)
Supplement: File S6 — zipped file containing non-proprietary code used. (ZIP) [file pone.0048862.s006.zip › LSOpt_src/Fitness.java]

/*
 * Base class for Fitness. As alway problem dependant - defined as being abstract.
 * suggested names for subclassess: FitnessXxxx
 * 
 */
package LSOpt;

/**
 *
 * @author mcdssso
 */
public abstract class Fitness {
    
    /**
     * Get fitness of particular chromosome, c
     * 
     * @param c chromosome who's fitness we want
     * @return the fitness value.
     */
    public abstract double getFitness(Chrom c);
    
    
    /**
     * Set the fitness for all members of a population.
     * 
     * @param P the population to update.
     */
    public abstract void getFitness(Population P);
    
}
