# Supplementary material for: Exploiting Genomic Knowledge in Optimising Molecular Breeding Programmes: Algorithms from Evolutionary Computing
Source: PLoS One. 2012 Nov 21;7(11):e48862. doi: 10.1371/journal.pone.0048862 (PMC3504065; doi:10.1371/journal.pone.0048862)
Supplement: File S6 — zipped file containing non-proprietary code used. (ZIP) [file pone.0048862.s006.zip › LSOpt_src/FitnessRosenbrock.java]

/*
 * To change this template, choose Tools | Templates
 * and open the template in the editor.
 */
package LSOpt;

/**
 * Rosenbrock function -F(x,y)=-((1-x)^2+100(y-x^2)^2)
 * - this is actually quite a hard case to optimise due
 * to the curious topology. 
 * See: http://en.wikipedia.org/wiki/Rosenbrock_function
 * 
 * Fitness for a real encoded gene of length 2;
 * since the GA will maximise, multiply by -1 to
 * minimise; 
 * 
 * Maximum of -F is at (1,1) and equal to 0.
 * 
 * @author mcdssso
 */
public class FitnessRosenbrock extends Fitness {
    
    @Override
    public void getFitness(Population P) {
    for (int i=0;i<P.getPSize();i++) {
        Chrom C=P.getChrom(i);
        C.setFitness(getFitness(C));
    }    
    }
    
    @Override
    public double getFitness(Chrom C) {
        if (C.length!=2) return -999;
        double x=C.genes[0].r;
        double y=C.genes[1].r;
        double F=-(Math.pow(1.0-x,2.0)+100*Math.pow((y-Math.pow(x, 2.0)),2.0));
        return F;
    }
    
}
