# Supplementary material for: Exploiting Genomic Knowledge in Optimising Molecular Breeding Programmes: Algorithms from Evolutionary Computing
Source: PLoS One. 2012 Nov 21;7(11):e48862. doi: 10.1371/journal.pone.0048862 (PMC3504065; doi:10.1371/journal.pone.0048862)
Supplement: File S6 — zipped file containing non-proprietary code used. (ZIP) [file pone.0048862.s006.zip › LSOpt_src/GA.java]

/*
 * The main Genetic Algorithm Loop
 */
package LSOpt;

/**
 * Implements a simple Genetic Algorithm
 * 
 * @author mcdssso
 */
public class GA {
    public Select selectMethod; // Object defines how chromosomes are selected.
    public int maxgen=50;
    public double mutProb=0.05;
    public double crossProb=0.7;
    public boolean elitism=true; // If true, preserve the fittest individual in the next generation.
    
    protected int generation=0;
    
    private Population P; //Current generation
    private Population Pprime; //Next (new) generation
    private Fitness F; // Defines how fitnesses are calculated
    private FilterDefault filter=new FilterDefault(); //Defines how raw fitness is modified (for fitness sharing or scaling); 
    private GAStop stopNow; //Defines how the GA stops
    
    /**
     * Creates an "empty" GA.
     */    
    public GA()
    {
        stopNow=new GAStop(this);
    }
    
    /**
     * Creates a GA with Population P; Fitness F.
     * Filter and Select methods default to "Select" and "fitnessFilter" 
     * but may be changed during the run.
     * 
     * @param pop  Initial Population
     * @param fit  (Initial) Fitness; can be changed during the run.
     */
    public GA(Population pop, Fitness fit)
    {
        this();
        P=pop;
        F=fit;
        selectMethod=new Select();
        F.getFitness(P);
        filter.fitnessFilter(P);
        P.update_stats();
    }
    
    /**
     * Updates the fitness; applies fitness filters and
     * update statistics.
     * 
     */
    public void doUpdateFitness()
    {
        F.getFitness(P);
        filter.fitnessFilter(P);
        P.update_stats();
    }
    
    /**
     * Do fitness on a different population
     * for example - the new population Pprime.
     * 
     * @param PP Population to update 
     */
    private void doUpdateFitness(Population PP) {
        F.getFitness(PP);
        filter.fitnessFilter(PP);
        PP.update_stats();

    }
    
    /**
     * Utility function updates to filter without
     * re-calculating fitness.
     * 
     */
    public void doFilters()
    {
        filter.fitnessFilter(P);
        P.update_stats();
    }
    
    /**
     * Assign the fitness function to use.
     * 
     * @param fit fitness function.
     */
    public void setFitness(Fitness fit)
    {
         F=fit;
         doUpdateFitness();
    }
    
    /**
     * Assign the fitness filter
     * 
     * @param ff  Filter 
     */
    public void setFilter(FilterDefault ff)
    {
        filter=ff;
        doUpdateFitness();
    }
            
    /**
     * Do one loop of the GA run
     * 
     * @return the next generation population
     */
    public Population nextgen()
    {
        //we can't assume fitness have been calculated
        //*and retained* from previous loop.
        doUpdateFitness();        
        int ch=0;
        int parent_a;
        int parent_b;
        int failcount=0;
        Chrom cr;
        Chrom mutant;
        int popsize=P.getPSize();
        Pprime=P.getEmptyPop();
        selectMethod.clear();
        while (ch<popsize)
        {
            if (ch==0 && elitism)
            {
                cr=P.getChrom(P.best_mem).clone();
                Pprime.setChrom(ch,cr);
                ch++;
            }
            else
            {
                parent_a=selectMethod.selectA(P,ch);
                if (RandFactory.getRandom().nextDouble()< crossProb)
                {
                    //some selection methods may not be able to return more than one parent
                    //in some situations - fall back to mutation in this case.
                    int counter=0;
                    do { 
                        parent_b=selectMethod.selectB(P,ch);
                        counter++;
                    } while (parent_a==parent_b && counter<10);
                    if (parent_a!=parent_b)
                    {
                        mutant=P.crossover(parent_a, parent_b); //sexual reproduction
                    }
                    else
                    {
                        mutant=P.getChrom(parent_a).clone(); //clone
                        mutant.mutate(mutProb) ; // always mutate
                    }
                }
                else
                {
                    mutant=P.getChrom(parent_a).clone(); //clone
                    mutant.mutate(mutProb) ; // always mutate
                }
                double mf=F.getFitness(mutant);
                if(mf!=-1)
                {
                    mutant.setFitness(mf);
                    Pprime.setChrom(ch, mutant);
                    ch++;
                }
		else
		{
                    failcount++;
		}
            }
        }
        P=Pprime;
        //The mutants have had their fitness calculated
        //but the niching counts will have changed - so
        //update these.
        doFilters();
        generation++;
        return Pprime;
    }
    
    /**
     * Get the current generation.
     * 
     * @return current generation;
     */
    public int getGen() {
        return generation;
    }
    
    /**
     * Get the current population.
     * 
     * @return Current population
     */
    public Population getP()
    {
        return P;
    }
    
    /**
     * set the stopping criteria
     * 
     * @param stopper  The stop method.
     */
    public void setStopper(GAStop stopper)
    {
        stopper.setParentGA(this);
        stopNow=stopper;
    }
    
    /**
     * Get statistics for the last loop through the GA.
     * 
     * @return the GAResult statistics
     */
    public GAResult getGAResult() {
        GAResult gr=new GAResult();
        gr.bestfitness=P.best_fitness;
        gr.meanfitness=P.mean_fitness;
        gr.popEntropy=P.getEntropy();
        gr.popEntropyProfile=P.getEntropyProfile();
        gr.worstfitness=P.worst_fitness;
        gr.gen=generation;
        return gr;
    }
    
     public GAResult getGAFilteredResult() {
        doUpdateFitness();
        GAResult gr=new GAResult();
        gr.bestfitness=P.best_fitness;
        gr.meanfitness=P.mean_fitness;
        gr.popEntropy=P.getEntropy();
        gr.popEntropyProfile=P.getEntropyProfile();
        gr.worstfitness=P.worst_fitness;
        gr.gen=generation;
        return gr;
    }
    
    /**
     * We have to force DoWeStop to be evaluated; removed
     * public boolean parameter 'stopped'.
     * 
     * @return true if stop criteria met.
     */
    public boolean isStopped() {
        return stopNow.DoWeStop();
    }
    

    
}
