# Supplementary material for: Exploiting Genomic Knowledge in Optimising Molecular Breeding Programmes: Algorithms from Evolutionary Computing
Source: PLoS One. 2012 Nov 21;7(11):e48862. doi: 10.1371/journal.pone.0048862 (PMC3504065; doi:10.1371/journal.pone.0048862)
Supplement: File S6 — zipped file containing non-proprietary code used. (ZIP) [file pone.0048862.s006.zip › LSOpt_src/GAResult.java]

/*
 * Simply a record to store GA results
 */
package LSOpt;

/**
 * A record which can be used to store
 * result from a single GA loop.
 * 
 * @author mcdssso
 */
public class GAResult {
    public double worstfitness;
    public double meanfitness;
    public double bestfitness;
    //Chrom bestChromosome;
    public double popEntropy;
    public double[] popEntropyProfile;
    public int gen;    
}
