# Supplementary material for: Exploiting Genomic Knowledge in Optimising Molecular Breeding Programmes: Algorithms from Evolutionary Computing
Source: PLoS One. 2012 Nov 21;7(11):e48862. doi: 10.1371/journal.pone.0048862 (PMC3504065; doi:10.1371/journal.pone.0048862)
Supplement: File S6 — zipped file containing non-proprietary code used. (ZIP) [file pone.0048862.s006.zip › LSOpt_src/GAStop.java]

/*
 * Base class for stop criteria. Very simple 
 * boolean flag based method. 
 * 
 * May implement an event based system in due course.
 * 
 */
package LSOpt;

/**
 * Base class for stopping criteria.
 * 
 * @author mcdssso
 */
public class GAStop {
   protected GA gaToStop; //The parent GA.
   
   /**
    * Just create an empty object;
    * it would need to be linked to the GA
    * but this is done (by the GA) when you pass the 
    * object to the specific GA.
    */
   public GAStop()
   {
       
   }
   
   /**
    * Create with a link to a specific GA.
    * 
    * @param g 
    */
   public GAStop(GA g)
   {
       gaToStop=g;
   }
   
   /**
    * Set stop flag if the linked GA has
    * hit the max generations.
    * Note that it's up to the control loop
    * of the main program to check this.
    * 
    * Note: could have a event-based mechanism for
    * this - may implement later.
    * 
    * @return true/false
    */
   public boolean DoWeStop()
    //Very simple stop criteria
    {
        if (gaToStop.generation>=gaToStop.maxgen) 
            return true; 
        else 
            return false;
    }
   
   /**
    * The GA will use this to hook the stopping criteria
    * to the specific GA.
    * 
    * @param g GA to hook to.
    */
   public void setParentGA(GA g)
   {
       gaToStop=g;
   }
}
