# Supplementary material for: Exploiting Genomic Knowledge in Optimising Molecular Breeding Programmes: Algorithms from Evolutionary Computing
Source: PLoS One. 2012 Nov 21;7(11):e48862. doi: 10.1371/journal.pone.0048862 (PMC3504065; doi:10.1371/journal.pone.0048862)
Supplement: File S6 — zipped file containing non-proprietary code used. (ZIP) [file pone.0048862.s006.zip › LSOpt_src/Gene.java]

/*
 * Base clase for Genes - the basic encoding element upon which the GA 
 * operates. Default is an integer valued gene of base b.
 * Suggest subclasses be named GeneXxxxxx.
 * 
 * Subclasses must override getNewGene();
 * 
 */
package LSOpt;

/**
 *
 * @author mcdssso
 */
public class Gene {   
    public int x; // The actual "value" of the Gene; Discrete labels will map to integers.
    public double r=0.0; // The value if real encoding is used;
    public int Base; //Base size; 2 = binary (the default)
    public GeneEncoding geneEnc=GeneEncoding.DISCRETE; //Defined, but not currently used.
    public double ul; //Upper limit
    public double ll; //Lower limit
    
    /**
     * Create a binary Gene of random "value".
     */
    public Gene()
    {
        this(2);
    }
    
    /**
     * Create a Gene base b of random "value".
     * 
     * @param b the base to use.
     */
    public Gene(int b)
    {
        Base=b;
        x=RandFactory.getRandom().nextInt(Base);
    }
    
    //Public Methods
    
    /**
     * Mutate the gene
     *  We ensure that the value *does* mutate; 
     *  especially useful when 'Base' is small.
     */
    public void mutate()
    {
        
        int t=x;
        while (t==x)
        {
            x=RandFactory.getRandom().nextInt(Base);
        }
    }
    
    /**
     * get a new gene of the same type
     * we may not know the "type" in advance - subclass for 
     * example.
     * 
     * @return  the new gene
     */
    Gene getNewGene()
    {
        Gene g=new Gene(Base);
        return g;
    }
            
    /**
     * The string "value" or "label" of the gene as appropriate
     * 
     * @return the appropriate string. 
     */
    @Override
    public String toString()
    {
        return Integer.toString(x);
    }
}
