# Supplementary material for: Exploiting Genomic Knowledge in Optimising Molecular Breeding Programmes: Algorithms from Evolutionary Computing
Source: PLoS One. 2012 Nov 21;7(11):e48862. doi: 10.1371/journal.pone.0048862 (PMC3504065; doi:10.1371/journal.pone.0048862)
Supplement: File S6 — zipped file containing non-proprietary code used. (ZIP) [file pone.0048862.s006.zip › LSOpt_src/GeneEncoding.java]

/*
 * enums that describe the Gene data type.
 */
package LSOpt;

/**
 * DISCRETE = finite list of labels or integers
 * REAL = float, double or other real valued data types
 * 
 * (others may be added as required)
 * 
 * @author mcdssso
 */
public enum GeneEncoding {
    DISCRETE,
    REAL
}
