# Supplementary material for: Exploiting Genomic Knowledge in Optimising Molecular Breeding Programmes: Algorithms from Evolutionary Computing
Source: PLoS One. 2012 Nov 21;7(11):e48862. doi: 10.1371/journal.pone.0048862 (PMC3504065; doi:10.1371/journal.pone.0048862)
Supplement: File S6 — zipped file containing non-proprietary code used. (ZIP) [file pone.0048862.s006.zip › LSOpt_src/GeneRV.java]

/*
 * To change this template, choose Tools | Templates
 * and open the template in the editor.
 */
package LSOpt;

/**
 * This class implements a real-valued gene.
 * The value ranges between ll and ul; currently
 * there are no bounds checks.
 * 
 * @author mcdssso
 */
public class GeneRV extends Gene {   
    
    /**
     * Default constructor gives gene value
     * between 0.0 and 1.0
     * 
     */
    public GeneRV() {
        geneEnc=GeneEncoding.REAL;
        ll=0.0;
        ul=1.0;
        r=RandFactory.getRandom().nextDouble();
    }
    
    public GeneRV(double L,double U) {
        geneEnc=GeneEncoding.REAL;
        ll=L;
        ul=U;
        r=RandFactory.getRandom().nextDouble();
        r=r*(ul-ll)+ll;
    }
    
    /**
     * Mutation is simply to generate a 
     * completely random value;
     * 
     */
    @Override
    public void mutate() {
        r=RandFactory.getRandom().nextDouble();
        r=r*(ul-ll)+ll;
    }
    
    /**
     * Block calling with an integer parameter.
     * 
     * @param b 
     */
    private GeneRV(int b) {
        
    }
    
    @Override
    Gene getNewGene() {
        GeneRV gn=new GeneRV(ll,ul);
        return gn;
    }
    
    @Override
    public String toString() {
        return Double.toString(r);
    }
}
