# Supplementary material for: Exploiting Genomic Knowledge in Optimising Molecular Breeding Programmes: Algorithms from Evolutionary Computing
Source: PLoS One. 2012 Nov 21;7(11):e48862. doi: 10.1371/journal.pone.0048862 (PMC3504065; doi:10.1371/journal.pone.0048862)
Supplement: File S6 — zipped file containing non-proprietary code used. (ZIP) [file pone.0048862.s006.zip › LSOpt_src/GeneRVFR.java]

/*
 * To change this template, choose Tools | Templates
 * and open the template in the editor.
 */
package LSOpt;

/**
 * Real-valued gene with values between -2 and 2
 * for use with Rosenbrock function.
 * 
 * @author mcdssso
 */
public class GeneRVFR extends GeneRV {
    
    public GeneRVFR() {
        super(-2.0,2.0);
    }
    
}
