# Supplementary material for: Exploiting Genomic Knowledge in Optimising Molecular Breeding Programmes: Algorithms from Evolutionary Computing
Source: PLoS One. 2012 Nov 21;7(11):e48862. doi: 10.1371/journal.pone.0048862 (PMC3504065; doi:10.1371/journal.pone.0048862)
Supplement: File S6 — zipped file containing non-proprietary code used. (ZIP) [file pone.0048862.s006.zip › LSOpt_src/Global.java]

/*
 * Various general utilities and static methods - potentially
 * used by any GA or client class.
 * 
 */
package LSOpt;
import java.util.*;
import java.io.*;

/**
 * Utilities.
 * 
 * @author Steve
 */
public class Global {
    //static Random randGen=new Random();
    
    /**
     * Returns the Ranking of a 1-D double array.
     * (statistical rank, not linear algebra rank!!)
     * any ties are averaged; sort ascending so
     * high rank is larger.
     * 
     * Based on:
     * Algorithm AS 26: Ranking an Array of Numbers
     * P. R. Freeman
     * Journal of the Royal Statistical Society. 
     * Series C (Applied Statistics) , Vol. 19, No. 1 (1970), pp. 111-113 
     * 
     * @param data the data to rank.
     * @return an array of ranks.
     */
    public static double[] Rank(final double[] data) {
        return Rank(data,Double.MIN_VALUE,true);
    }
    
    
    /**
     * Returns the Ranking of a 1-D double array.
     * any ties are averaged if rankavg==true; 
     * sort ascending so high rank is larger. 
     * Comparisons are made with tolerance eps.
     *
     * @param data the data to rank.
     * @param eps tolerance for comparisons.
     * @param rankavg whether to average ties.
     * 
     * @return an array of ranks.
     */
    public static double[] Rank(final double[] data, final double eps, boolean rankavg) {
    
        int n=data.length;
        double[] sa=new double[n];
        double[] b=new double[n];
        Integer[] idx=new Integer[n]; 
        
        for (int i=0;i<n;i++) idx[i]=i+1;

        Arrays.sort(idx, 
                new Comparator<Integer>() {
                    @Override 
                    public int compare(final Integer o1, final Integer o2) {
                        if (Math.abs(data[o1-1]-data[o2-1])<eps) {
                            return 0;
                        } else {
                            if ((data[o1-1]-data[o2-1])>0.0) {
                                return 1;
                            } else {
                                return -1;
                            }
                        }
                    }
        });
        sa[n-1]=(double) n;
        n=n-1;
        for (int j=1;j<=n;j++) {
            if (Math.abs(data[idx[j-1]-1]-data[idx[j]-1])>eps || !rankavg) {
                sa[j-1]=0.0+j;
            } else {
                int k=1;
                for (int i=j+1;i<=n;i++) {
                    if (Math.abs(data[idx[i-1]-1]-data[idx[i]-1])<=eps) {
                        k++;
                    } else {
                        break;
                    }
                }
                double ma=j+0.5*k;
                for (int m=0;m<=k;m++) {
                    sa[j+m-1]=ma;    
                }
                j+=k;
            }
        }
        n=n+1;
        for (int i=1;i<=n;i++) {
            b[idx[i-1]-1]=sa[i-1];
        }
        return b;
    }
     
    /**
     * get the class corresponding to a string;
     * append "LSOpt" if not found then try again.
     * 
     * @param s the name of the class as string.
     * @return the actual java class
     */
    public static Class getClass(String s)
    {
        Class c;
        try
        {
            c = Class.forName(s);
        }
        catch (ClassNotFoundException e) 
        {
            try 
            {
                String tmp="LSOpt."+s;
                c = Class.forName(tmp);
            }
            catch (ClassNotFoundException x) 
            {return null;}
        }
        return c;
    } 
   
  /**
   * Attempt to remove a named file.
     * 
   * @param file the file name.
   * @return true if success.
   */  
  public static boolean deletefile(String file){
  File f1 = new File(file);
  boolean success = f1.delete();
  return success;
  }
    
}
