# Supplementary material for: Exploiting Genomic Knowledge in Optimising Molecular Breeding Programmes: Algorithms from Evolutionary Computing
Source: PLoS One. 2012 Nov 21;7(11):e48862. doi: 10.1371/journal.pone.0048862 (PMC3504065; doi:10.1371/journal.pone.0048862)
Supplement: File S6 — zipped file containing non-proprietary code used. (ZIP) [file pone.0048862.s006.zip › LSOpt_src/LndScape.java]

/*
 * Abstract class to represent fitness landscape.
 * 
 */
package LSOpt;

/**
 * Abstract class to represent fitness landscape.
 * Bare minimum specification.
 * 
 * @author mcdssso
 */
// 
abstract public class LndScape {
    
    /**
     * Sets the fitness of all individuals in a population
     * based on the landscape.
     * 
     * @param P the population to operate on.
     */
    abstract public void LSFitness(Population P);
    
    /**
     * sets the fitness of a single individual
     * chromosome based on the landscape.
     * 
     * @param c individual chromosome to operate on.
     * @return the fitness evaluated for the chromosome
     *         on the landscape.
     */
    abstract public double LSFitness(Chrom c);
}
