# Supplementary material for: Exploiting Genomic Knowledge in Optimising Molecular Breeding Programmes: Algorithms from Evolutionary Computing
Source: PLoS One. 2012 Nov 21;7(11):e48862. doi: 10.1371/journal.pone.0048862 (PMC3504065; doi:10.1371/journal.pone.0048862)
Supplement: File S6 — zipped file containing non-proprietary code used. (ZIP) [file pone.0048862.s006.zip › LSOpt_src/LSOpt.java]

/*
 * Example optimise simple function.
 */
package LSOpt;
import java.text.*;

/**
 *
 * @author mcdssso
 */
public class LSOpt {
    
    /**
     * @param args the command line arguments
     */
    public static void main(String[] args) {
        int popsize = 1000;
        int genelength = 2; // no. genes per chromosome
        int initGen=100;
        Chrom c;
        
        Class gc=Global.getClass("GeneRVFR");
        
        //Uncomment if you want to generate the
        //same population every time, e.g. for
        //testing.
        //RandFactory.setSeed(12345);
        
        Population P=new Population(popsize,genelength,gc);
        P.Name="START";
        
        FitnessRosenbrock FR=new FitnessRosenbrock();
        GA optim=new GA(P,FR);
        FilterNiching FN=new FilterNiching();
        FN.setDynamicNR(true);
        FN.setTargetQ(5);
        
        
        optim.setFilter(FN);
        optim.maxgen=initGen;
        optim.crossProb=0.0;
        optim.mutProb=0.1;
        optim.elitism=true;
        optim.selectMethod.tourn_size=20;
        
        long startTime = System.currentTimeMillis();
        
        System.out.println("GA to minimise -Rosenbrock.");
        System.out.println("Gen,Niched Fitness,x,y,Raw Fitness,Est. No. Niches, Current Nich Radius");
        
        optim.doUpdateFitness();
        
        while (!optim.isStopped()) {
            int best=P.getBest();
            c=P.getChrom(best);
            DecimalFormat DCF=new DecimalFormat("#0.00000");
            c.F1=DCF;
            System.out.println(optim.getGen()+", "+c+", "+DCF.format(FR.getFitness(c)) +", "+FN.getQE()+", "+FN.getCurrentNR());
            P=optim.nextgen();
        }
        c=P.getChrom(P.best_mem);
        c.F1=new DecimalFormat("#0.00000");
        System.out.println(optim.getGen()+", "+c);
        
        long endTime = System.currentTimeMillis();
        System.out.println("Run-time: "+(endTime-startTime)+"ms");
       
    }
}
