# Supplementary material for: Exploiting Genomic Knowledge in Optimising Molecular Breeding Programmes: Algorithms from Evolutionary Computing
Source: PLoS One. 2012 Nov 21;7(11):e48862. doi: 10.1371/journal.pone.0048862 (PMC3504065; doi:10.1371/journal.pone.0048862)
Supplement: File S6 — zipped file containing non-proprietary code used. (ZIP) [file pone.0048862.s006.zip › LSOpt_src/NichingHistory.java]

/*
 * To change this template, choose Tools | Templates
 * and open the template in the editor.
 */
package LSOpt;
import java.util.*;

/**
 *
 * @author mcdssso
 */
public class NichingHistory implements Comparable {
    public double bestFitness;
    public Chrom bestChrom;
    public Boolean csv=false;
    public ArrayList<Integer> members=new ArrayList<Integer>();
    
    /*
     * Note: Niching depends on the adjusted "filtered fitness" - 
     * the fitness adjusted via the niche count.
     */
    public void addMember(Integer i, Chrom c) {
        members.add(i);
        if (bestChrom==null || c.getFilteredFitness()>=bestChrom.getFilteredFitness()) {
            bestChrom=c;
            bestFitness=c.getFilteredFitness();
        }
    }
    
    public void clear() {
        bestChrom=null;
        members.clear();
    }
    
    @Override
    public int compareTo(Object o) {
        if (this.bestFitness == ((NichingHistory) o).bestFitness)
            return 0;
        else if ((this.bestFitness) > ((NichingHistory) o).bestFitness)
            return 1;
        else
            return -1;
    }
    
    @Override
    public String toString() {
        bestChrom.csv=csv;
        String s=", [,"+members.size()+",:, ";
        for (int j=0;j<members.size();j++) {
                if (j>0) s+=",";
                s+=members.get(j);
            }
        s+=",]";
        return bestChrom.toString()+s;
    }
}
