# Supplementary material for: Exploiting Genomic Knowledge in Optimising Molecular Breeding Programmes: Algorithms from Evolutionary Computing
Source: PLoS One. 2012 Nov 21;7(11):e48862. doi: 10.1371/journal.pone.0048862 (PMC3504065; doi:10.1371/journal.pone.0048862)
Supplement: File S6 — zipped file containing non-proprietary code used. (ZIP) [file pone.0048862.s006.zip › LSOpt_src/Population.java]

/*
 * Class to define a GA Population; abstractly a collection of chromosomes.
 * This implementation uses the simplest implementation - an array of Chromosomes.
 * 
 */
package LSOpt;
import java.security.MessageDigest;
/**
 * Base Class for GA Population.
 * Suggested Subclass name: XxxPopulation
 * 
 * @author Steve O'Hagan
 */
public class Population {
    protected Chrom[] mypop; //Stored as an array for simplicity
    protected int psize; // Population size
    public double worst_fitness;
    public double best_fitness;
    public double mean_fitness;
    public int worst_mem;
    public int best_mem;
    public String Name;
    public boolean csv=true;
    protected Class gClass; // Class or subclass of Chromosomes
    private boolean varLength=false; //False if fixed length Chromosomes
    private GeneEncoding geneEnc=GeneEncoding.DISCRETE; //Gene Encoding defined, but not currently used.
    
    //Constructors
    
    public Population()
    {
        
    }
    
    /**
     * Create a new population who's chromosomes are
     * of fixed length and type.
     * 
     * @param PopSize Population size.
     * @param chrLength Chromosome length.
     * @param gc Chromosome type.
     */
    public Population(int PopSize, int chrLength, Class gc)
    {
        mypop=new Chrom[PopSize];
        for (int i=0; i<PopSize; i++)
        {
            mypop[i]=new Chrom(gc,chrLength);
        }
        psize=PopSize;
        gClass=mypop[0].gClass;
    }
    
    /**
     * Allocate space for Population
     * length and type of chromosomes not specified.
     * 
     * @param popSize Population size.
     */
    public Population(int popSize)
    {
        mypop = new Chrom[popSize];
        psize=popSize;
    }
    
    /**
     * Allocate population using chromosomes of 
     * class Chrom.
     * 
     * @param popSize Population size
     * @param chrLength Chromosome length
     */
    public Population(int popSize, int chrLength)
    // Allocate space for population
    // Set up default chromosomes
    {
        mypop = new Chrom[popSize];
        psize=popSize;
        for (int i=0; i<popSize; i++)
        {
            mypop[i]=new Chrom(chrLength);
        }
        gClass=mypop[0].gClass;
    }
    
    /**
     * Allocate space for population; known population
     * size and chromosome class.
     * 
     * @param popSize Population size.
     * @param gType Chromosome class.
     */
    public Population(int popSize, Class gType)
    {
         mypop = new Chrom[popSize];
         psize=popSize;
         for (int i=0; i<popSize; i++)
         {
            mypop[i]= new Chrom(gType);
         }
         gClass=gType;
    }
    
    /**
     * Get a new empty population; population
     * size and chromosome type known.
     * 
     * @return the new population
     */
    public Population getEmptyPop()
    {
        Population pp=new Population(psize);
        pp.gClass=gClass;
        return pp;
    }
    
    @Override
    public String toString()
    {
        String s="";
         for (int i=0; i<psize; i++)
         {
            s=s+(i+1)+": ";
            if (mypop[i]!=null)
            {
                mypop[i].csv=csv;
                s=s+mypop[i]+"\n";
            } else {
                s=s+"empty\n";
            }
         }
         return s;
    }
    
    /**
     * get the ith chromosome
     * @param i index
     * @return chromosome(i)
     */
    public Chrom getChrom(int i)
    {
        return this.mypop[i];
    }
    
    /**
     * Set the ith chromosome
     * 
     * @param i index
     * @param c chromosome
     */
    public void setChrom(int i,Chrom c)
    {
        mypop[i]=c;
    }
    
    /**
     * What's the population size?
     * 
     * @return population size.
     */
    public int getPSize()
    {
        return this.psize;
    }
    
    /**
     * Do a one-point cross-over of two chromosomes
     * indices A and B from within the population
     * 
     * @param a index to chromosome A
     * @param b index to chromosome B
     * @return the new crossed chromosome
     */
    public Chrom crossover(int a, int b)
    {
        int nbits;
        nbits=mypop[a].length;
        Chrom cr=mypop[0].clone();
        Chrom p1=mypop[a];
        Chrom p2=mypop[b];
        for(int i=0;i<nbits;i++)
	{
		if(RandFactory.getRandom().nextDouble()<0.5)
			cr.genes[i].x = p1.genes[i].x;
		else
                    cr.genes[i].x = p2.genes[i].x;
	}
        return cr;
    }

    /**
     * Update the population statistics 
     */
    public void update_stats() 
    {
        worst_fitness = Double.POSITIVE_INFINITY;
        best_fitness = Double.NEGATIVE_INFINITY;
        mean_fitness = 0;
        best_mem=0;
        worst_mem=0;

        for (int j = 0; j < psize; j++) 
        {
            if (mypop[j].getFitness() < worst_fitness) {
                worst_fitness = mypop[j].getFitness();
                worst_mem = j;
            }
            if (mypop[j].getFitness() >= best_fitness) {
                best_fitness = mypop[j].getFitness();
                best_mem = j;
            }
            mean_fitness += mypop[j].getFitness();
        }
        mean_fitness = mean_fitness / (double) psize;
    }
    
    public int getBest() {
        return this.best_mem;
    }
    
    /**
     * dump the population fitnesses to
     * an array.
     * 
     * @return fitness array.
     */
    public double[] fitnessAsArray()
    {
        double[] tmp=new double[psize];
        for (int i=0;i<psize;i++)
        {
            tmp[i]=mypop[i].getFitness();
        }
        
        return tmp;
    }
    
    /**
     * Get the population entropy at the
     * specified gene position. See also
     * notes under getEntropy()
     * 
     * @param loci gene bit position
     * @return entropy
     */
    public double getLociEntropy(int loci) {
        double D=0;
        int nbits;
        int base;
        int count=0;
        if (mypop==null) return 0.0;
        nbits=getChromLength();
        if (loci>=nbits) return 0;
        base=getGeneBaseSize();
        for (int b=0;b<base;b++) {
            count=0;
            for (int i=0;i<psize;i++) {
                if (mypop[i].genes[loci].x==b) count++;
            }
            if (count>0) D+=(count/(double)psize)*Math.log(count/(double)psize);
        }
        D=-D/Math.log(base);
        return D;
    }
    
    /**
     * Get the population entropy averaged
     * over all gene bit positions. Where 
     * the entropy is the Shannon entropy: 
     * E = -&#8721;p(x<sub>i</sub>) log<sub>b</sub>(p(x<sub>i</sub>))<br>
     * 
     * See: <a href="http://en.wikipedia.org/wiki/Entropy_%28information_theory%29">Entropy Theory</a>, 
     *      <a href="http://en.wikipedia.org/wiki/Kullback-Leibler_divergence">Kullback-Leibler divergence</a><br>
     * 
     * Note: <b>not implemented</b> for continuous variables. The differential
     * entropy not a limit to Shannon entropy; Would have to use the
     * relative entropy (K-L divergence, D(P||Q)) with respect to some
     * reference PDF, Q(x);
     * so D(P||Q) = &#8747; P(x)*ln(P(x)/Q(x))dx 
     * 
     * @return entropy
     */
    public double getEntropy() {
        double D=0;
        int nbits;
        if (mypop==null) return 0.0;
        nbits=getChromLength();
        for (int i=0;i<nbits;i++) {
            D+=getLociEntropy(i);
        }
        D=D/nbits;
        return D;
    }
    
    /**
     * get an array of the population entropy
     * profile across all gene bits. The bits
     * that are important to the fitness should 
     * evolve to low entropy.
     * 
     * @return entropy profile array.
     */
    public double[] getEntropyProfile() {
        if (mypop==null) return null;
        int nbits=getChromLength();
        double[] ep=new double[nbits];
        for (int i=0;i<nbits;i++) {
            ep[i]=getLociEntropy(i);
        }
        return ep;
    }
    
    /**
     * Get a String representation of the 
     * entropy profile.
     * 
     * @return entropy profile as string.
     */
    public String getEntropyProfileAsString() {
        double[] ep=getEntropyProfile();
        String s="Entropy Profile: ";
        for (int i=0;i<ep.length;i++) {
            s+=", "+ep[i];
        }
        return s;
    }
    
    /**
     * Get the base size of the genes
     * (assumed to be fixed for all genes).
     * 
     * @return base size.
     */
    public int getGeneBaseSize() {
        if (mypop==null) return 0;
        return mypop[0].genes[0].Base;
    }
    
    /**
     * Get the chromosome length
     * assumed fixed for all chromosomes
     * if not returns zero.
     * 
     * @return chromosome length.
     */
    public int getChromLength() {
        if (mypop==null || varLength) return 0;
        return mypop[0].length;
    }
    
    /**
     * get chromosome length of the ith
     * chromosome.
     * 
     * @param i chromosome index.
     * @return chromosome length.
     */
    public int getChromLength(int i) {
        if (mypop==null) return 0;
        return mypop[i].length;
    }
    
    /**
     * Are chromosomes of variable length?
     * 
     * @return true/false.
     */
    public boolean isVarLength() {
        return varLength;
    }
    
    /**
     * get Gene encoding
     * 
     * @return gene encoding
     */
    public GeneEncoding getGenEnc() {
        return geneEnc;
    }
    
    /**
     * set whether to add commas to the string
     * representation of chromosomes.
     * 
     * @param t true/false.
     */
    public void setCSV(boolean t) {
        csv=t;
        for (int i=0;i<psize;i++) {
            mypop[i].csv=csv;
        }
    }
    
    /**
     * do a simple bubble sort of the 
     * population according to fitness.
     */
    public void sortPop() 
    {
        //Simple Bubble Sort
        boolean pass = true;
        Chrom temp;
        while (pass == true) 
        {
            pass = false;
            for (int i = 0; i < psize - 1; i++) 
            {
                if (mypop[i].getFitness() < mypop[i + 1].getFitness()) 
                {
                    temp=mypop[i].clone();
                    mypop[i]=mypop[i+1].clone();
                    mypop[i + 1] = temp;
                    temp=null;
                    pass = true;
                }
            }
        }
    }
    
    /**
     * Get the MD5 check sum of all chromosome
     * values with a population. Used to see if 
     * two populations are identical.
     * 
     * @return MD5 string.
     */
    public String MD5() {
        StringBuffer sb=new StringBuffer();
        byte[] bytes;
        for (int i=0;i<psize;i++) {
            sb.append(mypop[i]);
        }
        bytes=sb.toString().getBytes();
        try {
            MessageDigest digest = java.security.MessageDigest.getInstance("MD5");
            digest.update(bytes);
            byte[] messageDigest = digest.digest();
            StringBuffer hexString = new StringBuffer();
            for (int i=0; i<messageDigest.length; i++)
                hexString.append(Integer.toHexString(0xFF & messageDigest[i]));
            return hexString.toString();
        } catch (Exception e) {
            
        }                                                        
        return "";
    }
}
