# Supplementary material for: Exploiting Genomic Knowledge in Optimising Molecular Breeding Programmes: Algorithms from Evolutionary Computing
Source: PLoS One. 2012 Nov 21;7(11):e48862. doi: 10.1371/journal.pone.0048862 (PMC3504065; doi:10.1371/journal.pone.0048862)
Supplement: File S6 — zipped file containing non-proprietary code used. (ZIP) [file pone.0048862.s006.zip › LSOpt_src/RandFactory.java]

/*
 * Implement a thread specific random number generator
 * via a class factory.
 */
package LSOpt;
import java.util.*;
/**
 * Implement a thread specific random number generator
 * via a class factory.
 * 
 * Separate GA's running in parallel threads will not
 * interfere with each other as they will have independent
 * but comparable random number generators. Thus, if they
 * start with the same random seed, they give the same
 * population / evolution history.
 * 
 * @author mcdssso
 */
public class RandFactory {
    private static final ThreadLocal<Random> randRef = new ThreadLocal<Random>() {
        @Override
        protected Random initialValue() {
            return new Random();
        }
    };
    
    private static RandFactory inst=new RandFactory();
    
    /**
     * Get a reference to the internal RandFactory instance;
     * perhaps not strictly required.
     * 
     * @return the RandFactory
     */
    public static RandFactory getFactory() { return inst; }
    
    /**
     * get the Random number generator for the current threads.
     * 
     * @return the random number generator.
     */
    public static Random getRandom() {
        return randRef.get();
    }
    
    /**
     * set the current thread RNG seed.
     * 
     * @param seed the RNG seed.
     */
    public static void setSeed(long seed) {
        randRef.get().setSeed(seed);
    }
    
    /**
     * Only the class factory itself can instantiate the factory
     */
    private RandFactory() {}
            
}
