# Supplementary material for: Exploiting Genomic Knowledge in Optimising Molecular Breeding Programmes: Algorithms from Evolutionary Computing
Source: PLoS One. 2012 Nov 21;7(11):e48862. doi: 10.1371/journal.pone.0048862 (PMC3504065; doi:10.1371/journal.pone.0048862)
Supplement: File S6 — zipped file containing non-proprietary code used. (ZIP) [file pone.0048862.s006.zip › LSOpt_src/Select.java]

/*
 * 
 */
package LSOpt;

/**
 * This is the base class for Selection methods; the default behaviour is
 * tournament selection. New selection classes should override this class
 * The suggested naming Scheme is 'SelectXxxxxx'.
 * 
 * @author Steve O'Hagan
 */
public class Select {
    //The tornament size controls the 'selection pressure'
    //the higher it is, the greater the selection pressure
    //if too high, the GA will converge too raidly and overfit the data.
    public int tourn_size=10; 
    
    /**
     * In general selection may depend on Population and "current chromosome".
     * 
     * @param P  the population from which the selection is made
     * @param ch the "current chromosome" - for tournament selection
     *           this does not have any role. 
     * @return   return the index of the selected individual from population P.
     */
    public int selectA(Population P,int ch)
    //In general selection may depend on Population and 'currrent chromosome'
    //and Method for A and B may Differ
    {
        return selectB(P,ch);
    }
    
    /**
     * For tournament selection A and B are the same.
     * 
     * Note that selection depends on the "filtered fitness".
     * 
     * @param P  the population from which the selection is made
     * @param ch the "current chromosome" - for tournament selection
     *           this does not have any role. 
     * @return   return the index of the selected individual from population P.
     */
    public int selectB(Population P,int ch)
    {   
        int i;
        int mem;
        int fittest=0;
        double best_fitness=Double.NEGATIVE_INFINITY;
        i=0;
        int psize=P.getPSize();
        while (i<tourn_size)
        {
            mem=RandFactory.getRandom().nextInt(psize);
            if (P.getChrom(mem).getFilteredFitness()>=best_fitness)
            {
                best_fitness=P.getChrom(mem).getFilteredFitness();
                fittest=mem;
            }
            i++;
        }
        return fittest;
    }
    
    /**
     * Used to reset selection statistics (if needed).
     * Place holder for future use; has no role in 
     * tournament selection.
     */
    public void clear()
    {
        
    }
}
