# Supplementary material for: Exploiting Genomic Knowledge in Optimising Molecular Breeding Programmes: Algorithms from Evolutionary Computing
Source: PLoS One. 2012 Nov 21;7(11):e48862. doi: 10.1371/journal.pone.0048862 (PMC3504065; doi:10.1371/journal.pone.0048862)
Supplement: File S6 — zipped file containing non-proprietary code used. (ZIP) [file pone.0048862.s006.zip › README_FIRST.txt]

The software will run in windows only.

Prerequisites are:

1) 	AQ21.exe and cc3250.dll from the AQ21 package
	See: http://www.mli.gmu.edu/
	or contact Janusz Wojtusiak, jwojtusi@gmu.edu

2) 	cropsim uses the package LSOpt; the LSOpt.jar should be 
	in the classpath.
	
Two example batch files are provided. The filefast_test.bat will run
cropsim with parameters selected to provide a relatively quick run time.
(A few hours rather than days).

The file run.bat will reproduce the figures used for the paper.
(Warning may take days for the runs to complete!)

Documentation is via comments in the supplied source code.

The compiled jars supplied were compiled with Java SDK 1.6.0.180
