# Supplementary material for: Exploiting Genomic Knowledge in Optimising Molecular Breeding Programmes: Algorithms from Evolutionary Computing
Source: PLoS One. 2012 Nov 21;7(11):e48862. doi: 10.1371/journal.pone.0048862 (PMC3504065; doi:10.1371/journal.pone.0048862)
Supplement: File S6 — zipped file containing non-proprietary code used. (ZIP) [file pone.0048862.s006.zip › run.bat]

@echo off

set saved=%CLASSPATH%
set CLASSPATH=%CLASSPATH%;.\*

for %%P in (1000 10000) DO (
	for %%N in (100 250) DO (
		for %%B in (0 20 50) DO (
			IF EXIST P%%P_N%%N_K5_R10_B%%Bx100.csv (echo Skipping: P%%P_N%%N_K5_R10_B%%Bx100.csv) else ( java cropsim.cropsim -p %%P -n %%N -k 5 -R 10 -i %%B  -re 100 -thr 0.55 -t true -nr 1 -tq 5 > P%%P_N%%N_K5_R10_B%%Bx100.csv )
		)
	)
)

for %%K in (1 2 3) DO (
	for %%R in (1 5 10) DO (
		IF EXIST P1000_N100_K%%K_R%%R_B20x100.csv (echo Skipping: P1000_N100_K%%K_R%%R.csv) else ( java cropsim.cropsim -p 1000 -n 100 -k %%K -R %%R -i 20 -re 100 -thr 0.6 -t true -nr 1 -tq 5 > P1000_N100_K%%K_R%%R_B20x100.csv )
		IF EXIST P10000_N100_K%%K_R%%R_B20x100.csv (echo Skipping: P10000_N100_K%%K_R%%R.csv) else ( java cropsim.cropsim -p 10000 -n 100 -k %%K -R %%R -i 20 -re 100 -thr 0.6 -t true -nr 1 -tq 5 > P10000_N100_K%%K_R%%R_B20x100.csv )
	)
)

set CLASSPATH=%saved%
